# Supplementary material for: Molecular Characterization of Notch1 Positive Progenitor Cells in the Developing Retina
Source: PLoS One. 2015 Jun 19;10(6):e0131054. doi: 10.1371/journal.pone.0131054 (PMC4474692; doi:10.1371/journal.pone.0131054)
Supplement: S1 Table — (XLSX) [file pone.0131054.s001.xlsx]

## Sheet: ANOVA
Oligo_ID	Locus_Link_ID	Gene_Symbol	Gene_Description	F>F crit (3.70826481904684)	avE14_Notch1+	avE14_Retina	avP0_Notch1+	avP0_Retina	Ratio E14_N/R	p-value E14_N/R	Ratio P0_N/R	p-value P0_N/R	Ratio E14_N/P0_N	p-value E14_N/P0_N
mMR030697	12709	Ckb	creatine kinase	3.88075	62973.1	44157.1	69713.5	53222.8	1.42611	0.0875197	1.30984	0.0722917	0.903312	0.488705
mMR001384	20042	Rps12	ribosomal protein S12	4.57376	59194.3	59317.2	41559.2	50617.8	0.997928	0.984073	0.82104	0.145364	1.42434	0.0367991
mMR028619	107729	Ubg	ubiquitin	5.26874	56514	52699.8	56661.1	44229.1	1.07237	0.325278	1.28108	0.0178349	0.997403	0.974749
mMC021034	27207	Rps11	ribosomal protein S11	8.21674	55196.4	57628.6	30222.3	52415.9	0.957796	0.762985	0.576587	0.00757106	1.82634	0.0221742
mMR029755	319171	Hist1h2ao	histone 1	3.93059	45790.9	53610.8	24605.5	42632.9	0.854134	0.545499	0.577149	0.0359233	1.861	0.11307
mMC020534	19951	Rpl32	ribosomal protein L32	13.0593	42872.7	39423.7	17063.8	37167.4	1.08749	0.431698	0.459106	0.00641559	2.5125	0.00122445
mMC021970	22187	Ubb	ubiquitin B	9.21438	37342.2	29928.1	43797.9	31337.7	1.24773	0.0175103	1.39761	0.0106787	0.852603	0.111247
mMA032642	21672	Prdx2	peroxiredoxin 2	16.7824	36705	34545.6	25848.5	48788.1	1.06251	0.521949	0.529811	0.000700858	1.42001	0.0186114
mMC024962	67281	Rpl37	ribosomal protein L37	8.87872	34737	34144.9	20453.2	38854.4	1.01734	0.891905	0.526408	0.00331007	1.69836	0.0186427
mMC008957	53404	Atoh7	atonal homolog 7 (Drosophila)	224.163	34524.2	5546.35	1037.36	485.134	6.22468	0.000309183	2.13831	0.0520753	33.2807	8.41276e-06
mMR027778	17716	mt-Nd1	NADH dehydrogenase 1	7.75363	32970.7	29300.4	42688.7	26773.3	1.12527	0.170198	1.59445	0.00954942	0.772353	0.0520135
mMC006983	11947	Atp5b	ATP synthase	101.557	32486.3	27146.5	3601.06	25249.4	1.1967	0.0264905	0.142619	2.9225e-05	9.02132	6.60412e-07
mMR031006	76846	Rps9	ribosomal protein S9	4.88951	32480.4	26571.2	11878.8	36983.1	1.22239	0.512867	0.321194	0.00992886	2.73433	0.0215677
mMC025201	268449	Rpl23a	ribosomal protein L23a	9.71768	32234	28456.7	11738.2	44146.6	1.13274	0.470095	0.26589	0.00375614	2.74609	0.00230281
mMR028728	17705	mt-Atp6	ATP synthase 6	4.17484	32019	28992.4	15359.1	25554.8	1.10439	0.189224	0.601025	0.139941	2.08469	0.0509915
mMC019688	268373	Ppia	peptidylprolyl isomerase A	49.2819	31588.6	29473.4	7641.62	28922.7	1.07177	0.564542	0.264208	8.76663e-06	4.13376	0.000317787
mMC024334	22142	Tuba1	tubulin	31.3031	31288.3	27955.8	8772.31	24198.3	1.1192	0.18563	0.362518	0.00131372	3.56671	9.97265e-05
mMC024809	66480	Rpl15	ribosomal protein L15	5.33151	29831	35165.7	18593.6	41769.6	0.848299	0.569237	0.445147	0.00261697	1.60437	0.148758
mMC021262	270106	Rpl13	ribosomal protein L13	9.83627	29791.1	30525.9	11806.2	30262.4	0.97593	0.752236	0.390128	0.0101599	2.52334	0.00982299
mMA032602	268373	Ppia	peptidylprolyl isomerase A	37.844	29592.1	29284	6716.31	25151.5	1.01052	0.868834	0.267034	0.000631905	4.406	0.000228937
mMR028193	15516	Hspcb	heat shock protein 1	6.34472	29562.8	47279.6	26425.3	19396.1	0.625276	0.12616	1.3624	0.156244	1.11873	0.700225
mMC021671	22154	Tubb5	tubulin	9.97833	29016.2	32356.2	8689.96	30647.6	0.896773	0.609508	0.283544	0.00291366	3.33905	0.0126733
mMC021027	67097	Rps10	ribosomal protein S10	8.40154	28432.5	27904.3	8992.22	39925.7	1.01893	0.956188	0.225224	0.000739135	3.1619	0.0520812
mMC020622	18458	Pabpc1	poly A binding protein	5.27644	28206.8	20704.4	15041.4	28394.4	1.36236	0.178407	0.529733	0.0117664	1.87527	0.029095
mMC013827	18128	Notch1	Notch gene homolog 1 (Drosophila)	7.66695	28131.3	9360.2	27451.1	15025	3.00542	0.00755135	1.82703	0.0443855	1.02478	0.919558
mMC020702	56397	Morf4l2	mortality factor 4 like 2	5.4909	27745.6	25282.2	19154.7	26995.1	1.09743	0.481015	0.709561	0.00650913	1.4485	0.0240262
mMC025244	14433	LOC14433	similar to glyceraldehyde-3-phosphate dehydrogenase	30.9254	27339.6	24142.5	4607.68	25910.2	1.13242	0.297671	0.177833	0.000293999	5.93348	0.000432167
mMC024230	67160	Eef1g	eukaryotic translation elongation factor 1 gamma	4.71565	27236.3	27831.2	12405.8	26241.3	0.978625	0.921069	0.472759	0.0219073	2.19545	0.00114551
mMR028438	20054	Rps15	ribosomal protein S15	7.38084	26751.7	25978.9	15399.5	32288.2	1.02975	0.835603	0.476937	0.00573788	1.73719	0.0302797
mMC021812	18424	Otx2	orthodenticle homolog 2 (Drosophila)	19.8401	25621.7	7996.91	27791.1	37445.2	3.20395	0.00170301	0.742181	0.0651581	0.921938	0.378372
mMC016616	77605	H2afv	H2A histone family	7.42385	25347.5	15272.1	12740.1	38018.9	1.65973	0.0900221	0.3351	0.0100376	1.98958	0.00611362
mMC019117	19214	Ptgdr	prostaglandin D receptor	4.08896	24615.5	30601.6	14522.1	32872.9	0.804383	0.511109	0.441765	0.00524825	1.69503	0.223873
mMA032257	20084	Rps18	ribosomal protein S18	6.60377	24126	22882.8	10914.7	26301.3	1.05433	0.823882	0.414989	0.0026568	2.21041	0.0177121
mMC021265	15516	Hspcb	heat shock protein 1	10.5239	22506.9	13269.7	9567.13	13215.5	1.6961	0.0676706	0.723931	0.0108602	2.35252	0.0073945
mMR029890	319167	Hist1h2ag	histone 1	3.71407	22119.1	36204.6	17078.8	27664.9	0.610946	0.100118	0.617345	0.0968866	1.29512	0.521323
mMC007222	13197	Gadd45a	growth arrest and DNA-damage-inducible 45 alpha	25.6755	22064.1	8374.64	4094.78	4019.04	2.63463	0.0183332	1.01885	0.949866	5.38834	0.00186309
mMC026031	20091	Rps3a	ribosomal protein S3a	10.3901	21465.2	18269.8	11265.2	36875.2	1.1749	0.403591	0.305495	0.00376093	1.90545	0.0193035
mMC023017	70247	Psmd1	proteasome (prosome	16.7005	21453.1	12270.1	12802	12256	1.74841	0.00185837	1.04455	0.73638	1.67576	0.00561609
mMC014010	72657	2700094K13Rik	RIKEN cDNA 2700094K13 gene	14.1362	21216.3	18417.3	11181.2	18496.2	1.15198	0.129815	0.604512	0.00520733	1.8975	0.00170602
mMC014191	23983	Pcbp1	poly(rC) binding protein 1	4.96515	20682.5	15544.2	11888.1	11512.9	1.33056	0.179747	1.03259	0.873651	1.73976	0.0280076
mMC021567	13877	Erh	enhancer of rudimentary homolog (Drosophila)	10.0111	20664.3	19280.2	10588.3	14371.8	1.07179	0.683899	0.73674	0.0141614	1.95161	0.0128346
mMC017265	17242	Mdk	midkine	4.90666	20607.7	21964.5	1834.1	17362.5	0.938229	0.871206	0.105635	0.0179629	11.2359	0.0261794
mMC003094	20422	Shfdg1	split hand/foot deleted gene 1	17.7456	19902.4	12403.5	10031.1	22216.9	1.60458	0.0196802	0.451508	0.000881686	1.98407	0.00456667
mMC007102	330166	A230057G18Rik	RIKEN cDNA A230057G18 gene	5.03236	19246.1	3044.35	21951.4	4535.53	6.32189	0.085656	4.83987	0.0198535	0.876761	0.769736
mMR030695	319176	Hist2h2ac	histone 2	12.2199	19240.4	51455.3	21423	51739.7	0.373924	0.0295289	0.414052	0.00147357	0.898118	0.745374
mMC012890	70350	Basp1	brain abundant	7.33778	19035.5	35601	10827.2	29941.6	0.53469	0.0896875	0.361611	0.00645182	1.75812	0.0511871
mMC019119	69535	2310004N24Rik	RIKEN cDNA 2310004N24 gene	4.28009	18470.9	7409.08	5755.48	26106.8	2.49301	0.169249	0.220459	0.0238427	3.20927	0.0624027
mMC010215	14170	Fgf15	fibroblast growth factor 15	15.1294	18004.2	43486.9	3703.92	7598.55	0.414014	0.072567	0.487451	0.057324	4.86085	0.058617
mMC013999	320790	Chd7	chromodomain helicase DNA binding protein 7	15.1974	17538.4	8562.03	8924.71	7359.36	2.04839	0.0296459	1.2127	0.00503472	1.96515	0.0125004
mMC019654	16898	Rps2	ribosomal protein S2	34.9013	17465.2	24811.9	2210.39	22367.6	0.703905	0.0830636	0.0988211	6.11621e-05	7.90143	0.00151265
mMC019987	277333	MGC68323	glyceraldehyde-3-phosphate dehydrogenase (phosphorylating)-like	5.43138	17376.2	17627.5	6049.17	36838.8	0.98574	0.978893	0.164206	0.00727545	2.87248	0.100274
mMR027511	20666	Sox11	SRY-box containing gene 11	37.7224	17303.1	12444.1	6527.7	5335.26	1.39047	0.0309441	1.2235	0.316819	2.65072	0.000981331
mMC025232	15481	Hspa8	heat shock protein 8	8.92972	17035.5	28341.2	3724.23	11098.7	0.601086	0.0847035	0.335555	0.166576	4.57422	0.0191182
mMC024767	20115	Rps7	ribosomal protein S7	12.1391	16773.8	28097.8	5930.23	23760.8	0.596979	0.130653	0.249581	0.000291614	2.82853	0.0861198
mMC005521	14783	Grb10	growth factor receptor bound protein 10	23.1953	16640.6	8317.34	3421.72	5172.96	2.00071	0.0233284	0.661461	0.182748	4.86323	0.00064377
mMR026632	15481	Hspa8	heat shock protein 8	13.2665	16365.4	38812	11923.8	12488.6	0.421658	0.0265314	0.954779	0.872734	1.3725	0.374248
mMC020092	20068	Rps17	ribosomal protein S17	8.62931	16126.6	27310.3	14052.1	28850.2	0.590495	0.080001	0.487072	0.00237961	1.14763	0.61745
mMC023059	319195	Rpl17	ribosomal protein L17	10.7419	15858.1	17599.6	9389.57	29417.4	0.901046	0.771849	0.319184	0.000159615	1.68891	0.0433933
mMC025481	22152	Tubb3	tubulin	61.1821	15265	18365.7	6674.73	8039.5	0.831167	0.0313762	0.830242	0.225276	2.28698	0.00020977
mMC016156	14694	Gnb2-rs1	guanine nucleotide binding protein	4.65104	15144	15403.4	10161.5	13313.3	0.983164	0.820794	0.763262	0.127497	1.49033	0.00763039
mMC024323	18521	Pcbp2	poly(rC) binding protein 2	16.9092	14977.2	12072.6	9465.27	23360.8	1.24059	0.413625	0.405177	5.9021e-05	1.58233	0.00255606
mMC026233	67025	Rpl11	ribosomal protein L11	5.70774	14497.8	20909.1	2411.2	24426.5	0.693373	0.558017	0.0987124	1.1748e-05	6.01271	0.149894
mMR031221	15516	Hspcb	heat shock protein 1	5.05514	14264.1	15941.6	8785.39	12018.7	0.894773	0.450546	0.730979	0.135938	1.62362	0.0490679
mMC020950	11949	Atp5c1	ATP synthase	6.09932	14148.1	13332.6	10299.6	20529.3	1.06116	0.795083	0.5017	0.00517818	1.37366	0.210522
mMC007848	67749	4930583H14Rik	RIKEN cDNA 4930583H14 gene	11.2346	14015.1	6011.12	6143.07	16269.2	2.33153	0.0766425	0.377589	0.000313769	2.28146	0.03735
mMC023121	57808	Rpl35a	ribosomal protein L35a	4.48341	13978	15604.8	3227.65	24968.9	0.895749	0.883064	0.129267	6.93982e-05	4.3307	0.0948096
mMR026273	17720	mt-Nd4l	NADH dehydrogenase 4L	5.72172	13908.2	10610.6	12941.4	9259.04	1.31078	0.115801	1.3977	0.0097693	1.07471	0.557103
mMC005327	13008	Csrp2	cysteine and glycine-rich protein 2	3.98092	13778.2	11694.6	8406.71	13579.5	1.17817	0.380987	0.619071	0.0194551	1.63895	0.0358518
mMC020634	65019	Rpl23	ribosomal protein L23	5.06416	13740.9	14449.6	11252.1	26393.8	0.950952	0.916175	0.426316	0.00260521	1.22118	0.406586
mMR029187	319154	Hist2h3b	histone 2	9.9924	13604.3	11617.9	8061.43	25656.7	1.17098	0.674075	0.314203	0.00124345	1.68759	0.102611
mMC016805	77891	Ube2s	ubiquitin-conjugating enzyme E2S	14.4936	12969.6	5084.54	7090.34	5783.53	2.55078	7.80013e-05	1.22595	0.410197	1.82919	0.00926509
mMR028362	12861	Cox6a1	cytochrome c oxidase	7.50815	12845.5	16241.7	12396.4	23406	0.790891	0.282474	0.529624	0.00652578	1.03623	0.841899
mMC016130	18739	Pitpnm1	phosphatidylinositol membrane-associated 1	4.94578	12604.4	5453.52	16019.7	6907.3	2.31124	0.0583353	2.31925	0.0338085	0.786805	0.462773
mMR028925	15519	Hspca	heat shock protein 1	28.2845	12395.1	15512.9	5580.07	8551.92	0.799015	0.155897	0.652493	0.00188696	2.22131	0.00127955
mMC015793	14155	Fem1b	feminization 1 homolog b (C. elegans)	9.75871	12275.7	10441.7	6977.29	8242.74	1.17564	0.216542	0.846478	0.212649	1.75938	0.00856997
mMC021090	20463	Cox7a2l	cytochrome c oxidase subunit VIIa polypeptide 2-like	10.0934	12185.1	12169	13636.9	20427.4	1.00132	0.9914	0.667577	0.0129094	0.893546	0.394432
mMC022317	59013	Hnrph1	heterogeneous nuclear ribonucleoprotein H1	10.08	12137.7	9174.74	6088.59	4814.09	1.32295	0.161648	1.26474	0.340836	1.99352	0.0158578
mMC021606	57294	Rps27	ribosomal protein S27	3.8912	11757.4	14767.6	6857.29	25577.5	0.796162	0.754075	0.268099	0.00199181	1.71459	0.464783
mMC011407	66121	Chchd1	coiled-coil-helix-coiled-coil-helix domain containing 1	4.8784	11755	6947.27	3113.8	7837.27	1.69203	0.119131	0.397307	0.0673949	3.77512	0.00336632
mMC019115	239546	Zfp647	zinc finger protein 647	29.965	11625.6	11035.3	7478.18	31038.5	1.05349	0.818542	0.240933	0.000253444	1.5546	0.134358
mMC023310	319168	Hist1h2ah	histone 1	5.85448	11375.7	13659.1	12743.2	23118.1	0.832829	0.1879	0.55122	0.0336449	0.892687	0.757581
mMC021052	17319	Mif	macrophage migration inhibitory factor	7.80691	11348.7	29698.4	10707.2	31375.5	0.382132	0.0676708	0.341261	0.00414933	1.05991	0.902271
mMC024886	107686	Snrpd2	small nuclear ribonucleoprotein D2	5.95176	11301.4	12800.5	7015.8	18411.9	0.882889	0.542868	0.381047	0.010839	1.61085	0.112176
mMR030610	19240	Tmsb10	thymosin	3.84897	11277.8	8313.28	5810.9	13389.9	1.3566	0.405735	0.433977	0.00986874	1.94081	0.134905
mMC025665	16828	Ldh1	lactate dehydrogenase 1	11.5432	11218.8	24187	5936.38	31380.1	0.463837	0.154507	0.189177	0.00019353	1.88984	0.179366
mMC013109	105239	Rnf44	ring finger protein 44	59.0229	11036.8	6649.33	5513.56	2927.12	1.65984	0.000874849	1.88361	0.00729412	2.00176	0.000638039
mMC024823	67671	Rpl38	ribosomal protein L38	13.6874	11022.2	13989.6	11246.7	32368.2	0.787887	0.407521	0.347461	0.00295616	0.980041	0.922176
mMC025731	101739	Psip1	PC4 and SFRS1 interacting protein 1	7.30593	10982.5	4662.95	2037.34	5995.19	2.35527	0.117805	0.339829	0.000362135	5.39061	0.0150734
mMC016267	13167	Dbi	diazepam binding inhibitor	17.8366	10874.6	12581	11908.8	25058.8	0.864364	0.316471	0.475235	0.00233176	0.913156	0.471461
mMA034942	59022	Edf1	endothelial differentiation-related factor 1	11.9197	10845.8	9722.07	6518.86	15118.6	1.11558	0.625943	0.43118	0.00024864	1.66375	0.0414991
mMC015807	192176	Flna	filamin	4.41633	10641.6	6780.54	4679.69	6004.61	1.56944	0.21251	0.779349	0.159335	2.27401	0.0322881
mMC022115	17992	Ndufa4	NADH dehydrogenase (ubiquinone) 1 alpha subcomplex	4.89533	10309.4	9556.27	4638.97	10500.4	1.07881	0.72684	0.441788	0.0149339	2.22235	0.0309194
mMC025873	208715	Hmgcs1	3-hydroxy-3-methylglutaryl-Coenzyme A synthase 1	7.13895	10279.1	21280.8	5497.13	11250.3	0.483025	0.0695267	0.488621	0.0722262	1.86991	0.0661982
mMC020114	22121	Rpl13a	ribosomal protein L13a	11.328	10113.4	9035.85	4381.06	11264.5	1.11925	0.403942	0.388927	0.002654	2.30844	0.0109745
mMR027650	15081	H3f3b	H3 histone	23.9157	10067.1	8911.95	10622.6	23446.2	1.12962	0.666025	0.453065	0.000319442	0.947705	0.706167
mMA032837	170930	Sumo2	SMT3 suppressor of mif two 3 homolog 2 (yeast)	10.4476	9991.86	11588.5	6201.54	15197.2	0.86222	0.36165	0.408072	0.00238614	1.61119	0.0446499
mMC010989	12017	Bag1	Bcl2-associated athanogene 1	8.20583	9896.08	12484	7311.04	11363	0.792701	0.0589345	0.643407	0.0132616	1.35358	0.0228589
mMC025449	76808	Rpl18a	Ribosomal protein L18A	15.1156	9847.28	14485.2	7733.11	27390.9	0.679816	0.102298	0.282324	0.00198902	1.27339	0.262806
mMC011049	53381	Prdx4	peroxiredoxin 4	4.54125	9751.9	9646.28	9013.78	13203.6	1.01095	0.942398	0.682678	0.0166161	1.08189	0.503951
mMR026507	14228	Fkbp4	FK506 binding protein 4	43.2157	9578.48	10949.3	4319.99	7292.1	0.874805	0.111312	0.592421	0.00228065	2.21725	0.000136121
mMC021979	54127	Rps28	ribosomal protein S28	5.5683	9549.33	4258.63	2191.19	22222.8	2.24235	0.427574	0.0986008	0.00981722	4.35807	0.173539
mMC020662	59287	Ncstn	nicastrin	7.4838	9545.38	4762.82	7916.34	7385.21	2.00415	0.00915999	1.07192	0.577275	1.20578	0.146289
mMC022658	12868	Cox8a	cytochrome c oxidase	5.37976	9112.78	12685.1	6338.9	18237.6	0.718387	0.240387	0.347573	0.0153503	1.4376	0.2049
mMC006383	104880	D930046M13Rik	RIKEN cDNA D930046M13 gene	9.50029	9036.63	2273.09	5945.6	3811.65	3.97549	0.0136608	1.55985	0.0811274	1.51989	0.0921722
mMA035659	14225	Fkbp1a	FK506 binding protein 1a	5.89357	8966.3	10339	4202.77	8890.67	0.867233	0.603369	0.472717	0.00189707	2.13343	0.00213258
mMC008164	70025	Bach	brain acyl-CoA hydrolase	20.9808	8884.56	14011.1	6017.15	9599.54	0.634109	0.0257772	0.626816	0.0010368	1.47654	0.0211578
mMR026375	18708	Pik3r1	phosphatidylinositol 3-kinase	6.54169	8858.9	5658.97	9934.44	13926.5	1.56546	0.12031	0.713346	0.0885	0.891737	0.548892
mMC020495	14779	Gpx4	glutathione peroxidase 4	9.41587	8753.11	11942.5	9798.2	19633.1	0.732938	0.243678	0.499064	0.00539507	0.893339	0.533064
mMC020705	69010	Anapc13	anaphase promoting complex subunit 13	5.73159	8735.07	7191.23	5700.24	8834.66	1.21468	0.0050359	0.645213	0.0273161	1.5324	0.00609922
mMC009952	20606	Sstr2	somatostatin receptor 2	12.7647	8729.08	1977.23	3785.42	700.939	4.41481	0.0332924	5.40051	0.00245095	2.30597	0.0459786
mMC020187	67938	Mylc2b	myosin light chain	8.00467	8631.63	11991.5	5128.06	13364.4	0.71981	0.222366	0.383712	0.00247133	1.68322	0.0298081
mMC001930	71963	Cdca4	cell division cycle associated 4	6.05397	8526.65	4557.84	3478.81	5265.37	1.87077	0.0459109	0.660696	0.147546	2.45102	0.00886461
mMC022430	23980	Pbp	phosphatidylethanolamine binding protein	4.43302	8407.94	7319.11	6177.39	9934.66	1.14876	0.279872	0.621802	0.0222467	1.36108	0.220656
mMC026475	66448	Mrpl20	mitochondrial ribosomal protein L20	5.70256	8152.64	5769.47	3820.31	6166.8	1.41306	0.115808	0.619496	0.0473017	2.13403	0.0115801
mMC011516	20587	Smarcb1	SWI/SNF related	7.45351	8150.64	7080.84	5488.1	6318.05	1.15108	0.117758	0.868639	0.207535	1.48515	0.00383608
mMC017256	20014	Rpn2	ribophorin II	6.24831	8145.6	4607.18	3531.32	5791.81	1.76802	0.0607839	0.609708	0.0451398	2.30668	0.0206007
mMC018025	19089	Prkcsh	protein kinase C substrate 80K-H	16.9051	8064.09	4628.83	4687.73	3342.38	1.74214	0.0144387	1.40251	0.0525151	1.72025	0.0111998
mMA033424	53379	Hnrpa2b1	heterogeneous nuclear ribonucleoprotein A2/B1	4.92251	8002.3	6414.61	3430.9	4697.35	1.24751	0.375569	0.730391	0.260016	2.33242	0.0171685
mMC018869	67216	Oact2	O-acyltransferase (membrane bound) domain containing 2	7.30493	7953.88	6304.86	3805.23	2972.9	1.26155	0.375313	1.27997	0.346159	2.09025	0.0136786
mMC025362	68436	1100001I22Rik	RIKEN cDNA 1100001I22 gene	50.8037	7810.93	4910.08	5350.89	25070.1	1.5908	0.297561	0.213437	2.37507e-05	1.45975	0.262857
mMR028822	17993	Ndufs4	NADH dehydrogenase (ubiquinone) Fe-S protein 4	19.3706	7652.67	6982.01	3713.38	9389.87	1.09606	0.591097	0.395467	4.78086e-05	2.06083	0.00817837
mMC025650	66481	Rps21	ribosomal protein S21	36.1694	7648.48	8275.37	6372.18	25738.9	0.924246	0.830246	0.24757	5.7313e-05	1.20029	0.656156
mMC019924	319169	Hist1h2ak	histone 1	4.77793	7638.39	14188.6	4876.79	12349.6	0.538346	0.140304	0.394894	0.0150801	1.56627	0.311785
mMC021623	15374	Hn1	hematological and neurological expressed sequence 1	13.3801	7576.13	7857.2	4821.91	8965.31	0.964227	0.757854	0.537841	0.000609713	1.57119	0.0166514
mMC014153	26394	Lypla2	lysophospholipase 2	17.1065	7549.29	8445.93	5218.36	6147.33	0.893838	0.198833	0.848881	0.0687367	1.44668	0.0106089
mMA034494	223691	Eif3s6ip	eukaryotic translation initiation factor 3	13.5677	7529.03	8982.19	7079.38	10447.3	0.838218	0.126662	0.677628	0.000592698	1.06351	0.481391
mMA031782	17904	Myl6	myosin	10.3815	7288.35	8200.61	3684.48	13735.6	0.888758	0.618764	0.268243	0.00252781	1.97812	0.0519003
mMR001536	11973	Atp6v1e1	ATPase	13.8195	7236.59	7550.24	4377.16	10132.1	0.958458	0.820184	0.432008	0.000185518	1.65326	0.00611723
mMC025508	105239	Rnf44	ring finger protein 44	5.02226	7170.43	5141.9	3187.8	2020.42	1.39451	0.393575	1.57779	0.191665	2.24933	0.0854528
mMC013874	20539	Slc7a5	solute carrier family 7 (cationic amino acid transporter	4.24552	7098.62	5441.2	8565.68	9810.97	1.30461	0.243089	0.873072	0.369668	0.828728	0.360056
mMC022677	27176	Rpl7a	ribosomal protein L7a	14.4123	7032.14	7646.26	5225.2	14754.7	0.919684	0.768368	0.354137	0.00057647	1.34581	0.31912
mMC003890	12904	Crabp2	cellular retinoic acid binding protein II	5.43533	7005.99	7521.7	1889.43	2263.67	0.931437	0.86612	0.834679	0.654396	3.70798	0.0445159
mMC016017	225998	Rorb	RAR-related orphan receptor beta	4.53197	6951.47	3471.26	1812.42	2703.02	2.00258	0.218691	0.670516	0.0894653	3.83547	0.0276253
mMR030409	27050	Rps3	ribosomal protein S3	3.94502	6896.58	5683.07	7676.46	10981.7	1.21353	0.44069	0.699025	0.101105	0.898406	0.632039
mMC003386	15182	Hdac2	histone deacetylase 2	5.26421	6879.49	9024.51	3389.99	4334.96	0.762312	0.431252	0.782012	0.219535	2.02935	0.0944873
mMC003413	83669	Wdr6	WD repeat domain 6	4.44012	6830.06	7778.41	4140.54	4258.7	0.878079	0.606485	0.972254	0.893088	1.64956	0.0792139
mMR028999	15568	Elavl1	ELAV (embryonic lethal	5.75368	6820.3	5419.16	2533.28	3646.45	1.25855	0.441847	0.694726	0.141091	2.69228	0.0149125
mMC008068	217125	BC034054	cDNA sequence BC034054	12.1593	6759.2	7801.09	3911.57	8615.32	0.866444	0.159523	0.454025	0.00289782	1.728	0.00539446
mMC015905	77989	E130105L11Rik	RIKEN cDNA E130105L11 gene	12.0445	6742	4163.32	9465.16	3242	1.61938	0.0115137	2.91954	0.0040929	0.712297	0.148309
mMC009650	78100	8430410K20Rik	RIKEN cDNA 8430410K20 gene	12.2923	6736.44	6479.4	3954.72	4566.37	1.03967	0.736856	0.866053	0.211758	1.70339	0.0072681
mMC010025	69056	Ssa2	Sjogren syndrome antigen A2	9.94756	6675.16	8985.78	4617.95	5573.84	0.742858	0.0582956	0.828505	0.264796	1.44548	0.0991597
mMC018731	68949	1500012F01Rik	RIKEN cDNA 1500012F01 gene	11.1144	6649.89	3999.88	3555.42	7139.5	1.66252	0.0416849	0.497993	0.00233465	1.87035	0.0169362
mMC023190	14319	Fth1	ferritin heavy chain 1	4.00331	6555.6	8401.69	5597.5	14386.9	0.780272	0.582347	0.38907	0.0199162	1.17117	0.679095
mMC011362	20319	Sfrp2	secreted frizzled-related sequence protein 2	382.88	6525.95	30486.9	1183.04	1234.18	0.214057	0.000109263	0.958562	0.890329	5.51627	0.00779109
mMC017894	15381	Hnrpc	heterogeneous nuclear ribonucleoprotein C	6.45122	6490.23	4646.73	3246.84	4741.23	1.39673	0.052974	0.684809	0.090091	1.99894	0.00240845
mMC010288	268697	Ccnb1	cyclin B1	7.82221	6455.67	4384.61	4193.55	2068.75	1.47235	0.201962	2.02709	0.00615306	1.53943	0.013105
mMC018814	52666	D10Ertd610e	DNA segment	5.05484	6450.94	7006.63	3653.78	5675.24	0.92069	0.603834	0.64381	0.0632116	1.76555	0.0202947
mMC011679	22027	Tra1	tumor rejection antigen gp96	4.66316	6332.02	3656.45	3830.99	8276.53	1.73174	0.262951	0.462874	0.00557238	1.65284	0.16479
mMC010396	54351	Rai12	retinoic acid induced 12	5.06588	6253.64	7566.71	3921.18	5479	0.826469	0.451154	0.715675	0.00186513	1.59484	0.120897
mMC022268	110954	Rpl10	ribosomal protein 10	10.8103	6221.19	17096.6	3341.96	20668.2	0.363885	0.101901	0.161695	0.000556323	1.86154	0.0116393
mMC023394	18102	Nme1	expressed in non-metastatic cells 1	6.1636	6214.67	5904.87	3234.85	7708.95	1.05246	0.822643	0.419623	0.00448623	1.92116	0.0371645
mMR028566	67779	Sox11	SRY-box containing gene 11	11.5198	6138.4	4920.1	1827.54	2453.36	1.24762	0.397182	0.744914	0.205968	3.35883	0.00962824
mMC017180	20807	Srf	serum response factor	18.6761	6116.95	688.318	2615.05	743.679	8.88681	0.00964789	3.51637	0.00813516	2.33913	0.0258941
mMC022895	27397	Mrpl17	mitochondrial ribosomal protein L17	6.55796	6108.37	5303.42	2615.75	5995.67	1.15178	0.543431	0.436273	0.00398432	2.33523	0.00144732
mMC009843	56356	Gltp	glycolipid transfer protein	5.75202	6093.54	7415.4	4275.91	8351.99	0.821742	0.417348	0.511962	0.00272253	1.42509	0.0910063
mMR028366	53379	Hnrpa2b1	heterogeneous nuclear ribonucleoprotein A2/B1	5.42104	5987.8	3316.42	1087.03	2062.86	1.8055	0.273995	0.526951	0.0157999	5.50842	0.0353298
mMC016077	11792	Apex1	apurinic/apyrimidinic endonuclease 1	5.758	5956.33	6763.84	2909.85	3830.04	0.880615	0.435868	0.759746	0.427926	2.04695	0.0054619
mMC009891	66442	Spbc25	spindle pole body component 25 homolog (S. cerevisiae)	7.44395	5938.76	4164.53	4131.25	8423.44	1.42603	0.256551	0.490447	0.00341843	1.43752	0.129677
mMR031051	140486	Igf2bp1	insulin-like growth factor 2	3.95351	5909.19	4562.94	1196.63	1589.64	1.29504	0.635814	0.752766	0.506333	4.93821	0.0876206
mMC015388	229663	D3Jfr1	DNA segment	4.8223	5853.09	6179.39	2985.95	3667.34	0.947196	0.807724	0.8142	0.447634	1.96021	0.0224696
mMC017013	330940	C230027N18Rik	RIKEN cDNA C230027N18 gene	49.1276	5761.27	1025.34	3849.25	1118.32	5.61891	0.000648006	3.44199	0.000569683	1.49673	0.0298478
mMC018611	11911	Atf4	activating transcription factor 4	12.9808	5686.89	2795.76	2367.13	3653.89	2.03411	0.022176	0.64784	0.0123921	2.40244	0.00601962
mMC018579	20476	Six6	sine oculis-related homeobox 6 homolog (Drosophila)	18.0964	5611.25	8672.32	3714.79	9137.69	0.64703	0.0425165	0.406535	0.00042772	1.51052	0.00220653
mMC023298	21371	Tbca	tubulin cofactor a	7.2139	5572.38	5667.76	1774.37	7324.41	0.983172	0.94742	0.242254	0.00463327	3.14048	0.00602873
mMC022903	110809	Sfrs1	splicing factor	4.73298	5461.36	8391.44	3794.14	3024.67	0.650825	0.245566	1.2544	0.469077	1.43942	0.384639
mMC007178	20394	Sgne1	secretory granule neuroendocrine protein 1	21.6138	5433.01	3351.28	6959.65	9576.45	1.62117	0.0156115	0.726746	0.0257283	0.780643	0.130777
mMC010280	52588	Tspan14	tetraspanin 14	5.30962	5419.03	4220.25	2930.18	3313.32	1.28405	0.196478	0.884365	0.538649	1.84938	0.0124562
mMC015870	69554	Klhdc2	kelch domain containing 2	3.80318	5364.55	7606.19	3952.61	7103.89	0.705287	0.241541	0.556401	0.0159254	1.35722	0.342065
mMR031013	101476	Plekha1	pleckstrin homology domain containing	4.053	5340.99	4955.82	3504.07	4792.68	1.07772	0.641496	0.73113	0.0240075	1.52422	0.00909712
mMC023384	230861	Eif4g3	eukaryotic translation initiation factor 4 gamma	6.53445	5336.77	3435.86	2076.2	3070.24	1.55326	0.0908972	0.676235	0.178595	2.57045	0.00479972
mMC014132	69478	2300009A05Rik	RIKEN cDNA 2300009A05 gene	5.59225	5310.36	4585.64	2692.72	5741.85	1.15804	0.443139	0.468963	0.0104563	1.97212	0.01738
mMR028596	55989	Nol5	nucleolar protein 5	11.0589	5269.09	3703.09	2279.9	3555.05	1.42289	0.0643367	0.641312	0.0278161	2.31111	0.00334497
mMC026044	66118	1110005A23Rik	RIKEN cDNA 1110005A23 gene	9.45528	5230.85	6423.11	2964.73	3845.14	0.81438	0.277426	0.771032	0.127891	1.76436	0.0311657
mMC023558	19989	Rpl7	ribosomal protein L7	10.0355	5229.81	9876.71	2911.2	8437.01	0.529509	0.00218015	0.345051	0.0152026	1.79644	0.00633217
mMR030716	233908	Fus	fusion	4.78377	5004.44	3115.72	1878.64	3389.66	1.60619	0.114861	0.554226	0.0852678	2.66387	0.0133962
mMC025496	319151	Hist1h3e	histone 1	4.09474	5001.71	3282.06	2970.93	7323.52	1.52395	0.418328	0.405669	0.00858803	1.68355	0.24084
mMR027280	66142	Cox7b	cytochrome c oxidase subunit VIIb	6.25548	4914.8	4172.3	2888.44	5233.45	1.17796	0.43524	0.551918	0.00176906	1.70154	0.00922358
mMC018929	93671	Cd163	CD163 antigen	4.72246	4912.91	4122.78	3126.72	4282.15	1.19165	0.00606276	0.730176	0.0927052	1.57126	0.0266777
mMC003280	68420	1100001D10Rik	RIKEN cDNA 1100001D10 gene	8.76745	4875.02	3903.84	3181.98	2715.66	1.24877	0.172366	1.17172	0.214331	1.53207	0.0208088
mMC024058	66870	1200009K13Rik	RIKEN cDNA 1200009K13 gene	10.8356	4858.04	6153.5	2613.61	3265.43	0.789475	0.150996	0.800386	0.341381	1.85875	0.00526807
mMC019227	26893	Cops6	COP9 (constitutive photomorphogenic) homolog	6.11012	4835.47	5776.19	1612.14	6732.08	0.837138	0.619759	0.239471	0.00282143	2.99941	0.0279886
mMC018939	12577	Cdkn1c	cyclin-dependent kinase inhibitor 1C (P57)	6.59716	4755.13	8224.81	1707.83	5761.37	0.578145	0.189355	0.296428	0.00430124	2.78431	0.126977
mMC023284	56275	Rbm14	RNA binding motif protein 14	7.61316	4753.85	4751.35	2103.88	2399.01	1.00053	0.998386	0.87698	0.41556	2.25956	0.040994
mMC004404	22668	Zfp162	zinc finger protein 162	11.7227	4748.27	2559.45	2785.2	3368.25	1.8552	0.00164045	0.826899	0.208861	1.70482	0.000165281
mMC016314	230157	Tmeff1	transmembrane protein with EGF-like and two follistatin-like domains 1	107.036	4725.33	7466.25	1668.89	2731	0.632892	0.00275831	0.61109	0.0103702	2.83143	0.000332844
mMC022542	17904	Myl6	myosin	11.3909	4719.57	6625	3045.05	6714.67	0.712388	0.013834	0.453492	0.00526286	1.54992	0.0206636
mMC024961	52468	Ctdsp2	CTD (carboxy-terminal domain	6.27252	4718.44	4443.32	11190.5	6306.33	1.06192	0.867227	1.77449	0.0413544	0.421647	0.00365964
mMR001171	381629	0610007C21Rik	RIKEN cDNA 0610007C21 gene	5.44181	4718.18	4789.73	5658.22	8658.65	0.985063	0.950573	0.653476	0.0412673	0.833863	0.259344
mMR029035	14751	Gpi1	glucose phosphate isomerase 1	5.2929	4717.51	9932.98	2720.41	16054.8	0.474934	0.217014	0.169445	0.014189	1.73412	0.219106
mMR028835	83701	Ars2	arsenate resistance protein 2	5.03653	4714.33	3279.61	1699.35	1995.2	1.43747	0.321167	0.851719	0.575339	2.77419	0.030585
mMC017182	66422	2410015N17Rik	RIKEN cDNA 2410015N17 gene	20.7614	4709.32	5469.41	2154.7	4887.55	0.861028	0.169857	0.440855	0.00113681	2.18561	0.000338938
mMC018563	15277	Hk2	hexokinase 2	28.6023	4692.22	4796.13	890.704	4147.38	0.978335	0.871549	0.214763	0.000293502	5.26799	7.66922e-05
mMC024329	20667	Sox12	SRY-box containing gene 12	56.846	4661.2	8043.55	3166.12	7315.65	0.579495	0.000459713	0.432786	0.00011783	1.47221	0.0171458
mMC023445	18655	Pgk1	phosphoglycerate kinase 1	23.3726	4637.48	4596.26	2782.26	18949.5	1.00897	0.958554	0.146825	0.00105968	1.6668	0.266638
mMA031885	19177	Psmb7	proteasome (prosome	6.84708	4627.86	4135.52	3630.39	5086.3	1.11905	0.253811	0.713758	0.00549948	1.27476	0.0626835
mMC019582	226245	9930023K05Rik	RIKEN cDNA 9930023K05 gene	25.9504	4605.91	20134.3	5876.03	23392.1	0.22876	0.0116055	0.251197	0.000163052	0.783849	0.520292
mMC010480	28000	Prp19	PRP19/PSO4 homolog (S. cerevisiae)	4.19505	4604.74	4509.73	2460.33	2792.5	1.02107	0.933619	0.881047	0.558462	1.8716	0.0322186
mMC023381	12757	Clta	clathrin	7.49198	4549.14	3411.78	2752.09	4239.38	1.33336	0.0513927	0.649173	0.0127839	1.65298	0.0135105
mMC020890	66496	2700038C09Rik	RIKEN cDNA 2700038C09 gene	9.07554	4518.92	3223.52	2555.02	6518.38	1.40186	0.152347	0.391972	0.00462662	1.76864	0.0123426
mMR028895	68272	Rbm28	RNA binding motif protein 28	5.40663	4512.99	3493	2800.25	3150.32	1.29201	0.108522	0.88888	0.409805	1.61164	0.0226983
mMC008825	12466	Cct6a	chaperonin subunit 6a (zeta)	5.74006	4511.54	4655.77	2652.89	2780.89	0.969023	0.875546	0.953974	0.788375	1.70061	0.0640362
mMC018771	26754	Cops5	COP9 (constitutive photomorphogenic) homolog	9.10327	4502.85	3074.95	2584.42	4294.65	1.46437	0.011028	0.601776	0.012252	1.74231	0.00501244
mMC021754	67248	Rpl39	ribosomal protein L39	6.42741	4496.31	10524.4	5190.87	18064.5	0.427229	0.0244573	0.287352	0.0222902	0.866196	0.580537
mMC022893	20853	Stau1	staufen (RNA binding protein) homolog 1 (Drosophila)	3.99478	4481.91	3707.56	3164.47	3360.9	1.20886	0.0505787	0.941557	0.671076	1.41632	0.0248536
mMR028675	20135	Rrm2	ribonucleotide reductase M2	7.04584	4475.2	4815.23	2079.37	2804.63	0.929384	0.594525	0.741409	0.358085	2.15219	0.0317737
mMR028367	71805	Nup93	nucleoporin 93	7.54228	4465.96	3926.54	2881.78	2452.61	1.13738	0.418626	1.17499	0.303636	1.54972	0.0330789
mMR028757	18432	Mybbp1a	MYB binding protein (P160) 1a	19.2597	4452.38	3593.35	5436.67	2628.97	1.23906	0.206584	2.06798	6.17786e-05	0.818954	0.129622
mMC020355	68763	1110038B12Rik	RIKEN cDNA 1110038B12 gene	8.57804	4446.18	2085.7	1967.37	3185.51	2.13175	0.0184573	0.617598	0.0442816	2.25997	0.00548811
mMC009706	56449	Csda	cold shock domain protein A	6.70042	4421.61	3426.28	1906.17	4079.66	1.2905	0.253255	0.467237	0.00726607	2.31963	0.0182611
mMC007327	68602	Hipk2	homeodomain interacting protein kinase 2	32.8049	4416.78	4498.64	1905.64	1709.17	0.981802	0.854787	1.11495	0.586071	2.31773	0.00316396
mMC017248	67979	Atad1	ATPase family	3.8768	4408.23	3098.79	1541.59	2678.78	1.42256	0.344955	0.575483	0.0767843	2.85953	0.00377258
mMC016030	104383	Rcor2	REST corepressor 2	18.5899	4398.52	1841.95	2793.39	1584.15	2.38797	0.00249313	1.76334	0.0242162	1.57462	0.031449
mMC025786	20104	Rps6	ribosomal protein S6	8.34465	4397.69	10254.7	3233.51	3747.59	0.428846	0.0629646	0.862823	0.582252	1.36004	0.500905
mMC013367	68196	Hsbp1	heat shock factor binding protein 1	19.7775	4366.86	3734.31	2386.74	7236.03	1.16939	0.311155	0.329842	0.000604847	1.82963	0.00738968
mMR027565	11438	Chrna4	cholinergic receptor	16.2544	4357.85	1052.48	758.142	532.17	4.14054	0.0298185	1.42462	0.240326	5.74806	0.00488542
mMC023067	21357	Tarbp2	TAR (HIV) RNA binding protein 2	10.1369	4327.79	3834.31	1865.87	1556.87	1.1287	0.62902	1.19848	0.358421	2.31945	0.00437791
mMC019349	140488	Igf2bp3	insulin-like growth factor 2	11.3175	4320.17	5798.2	1951.32	1248.47	0.745089	0.356338	1.56297	0.0734315	2.21398	0.0969955
mMC023225	109934	Abr	active BCR-related gene	4.13718	4303.04	2397.15	3018.52	3358.88	1.79506	0.0334365	0.898667	0.48382	1.42555	0.0729593
mMR030346	54683	Prdx5	peroxiredoxin 5	8.87971	4273	4308.66	2788.25	6745.84	0.991723	0.938541	0.413328	0.00601779	1.5325	0.0595418
mMC004552	232976	Zfp574	zinc finger protein 574	9.63693	4256.45	5008.14	2847.4	3379.51	0.849906	0.257478	0.842548	0.154029	1.49485	0.0156314
mMA032046	53605	Nap1l1	nucleosome assembly protein 1-like 1	5.085	4250.18	2717.37	895.606	1871.01	1.56407	0.324972	0.478675	0.0656147	4.74559	0.00097743
mMC009511	56443	Arpc1a	actin related protein 2/3 complex	8.10767	4233.34	5267.69	1845.7	3837.08	0.803642	0.366852	0.481015	0.00643731	2.29363	0.00834212
mMC025757	11848	Rhoa	ras homolog gene family	5.96831	4224.78	3906.22	2946.86	4436.18	1.08155	0.536616	0.66428	0.00556025	1.43365	0.0104738
mMC007983	20677	Sox4	SRY-box containing gene 4	5.70005	4220.28	2444.01	3779.17	13952.2	1.72679	0.336531	0.270867	0.0351813	1.11672	0.802069
mMC005685	13390	Dlx1	distal-less homeobox 1	163.177	4193.84	1648.43	265.784	379.924	2.54413	0.00130518	0.699571	0.182991	15.7791	7.01143e-06
mMC018533	14827	Grp58	glucose regulated protein	4.95797	4185.11	3821.17	2230.31	3097.93	1.09524	0.655782	0.719937	0.0686466	1.87647	0.0112041
mMC006051	59005	1810017G16Rik	RIKEN cDNA 1810017G16 gene	6.04044	4183.39	3627.86	3001.53	5730.51	1.15313	0.643837	0.523781	0.000224052	1.39375	0.00327558
mMC026237	68087	6720485C15Rik	RIKEN cDNA 6720485C15 gene	4.6064	4181.1	5190.18	1912.38	2757.3	0.805578	0.529386	0.693569	0.138395	2.18634	0.119546
mMC019359	16011	Igfbp5	insulin-like growth factor binding protein 5	8.25863	4154.53	1167.38	559.411	348.474	3.55885	0.101174	1.60532	0.218713	7.42661	0.0260138
mMC023265	18472	Pafah1b1	platelet-activating factor acetylhydrolase	10.7019	4148.56	3674.09	2297.24	2624.47	1.12914	0.186847	0.875315	0.44058	1.80589	0.00708444
mMC018724	56790	D3Ertd300e	DNA segment	9.95739	4143.47	2323.54	2945.3	1960.7	1.78326	0.0062026	1.50217	0.0653786	1.40681	0.0764918
mMC018748	56409	Nudt3	nudix (nucleotide diphosphate linked moiety X)-type motif 3	7.20303	4109.09	4681.11	3898.22	5943.79	0.877802	0.265552	0.655846	0.00833384	1.05409	0.62299
mMC012265	26905	Eif2s3x	eukaryotic translation initiation factor 2	3.86596	4079.9	2647.74	2072.31	3660.94	1.5409	0.168382	0.566058	0.0241047	1.96877	0.0450986
mMC016217	15208	Hes5	hairy and enhancer of split 5 (Drosophila)	17.9138	4074.77	832.695	6203.61	1213.23	4.89348	0.0487104	5.1133	0.000270118	0.656839	0.140312
mMC015299	69186	1810027O10Rik	RIKEN cDNA 1810027O10 gene	12.8251	4039.3	5812.38	2407.41	5563.08	0.694948	0.0857282	0.432748	0.00113257	1.67786	0.0643365
mMC017123	83701	Ars2	arsenate resistance protein 2	4.02688	4035.18	2106.79	2695.06	1432.81	1.91532	0.178532	1.88096	0.0159305	1.49725	0.183771
mMC023561	14569	Gdi3	guanosine diphosphate (GDP) dissociation inhibitor 3	13.1074	4032.73	8815.38	2642.09	4721.94	0.457465	0.0341205	0.559536	0.00987046	1.52634	0.0843684
mMC011953	69953	2810025M15Rik	RIKEN cDNA 2810025M15 gene	6.0909	3993.92	2851.07	1435.06	4261.16	1.40085	0.195078	0.336776	0.010691	2.78311	0.00194236
mMA033741	78356	Sept3	septin 3	12.3789	3959.44	5067.09	1101.95	2520.78	0.781402	0.334998	0.437144	0.0158423	3.59313	0.01531
mMC018401	52432	Ppp2r2d	protein phosphatase 2	20.4249	3947	3557.25	2536.52	2350.15	1.10956	0.122349	1.0793	0.489198	1.55607	0.00175008
mMC022557	30926	Txnl2	thioredoxin-like 2	6.46004	3946.06	2302.91	882.192	2265.34	1.71351	0.0829333	0.389431	0.0816096	4.47302	0.000370782
mMC013536	14281	Fos	FBJ osteosarcoma oncogene	17.9428	3945.47	3.92898	8553.87	106.894	1004.2	3.45861e-07	80.0219	0.00247083	0.46125	0.069661
mMC018442	194162	BC035954	cDNA sequence BC035954	8.96788	3926.26	4336.33	4341.12	7399.79	0.905434	0.593397	0.586654	0.00928515	0.904434	0.475178
mMC015908	52874	D19Bwg1357e	DNA segment	5.61628	3831.14	3140.95	2076.65	2047.89	1.21974	0.268706	1.01404	0.95457	1.84486	0.0354385
mMR026987	15312	Hmgn1	high mobility group nucleosomal binding domain 1	6.73484	3825.72	8871.55	3450.9	5015.87	0.431235	0.0543767	0.687996	0.101769	1.10862	0.735315
mMC003849	214162	Mll	myeloid/lymphoid or mixed-lineage leukemia	5.51809	3816.97	4589.22	4017.77	2495.87	0.831724	0.109507	1.60976	0.0446929	0.950022	0.799028
mMC019978	13864	Nr2f6	nuclear receptor subfamily 2	6.07935	3782.38	1944.56	917.302	1978.06	1.9451	0.154547	0.463737	0.0148684	4.12337	0.0240641
mMC002596	71819	Kif23	kinesin family member 23	5.98865	3753.7	1826.37	3141.21	1990.38	2.05528	0.0516084	1.57819	0.0226827	1.19499	0.36804
mMC011510	73744	Man2c1	mannosidase	8.84298	3723.6	2212.01	4456.53	2895.62	1.68336	0.0325304	1.53906	0.0135367	0.835536	0.300409
mMC005635	14419	Gal	galanin	24.4634	3696.83	3050.18	63.8185	196.68	1.212	0.5173	0.324478	0.0127335	57.9273	0.002172
mMC016411	16648	Kpna3	karyopherin (importin) alpha 3	5.49637	3691.33	3396.26	1401.31	2491.98	1.08688	0.707331	0.562326	0.0940839	2.6342	0.0111363
mMA032662	68458	Ppp1r14a	protein phosphatase 1	142.939	3668.4	2034.05	183.615	1304.24	1.8035	0.00290234	0.140783	3.53775e-05	19.9788	2.61519e-06
mMC005679	21907	Nr2e1	nuclear receptor subfamily 2	9.79107	3660.47	6879	3291.05	4917.54	0.532123	0.0100937	0.669247	0.0567453	1.11225	0.705694
mMA033520	19184	Psmc5	protease (prosome	4.26684	3652.44	3676.54	2112.88	3356.19	0.993447	0.974157	0.629547	0.0183683	1.72866	0.00409174
mMC010986	13653	Egr1	early growth response 1	17.4919	3648.21	26.0274	30917.2	707.814	140.168	0.0151801	43.6799	0.00298714	0.117999	0.0147925
mMC020725	67684	3300001P08Rik	RIKEN cDNA 3300001P08 gene	7.36618	3640.86	3977.76	1668.13	2219.91	0.915303	0.72578	0.751439	0.0964472	2.1826	0.00591703
mMR029963	229096	Ythdf3	YTH domain family 3	5.99761	3622.96	4154.44	2383.44	2558.89	0.872069	0.531491	0.931437	0.412771	1.52005	0.0831149
mMR031037	53872	Gpiap1	GPI-anchored membrane protein 1	6.6211	3597.87	3848.11	1418.57	1997.51	0.934971	0.78837	0.71017	0.278302	2.53627	0.0349042
mMC009626	57439	1300007B12Rik	RIKEN cDNA 1300007B12 gene	7.03943	3587.25	2681.16	2327.85	1827.14	1.33794	0.156976	1.27404	0.134326	1.54102	0.0175049
mMA033700	16593	Kns2	kinesin 2	11.3577	3586.25	8387.04	2747.18	6322.4	0.427594	0.00406615	0.434515	0.020776	1.30543	0.0743749
mMC023258	66878	Riok3	RIO kinase 3 (yeast)	56.7929	3561.22	1861.81	1413.35	1242.16	1.91277	0.00112989	1.13781	0.38119	2.51971	5.52402e-05
mMC014011	11655	Alas1	aminolevulinic acid synthase 1	5.75053	3520.53	3370.87	2121.84	2035.58	1.0444	0.790585	1.04238	0.842494	1.65919	0.0153356
mMR028363	76144	6330509E05Rik	RIKEN cDNA 6330509E05 gene	4.6305	3520.22	2534.99	1954.51	1603.84	1.38865	0.231326	1.21864	0.438387	1.80107	0.00599691
mMC005187	18569	Pdcd4	programmed cell death 4	4.83932	3509.65	3404.18	4666.72	5380.79	1.03098	0.910533	0.867293	0.118763	0.75206	0.113093
mMC025003	18477	Prdx1	peroxiredoxin 1	6.05014	3470.2	5458.46	1627.63	4631.57	0.635747	0.184114	0.35142	0.0085738	2.13206	0.144917
mMC020508	67416	Armcx2	armadillo repeat containing	4.86591	3469.23	3860.91	1089.37	2663.06	0.898552	0.757218	0.409065	0.0156586	3.18463	0.0617242
mMC010305	50529	Mrps7	mitchondrial ribosomal protein S7	3.76932	3450.43	2647.52	2309.84	3046.69	1.30327	0.206011	0.758147	0.0128068	1.4938	0.0140656
mMC013831	102162	Taf5l	TAF5-like RNA polymerase II	7.62954	3447.07	1372.25	1311.98	1885.01	2.51198	0.00640346	0.696007	0.305993	2.62737	0.0013734
mMC021405	19656	Rbmxrt	RNA binding motif protein	4.61079	3446.57	2258.98	719.794	707.284	1.52572	0.456569	1.01769	0.946907	4.78828	0.0421224
mMC007582	16801	Arhgef1	Rho guanine nucleotide exchange factor (GEF) 1	7.39448	3444.52	2677.74	4617.04	3197.77	1.28635	0.112007	1.44383	0.0203005	0.746045	0.109721
mMC015117	15505	Hsp105	heat shock protein 105	10.5285	3402.93	1473.99	1091.24	1102.27	2.30864	0.0421096	0.989987	0.972716	3.11842	0.00630369
mMC016857	17217	Mcm4	minichromosome maintenance deficient 4 homolog (S. cerevisiae)	4.79573	3369.18	3049.53	1454.39	1175.08	1.10482	0.782804	1.23769	0.487993	2.31655	0.0613506
mMC022932	18245	Oaz1	ornithine decarboxylase antizyme	6.44628	3364.81	2944.9	2065.28	4510.23	1.14259	0.491681	0.45791	0.00717799	1.62923	0.0349736
mMC014997	100210	AI838661	expressed sequence AI838661	4.00624	3358.6	2178.98	2281.05	1502.26	1.54136	0.189971	1.51842	0.0756882	1.47239	0.152039
mMC007823	53328	Pgrmc1	progesterone receptor membrane component 1	5.54809	3355.05	4751.75	1653.85	4532.91	0.706066	0.218019	0.364853	0.0128512	2.02863	0.0914719
mMC002399	170625	Snag1	sorting nexin associated golgi protein 1	35.3003	3345.66	4435.59	1430.66	2579.31	0.754275	0.0473649	0.554667	0.00290684	2.33855	0.000709565
mMC014803	14866	Gstm5	glutathione S-transferase	7.28834	3344.87	3307.93	1257.97	7373.57	1.01116	0.964215	0.170605	0.00966795	2.65894	0.00249609
mMR026902	11820	App	amyloid beta (A4) precursor protein	6.47162	3342.24	3746.75	1497.56	2980.69	0.892036	0.490633	0.502421	0.0368541	2.23179	0.00779461
mMR027191	73296	Rhobtb3	Rho-related BTB domain containing 3	25.7105	3331.42	2241.06	1541.88	921.791	1.48654	0.0701881	1.6727	0.00376436	2.16063	0.00015053
mMC008091	16783	Lamp1	lysosomal membrane glycoprotein 1	4.94568	3322.99	6667.59	9210.12	6028.2	0.49838	0.175154	1.52784	0.0333714	0.360798	0.00759804
mMC018473	244631	Pskh1	protein serine kinase H1	6.5443	3306.64	3309.69	2161.92	1708.39	0.999079	0.996795	1.26547	0.057323	1.52949	0.061417
mMC017466	72931	2900010J23Rik	RIKEN cDNA 2900010J23 gene	5.05728	3301.45	2144.01	1398.61	2327.88	1.53985	0.15952	0.600808	0.0360724	2.36053	0.0222537
mMR028577	93711	Pcdhga3	protocadherin gamma subfamily A	20.8276	3299.61	4021.87	3969.52	6077.46	0.820417	0.00633184	0.653155	0.00345783	0.831235	0.127017
mMC011389	67044	2010110M21Rik	RIKEN cDNA 2010110M21 gene	9.15757	3290.64	3487.73	3663.72	8444.12	0.94349	0.832198	0.433879	0.0111366	0.898168	0.749649
mMC013754	110826	Etfb	electron transferring flavoprotein	6.37247	3280	3664.39	2050.34	3478.46	0.895103	0.286845	0.58944	0.0213337	1.59973	0.00466379
mMC025121	245877	BC019977	cDNA sequence BC019977	8.69188	3277.57	2804.43	2675.06	1535.51	1.16871	0.40439	1.74213	0.00358599	1.22523	0.231317
mMC007727	13392	Dlx2	distal-less homeobox 2	11.5108	3253.46	1700.91	868.661	982.401	1.91278	0.106581	0.884222	0.230354	3.74537	0.0126956
mMC008041	232023	AW146242	expressed sequence AW146242	11.864	3231.85	2718.75	2684.93	8491.03	1.18873	0.451698	0.316208	0.00593094	1.2037	0.440062
mMR030527	12443	Ccnd1	cyclin D1	6.6542	3216.95	7152.75	3758.66	15712.2	0.44975	0.00952446	0.239219	0.0229377	0.855877	0.542131
mMC013943	66880	Rsrc1	arginine/serine-rich coiled-coil 1	11.698	3206.84	3287.75	1940.48	3059.42	0.975392	0.787724	0.634264	0.00473897	1.6526	0.00462308
mMC010184	72084	Pigx	phosphatidylinositol glycan	5.23898	3204.68	3238.23	1511.13	4332.12	0.989639	0.97822	0.34882	0.000675012	2.12072	0.127541
mMC021509	72042	Cotl1	coactosin-like 1 (Dictyostelium)	6.64198	3196.8	4062.76	2088.42	3994.25	0.786854	0.0831535	0.522857	0.0159992	1.53072	0.0231353
mMC012695	229317	D3Ertd194e	DNA segment	9.4522	3189.24	3062.9	2253.08	4218.79	1.04125	0.830687	0.534059	0.000379756	1.4155	0.0587371
mMC017381	63958	Ube4b	ubiquitination factor E4B	5.06402	3188.68	3173.7	2719.97	1964.1	1.00472	0.979757	1.38484	0.00973749	1.17232	0.174259
mMC020853	213391	Rassf4	Ras association (RalGDS/AF-6) domain family 4	83.1951	3180.19	556.026	1031.81	416.117	5.7195	0.000972467	2.47961	0.000234553	3.08215	0.000358539
mMC022062	16432	Itm2b	integral membrane protein 2B	4.11238	3170.92	5943.45	7410.31	7790.28	0.533515	0.0346781	0.951225	0.819994	0.427906	0.0650129
mMC015797	19252	Dusp1	dual specificity phosphatase 1	8.18758	3170.76	1032.58	2401.85	913.882	3.07072	0.0190593	2.62818	0.0243335	1.32014	0.278295
mMC014140	56351	Tebp	telomerase binding protein	5.42168	3153.92	3147.35	1532	2558.4	1.00209	0.992356	0.598812	0.0231625	2.05869	0.0321322
mMR029451	19186	Psme1	proteasome (prosome	29.3849	3145.7	5027.47	2660.55	6901.52	0.625702	0.0354943	0.385502	0.000108051	1.18235	0.367347
mMR029133	98221	Ga17	dendritic cell protein GA17	22.7689	3124.92	2889.04	1541.27	2067.71	1.08165	0.249298	0.745398	0.0620858	2.0275	1.13034e-05
mMC025417	11532	Adh5	alcohol dehydrogenase 5 (class III)	5.05992	3102.3	2844.87	1915.07	2780.9	1.09049	0.578432	0.688649	0.0172781	1.61995	0.0179479
mMC020554	68349	Ndufs3	NADH dehydrogenase (ubiquinone) Fe-S protein 3	4.86911	3094.28	2393.8	1765.64	4295.62	1.29262	0.420855	0.411032	0.0108229	1.7525	0.13215
mMR030954	52683	D15Ertd785e	DNA segment	4.20197	3086.74	3569.78	5319.64	4808.73	0.864688	0.466727	1.10625	0.520229	0.580254	0.0238639
mMR028693	58235	Pvrl1	poliovirus receptor-related 1	10.8582	3081.83	1242.97	2904.71	2918.3	2.47941	0.00635039	0.995344	0.969648	1.06098	0.6497
mMC014608	246104	Rhbdl4	rhomboid	12.6451	3081.61	1274.8	3565.37	3824.16	2.41734	0.00795938	0.932328	0.597922	0.864318	0.395267
mMC025366	11844	Arf5	ADP-ribosylation factor 5	23.9296	3073.93	2443.46	2239.21	4623.88	1.25803	0.166974	0.484271	0.000192426	1.37277	0.0545
mMC020686	78337	Cnot2	CCR4-NOT transcription complex	13.0352	3070.47	2291.34	1576.7	976.268	1.34003	0.192159	1.61503	0.043275	1.9474	0.00656417
mMC004278	11481	Acvr2b	activin receptor IIB	12.0928	3062.92	1651.69	1384.93	967.681	1.85442	0.0271287	1.43119	0.236415	2.2116	0.0105238
mMC018395	230257	Rod1	ROD1 regulator of differentiation 1 (S. pombe)	6.30877	3041.98	2685.39	1293.3	1598.67	1.13279	0.662203	0.808982	0.145651	2.35211	0.00785113
mMC021781	66679	Rae1	RAE1 RNA export 1 homolog (S. pombe)	12.3577	3027.3	1668.24	1652.86	1259.65	1.81467	0.0119003	1.31216	0.219503	1.83155	0.00126488
mMR028719	19684	Rdx	radixin	9.29194	2997.1	1819.56	874.219	2601.05	1.64716	0.124849	0.336102	0.00164202	3.42832	0.00403597
mMC008731	74754	Dhcr24	24-dehydrocholesterol reductase	3.95031	2994.32	4537.62	1680.32	1833.64	0.659887	0.207003	0.916383	0.860746	1.782	0.129841
mMC014157	75723	Amotl1	angiomotin-like 1	5.33059	2971.85	2914.05	1708.03	2166.53	1.01983	0.90599	0.788371	0.191887	1.73993	0.0421734
mMC014965	65114	Vps35	vacuolar protein sorting 35	7.24371	2968.96	3019.18	1381.13	2647.44	0.983366	0.93824	0.521687	0.0024285	2.14966	0.000240247
mMC013973	18567	Pdcd2	programmed cell death 2	4.33884	2964.69	3995.03	2690.44	1944.57	0.742096	0.274543	1.38357	0.091473	1.10193	0.70971
mMR031069	100317	AU040320	expressed sequence AU040320	5.88453	2938.68	1971.73	2193.81	3063.86	1.49041	0.0318139	0.716028	0.0319609	1.33953	0.14535
mMC023339	54644	DXImx46e	DNA segment	4.54983	2932.92	1956.16	2089.58	2503.88	1.49932	0.083694	0.834537	0.0316512	1.40359	0.078335
mMC014218	72057	Phf10	PHD finger protein 10	20.4365	2932.5	3290	1571.87	2749.66	0.891336	0.265981	0.57166	0.0013723	1.86561	0.00266502
mMC020185	52469	D11Ertd99e	DNA segment	5.70861	2930.47	3576.83	1436.61	3161.94	0.819292	0.362015	0.454343	0.0165512	2.03985	0.031116
mMC008019	109754	Dia1	diaphorase 1 (NADH)	4.61786	2922.29	2131.7	883.597	3096.78	1.37087	0.332581	0.285328	0.016232	3.30727	0.00216936
mMC013161	11845	Arf6	ADP-ribosylation factor 6	7.2076	2912.39	2112.08	2392.48	3091.16	1.37892	0.0262258	0.773975	0.0243178	1.21731	0.145108
mMR028660	109676	Ank2	ankyrin 2	11.1665	2905.59	3958.02	364.517	1148.74	0.734101	0.40033	0.317319	0.0160422	7.97108	0.0071211
mMC009822	19139	Prps1	phosphoribosyl pyrophosphate synthetase 1	12.5827	2878.53	3100.68	1518.82	3715.61	0.928354	0.668734	0.408767	0.000558329	1.89524	0.0125859
mMC020088	225998	Rorb	RAR-related orphan receptor beta	4.49933	2877.24	2062.18	1422.86	1344.66	1.39524	0.292787	1.05816	0.797671	2.02216	0.0413764
mMC006418	24030	Mrps12	mitochondrial ribosomal protein S12	4.98419	2871.76	1790.06	1746.71	3621.32	1.60429	0.0510156	0.48234	0.0296512	1.6441	0.18535
mMR026278	67452	1200006O19Rik	RIKEN cDNA 1200006O19 gene	13.7297	2866.53	3383.12	1963.2	2130.26	0.847305	0.0735651	0.921575	0.542166	1.46013	0.000503617
mMC006698	103742	1810046J19Rik	RIKEN cDNA 1810046J19 gene	10.5811	2856.31	3210.8	1807.82	6472.55	0.889593	0.64804	0.279306	0.00344054	1.57997	0.178347
mMR029039	93703	Pcdhgb6	protocadherin gamma subfamily B	16.543	2854.77	3099.91	1859.13	4194.57	0.920919	0.537468	0.443223	0.000502788	1.53554	0.0212654
mMR028791	67128	Ube2g1	ubiquitin-conjugating enzyme E2G 1 (UBC7 homolog	12.5774	2839.08	4063.68	1422.73	2579.86	0.698648	0.0293075	0.551474	0.0414009	1.99553	0.0369417
mMR029887	66494	2610524G07Rik	RIKEN cDNA 2610524G07 gene	5.99821	2824.56	5880.58	2092.82	5196.01	0.480321	0.0377907	0.402775	0.0262293	1.34965	0.461548
mMC020267	26441	Psma4	proteasome (prosome	10.7442	2820.75	3632.8	1269.57	3236.92	0.776467	0.146294	0.392216	0.00501238	2.22181	0.0118884
mMC008130	66832	Rshl2	radial spokehead-like 2	13.2053	2816.07	3543.12	2384.41	4280.22	0.794799	0.0791747	0.557076	0.00160054	1.18104	0.113897
mMC018607	13389	Dll3	delta-like 3 (Drosophila)	8.87723	2815.53	348.327	620.296	371.223	8.08301	0.0497823	1.67095	0.148239	4.53901	0.033131
mMC023780	56040	Rplp1	ribosomal protein	25.9022	2806.77	5770.61	1242.32	21194.4	0.48639	0.131604	0.0586155	0.000595091	2.2593	0.101981
mMC019217	21881	Tkt	transketolase	13.0705	2801.99	2997.62	1307.03	4532.66	0.934739	0.81794	0.288359	0.000101394	2.14378	0.0200279
mMC020470	326622	Upf2	UPF2 regulator of nonsense transcripts homolog (yeast)	7.72112	2798.35	4142.44	2027.75	2532.99	0.675532	0.0778547	0.800537	0.207666	1.38002	0.208714
mMR029453	70218	3000004C01Rik	RIKEN cDNA 3000004C01 gene	4.09964	2794.83	1790.38	2562.17	1725.91	1.56103	0.0432779	1.48454	0.0691838	1.09081	0.673437
mMC013644	78889	Wsb1	WD repeat and SOCS box-containing 1	4.02712	2792.25	1358.08	1489.38	1519.24	2.05603	0.0318067	0.980347	0.947857	1.87477	0.0472504
mMR029116	56248	Ak3	adenylate kinase 3	4.15092	2791.23	4658.57	2429.17	3569.92	0.59916	0.071537	0.680455	0.102498	1.14905	0.549931
mMC020464	243846	Ccdc9	coiled-coil domain containing 9	5.74121	2783.78	1698.58	1980.27	1341.58	1.63889	0.109363	1.47608	0.0197452	1.40576	0.0733395
mMR028569	320538	D130059P03Rik	RIKEN cDNA D130059P03 gene	4.17545	2781.86	2588.62	1619.46	1312.38	1.07465	0.78494	1.23398	0.437123	1.71777	0.0915083
mMC013640	14119	Fbn2	fibrillin 2	60.0608	2766.76	4048.94	821.189	787.191	0.683331	0.0391219	1.04319	0.847962	3.36921	0.00126614
mMC018072	76982	3110035E14Rik	RIKEN cDNA 3110035E14 gene	17.1425	2759.41	525.324	1357.58	826.72	5.25278	0.00779815	1.64212	0.0466224	2.0326	0.0251961
mMR026277	20923	Supt4h2	suppressor of Ty 4 homolog 2 (S. cerevisiae)	5.23427	2755.84	2485.32	2245.29	5423.55	1.10885	0.499434	0.413989	0.0307679	1.22739	0.191948
mMC023407	12462	Cct3	chaperonin subunit 3 (gamma)	8.40615	2747.38	2742.93	1369.42	1178.56	1.00162	0.994646	1.16195	0.441778	2.00623	0.00257665
mMA033749	93684	Sep15	selenoprotein	4.15039	2739.87	2107.34	1633.21	3001.32	1.30016	0.289772	0.544162	0.0138995	1.6776	0.0465011
mMC011408	17268	Meis1	myeloid ecotropic viral integration site 1	4.90884	2737.52	1530.38	927.273	1624.69	1.78878	0.138221	0.570738	0.0784028	2.95222	0.0235179
mMC025364	18139	Zfml	zinc finger	4.44453	2736.86	1855.16	1208.88	1648.99	1.47527	0.162518	0.733108	0.259963	2.26396	0.018659
mMC001097	12903	Crabp1	cellular retinoic acid binding protein I	9.00321	2735.33	18924.4	486.115	6131.2	0.14454	0.0618056	0.0792855	4.00817e-05	5.62692	0.000586228
mMC026101	15528	Hspe1	heat shock protein 1 (chaperonin 10)	5.09757	2735.05	2875.87	1190.5	2584.68	0.951035	0.848326	0.460597	0.0086693	2.2974	0.0561407
mMC021729	56149	Grasp	GRP1 (general receptor for phosphoinositides 1)-associated scaffold protein	9.7653	2734.8	726.833	828.696	518.092	3.76263	0.0473026	1.59952	0.148001	3.30013	0.0276405
mMC005039	94352	Loxl2	lysyl oxidase-like 2	21.7728	2730.62	2791.74	787.328	2543.12	0.978105	0.890225	0.309591	0.000166827	3.46821	0.000671676
mMC009993	20516	Slc20a2	solute carrier family 20	8.16873	2726.8	2168.21	3904.08	3674.59	1.25763	0.250316	1.06245	0.566121	0.698447	0.0218923
mMC020472	17347	Mknk2	MAP kinase-interacting serine/threonine kinase 2	15.833	2723.06	2977.33	1861.3	1893.1	0.914597	0.36581	0.983203	0.8544	1.46299	0.0264954
mMC021650	66144	Atp6v1f	ATPase	7.75323	2720.94	4028.92	4067.9	7280.43	0.675351	0.215808	0.558745	0.0215224	0.66888	0.303889
mMC020183	68135	Eif3s3	eukaryotic translation initiation factor 3	4.94605	2716.31	2916.05	1940.89	3938.85	0.931503	0.765183	0.492755	0.00778568	1.39952	0.243045
mMC009289	26965	Cul1	cullin 1	6.26205	2714.26	1041.33	1100	1520.98	2.60654	0.0186002	0.723218	0.326847	2.4675	0.011842
mMC008417	109120	1600010O03Rik	RIKEN cDNA 1600010O03 gene	8.17658	2713.25	2814.5	1773.44	939.823	0.964023	0.889752	1.88699	0.00706746	1.52994	0.0999926
mMC018315	320969	D930050A07Rik	RIKEN cDNA D930050A07 gene	4.87331	2703.42	2431.4	1462.83	954.739	1.11188	0.678682	1.53217	0.310498	1.84808	0.0612935
mMC009721	67052	Kntc2	kinetochore associated 2	12.3733	2700.09	1699.2	1249.57	1181.34	1.58904	0.0494323	1.05776	0.756115	2.16082	0.00048104
mMC013763	22042	Tfrc	transferrin receptor	9.60345	2697.11	1254.9	696.686	966.895	2.14927	0.080826	0.72054	0.1797	3.87135	0.0121059
mMC018546	12626	Cetn3	centrin 3	10.1595	2693.11	2987.35	2163.96	4291.28	0.901506	0.65735	0.50427	0.000247853	1.24453	0.236625
mMC008423	107435	Hat1	histone aminotransferase 1	6.64877	2680.65	2806.38	1008.88	1568.12	0.955196	0.863668	0.643371	0.118647	2.65704	0.0202658
mMC022291	66151	1110020C13Rik	RIKEN cDNA 1110020C13 gene	5.59134	2668.56	3162.28	1386.78	3258.53	0.843873	0.276848	0.425586	0.0193692	1.92428	0.0240317
mMC026032	17220	Mcm7	minichromosome maintenance deficient 7 (S. cerevisiae)	5.96138	2664.28	3062.79	2107.62	1485.87	0.869888	0.468158	1.41844	0.103564	1.26412	0.192208
mMC024215	21991	Tpi1	triosephosphate isomerase 1	29.2913	2652.94	5384.36	2096.97	20876.8	0.492713	0.0334949	0.100445	0.000609753	1.26513	0.609527
mMR030074	15926	Idh1	isocitrate dehydrogenase 1 (NADP+)	9.69809	2642.31	5500.53	2385.49	3533.48	0.480374	0.015059	0.675109	0.0820661	1.10766	0.711364
mMA032799	21917	Tmpo	thymopoietin	3.77146	2639.28	1542.84	1755.22	1940.87	1.71066	0.0208497	0.904343	0.594053	1.50368	0.0251118
mMC011216	22154	Tubb5	tubulin	7.73203	2635.73	3618.89	1919.05	16902.7	0.728326	0.207278	0.113535	0.0167638	1.37345	0.135362
mMC021711	101565	6330503K22Rik	RIKEN cDNA 6330503K22 gene	12.8971	2635.03	1597.72	1957.31	1279.73	1.64924	0.0151048	1.52948	0.015111	1.34625	0.0243794
mMR026230	18111	Nnat	neuronatin	27.075	2633.38	6534.36	2246	12327.8	0.403005	0.00874256	0.182189	0.000524059	1.17248	0.553137
mMC022664	66101	Ppih	peptidyl prolyl isomerase H	6.97581	2628.68	2812.79	1870.23	4244.01	0.934544	0.60759	0.440674	0.0100821	1.40554	0.177007
mMC022496	66976	2410002F23Rik	RIKEN cDNA 2410002F23 gene	4.4686	2625.91	1372.04	2544.59	1331.91	1.91387	0.0569037	1.91048	0.0409364	1.03196	0.89099
mMC012715	16834	Cog1	component of oligomeric golgi complex 1	8.26003	2621.11	1488.61	934.013	891.145	1.76078	0.108258	1.0481	0.871389	2.80629	0.0235352
mMR029239	11737	Anp32a	acidic (leucine-rich) nuclear phosphoprotein 32 family	5.86152	2619.99	7081.31	3531.37	5929.05	0.369987	0.00204025	0.595604	0.121289	0.74192	0.402235
mMC025621	19122	Prnp	prion protein	5.07944	2619.49	969.221	2446.86	2423.26	2.70268	0.0690227	1.00974	0.935006	1.07055	0.789434
mMC025941	67530	Uqcrb	ubiquinol-cytochrome c reductase binding protein	4.73739	2617.19	2571.16	1782.45	3622.39	1.0179	0.939071	0.492065	0.0093979	1.46831	0.140283
mMC022663	319184	Hist1h2bk	histone 1	7.16798	2606.14	2212.43	669.571	3219.12	1.17795	0.650766	0.207998	0.00154898	3.89225	0.000738025
mMA033756	-	-	MCC Details: [^scl000^scl0004214^scl0004214.1_77^exon_9999999^0^0]	5.16846	2601.26	1567.42	818.345	1165	1.65958	0.211449	0.702444	0.258376	3.17869	0.00791827
mMC016125	320368	A730063M14Rik	RIKEN cDNA A730063M14 gene	8.3294	2600.95	941.746	1091.44	1849.06	2.76184	0.0171076	0.590268	0.0511809	2.38305	0.0142735
mMC003408	66734	Map1lc3a	microtubule-associated protein 1 light chain 3 alpha	24.0055	2599.51	2641.07	1364.71	6714.76	0.984262	0.897238	0.203241	0.000680263	1.9048	0.00139959
mMC002985	14084	Faf1	Fas-associated factor 1	4.33918	2598.6	3546.02	2320.59	3679.39	0.732822	0.118954	0.6307	0.0249136	1.1198	0.578068
mMC019714	18538	Pcna	proliferating cell nuclear antigen	4.21058	2593.49	3247.6	1641.1	1375.39	0.798587	0.375251	1.19319	0.637851	1.58033	0.216952
mMC014212	232536	Mrps35	mitochondrial ribosomal protein S35	4.84463	2585.65	2531.61	1824.43	1916.02	1.02135	0.877764	0.952201	0.663155	1.41723	0.00951387
mMR001368	50926	Hnrpdl	heterogeneous nuclear ribonucleoprotein D-like	8.31932	2579.39	722.023	1313.98	327.234	3.57246	0.0252032	4.0154	0.056266	1.96304	0.110343
mMC018965	70981	4931423N10Rik	RIKEN cDNA 4931423N10 gene	4.29683	2579.02	2783.19	1732.01	1131.32	0.926641	0.801799	1.53096	0.115924	1.48903	0.231947
mMC003938	12368	Casp6	caspase 6	4.56497	2573.13	1654.72	2128.59	2693.49	1.55502	0.0168963	0.790271	0.135123	1.20884	0.24432
mMC025278	229279	Hnrpa3	heterogeneous nuclear ribonucleoprotein A3	20.6138	2571.89	3950.45	1507.09	3599.77	0.651037	0.0173604	0.418663	0.00088043	1.70652	0.0113223
mMC003603	74105	Gga2	golgi associated	5.105	2568.06	2171.17	672.605	766.719	1.1828	0.711681	0.877251	0.54753	3.81808	0.0632711
mMC001694	21664	Phlda1	pleckstrin homology-like domain	12.8232	2558.36	1123.58	236.926	986.819	2.27697	0.0809061	0.24009	0.000550281	10.7982	0.00643048
mMC014738	83431	Ndel1	nuclear distribution gene E-like homolog 1 (A. nidulans)	3.77416	2555.74	2432.91	1840.78	2456.85	1.05049	0.69082	0.749245	0.0288413	1.3884	0.0138857
mMC022565	233904	BC010250	cDNA sequence BC010250	7.56345	2545.55	1820.43	3323.37	2295.5	1.39832	0.062647	1.44778	0.0234064	0.765956	0.120235
mMR028640	15191	Hdgf	hepatoma-derived growth factor	4.65048	2540.86	2760.29	5198.33	6428.74	0.920506	0.845091	0.808608	0.379091	0.488784	0.0146619
mMC009839	58242	Nudt11	nudix (nucleoside diphosphate linked moiety X)-type motif 11	26.8154	2538.34	3904.87	1326.4	4124.3	0.650044	0.000688592	0.321607	0.000671004	1.9137	0.000113445
mMR001460	242705	E2f2	E2F transcription factor 2	18.0508	2535.01	1409.62	2971.27	1441.05	1.79836	0.00321554	2.06188	0.00211665	0.853176	0.256313
mMC024122	13138	Dag1	dystroglycan 1	7.16518	2531.88	2975.74	2073.47	3411.64	0.85084	0.218789	0.607763	0.0060047	1.22108	0.224021
mMA033590	17245	Mdm1	transformed mouse 3T3 cell double minute 1	7.10597	2531.61	875.184	1394.1	1826.89	2.89266	0.0194586	0.763097	0.178236	1.81595	0.0350768
mMR026315	12859	Cox5b	cytochrome c oxidase	14.7055	2530.86	2949.97	1350.85	4995.62	0.857929	0.662315	0.270406	4.62002e-05	1.87354	0.188733
mMC012159	23942	Mta2	metastasis-associated gene family	5.91436	2523.78	1893.01	1573.24	1777.89	1.33321	0.00534261	0.884895	0.471895	1.60419	0.0137571
mMC014895	78303	Hist3h2ba	histone 3	92.8874	2509.04	3263.77	817.905	4040.55	0.768755	0.0191419	0.202424	5.8551e-06	3.06764	0.000168514
mMC023211	72844	Kctd17	potassium channel tetramerisation domain containing 17	6.71073	2506.82	2873.16	1865.1	3066.89	0.872494	0.46869	0.60814	0.000447802	1.34406	0.065072
mMC004454	236792	Tmem32	transmembrane protein 32	7.31015	2505.97	2604.68	1187.38	1391.3	0.962106	0.815195	0.853435	0.59808	2.1105	0.0190748
mMC011688	117171	1110038F14Rik	RIKEN cDNA 1110038F14 gene	30.7637	2495.28	1738.11	1651	3399.01	1.43563	0.00126083	0.485731	0.000449402	1.51137	0.0147011
mMC023080	66917	Chordc1	cysteine and histidine-rich domain (CHORD)-containing	8.40776	2490.89	3871.87	1289.52	1111.28	0.643329	0.247978	1.1604	0.242448	1.93164	0.0415501
mMA033604	27401	Skp2	S-phase kinase-associated protein 2 (p45)	27.7114	2484.68	2432.39	878.987	812.648	1.0215	0.878507	1.08163	0.745211	2.82675	0.000410397
mMC018872	78783	Brpf1	bromodomain and PHD finger containing	8.51838	2478.49	1241.62	2191.97	929.29	1.99617	0.0957815	2.35875	0.00023977	1.13071	0.575577
mMR027989	69878	Snrpf	small nuclear ribonucleoprotein polypeptide F	3.7451	2471.38	3524.96	5343.92	1793.72	0.701109	0.470107	2.97923	0.0177315	0.462466	0.0837631
mMC022973	320706	9830001H06Rik	RIKEN cDNA 9830001H06 gene	10.057	2466.17	949.334	2911.25	2919.31	2.59779	0.000176577	0.99724	0.987056	0.847115	0.427599
mMC011673	54411	Atp6ap1	ATPase	7.61332	2448.99	2853.48	2008.32	4031	0.858246	0.141282	0.49822	0.0101768	1.21942	0.0977124
mMC013775	16835	Ldlr	low density lipoprotein receptor	11.9754	2442.72	1971.26	1411.89	896.593	1.23917	0.255049	1.57473	0.0514532	1.7301	0.00647844
mMC023255	277414	Trp53i11	Trp53 inducible protein 11	6.76879	2435.17	2238.96	1596.42	2165.95	1.08764	0.0757243	0.737055	0.0510298	1.52539	0.00707109
mMC011158	11776	Ap3d1	adaptor-related protein complex 3	6.85429	2426.8	2281.87	1523.74	2956.63	1.06351	0.789842	0.515364	0.000376871	1.59265	0.103878
mMA031594	70285	2310066N05Rik	RIKEN cDNA 2310066N05 gene	4.93333	2423.57	1847.16	1093.51	1327.32	1.31205	0.185187	0.823846	0.547114	2.21632	0.0263305
mMC019017	14479	Usp15	ubiquitin specific protease 15	15.6291	2422.14	3003.47	1476.89	3864.33	0.806448	0.238341	0.382185	0.000499186	1.64003	0.0871177
mMR029111	14235	Foxm1	forkhead box M1	12.2734	2418.24	1303.08	1519.59	1214.57	1.8558	0.000229953	1.25114	0.264407	1.59138	0.0238647
mMA032644	68953	Chmp2a	chromatin modifying protein 2A	8.60113	2399.28	2153.38	2864.6	3640.19	1.11419	0.513288	0.786937	0.0401812	0.837563	0.244835
mMC019392	56380	Arid3b	AT rich interactive domain 3B (Bright like)	5.54589	2397.59	2946.55	1102	2422.77	0.813695	0.407627	0.454852	0.0170352	2.17567	0.0229117
mMC024815	23837	Cfdp1	craniofacial development protein 1	5.15077	2395.83	3251.82	1197.1	2387.56	0.736767	0.316234	0.501389	0.0161636	2.00137	0.00131858
mMC010376	75564	1700027N10Rik	RIKEN cDNA 1700027N10 gene	3.77557	2390.12	1269.49	2964.03	3527.49	1.88273	0.177043	0.840267	0.436308	0.806375	0.374622
mMC020380	245386	6430550H21Rik	RIKEN cDNA 6430550H21 gene	16.012	2380.48	1019.62	1212.12	577.264	2.33467	0.0188113	2.09977	0.0166084	1.96389	0.0216245
mMC024466	12417	Cbx3	chromobox homolog 3 (Drosophila HP1 gamma)	5.5187	2374.76	1165.12	704.153	2239.23	2.03821	0.0279991	0.314462	0.0308053	3.37251	0.00451377
mMA033446	66185	1110037F02Rik	RIKEN cDNA 1110037F02 gene	5.0192	2356.45	2258.14	2297.1	1459.86	1.04353	0.798401	1.57351	0.00891931	1.02584	0.874757
mMR029578	19244	Ptp4a2	protein tyrosine phosphatase 4a2	8.0304	2351.26	1806.99	1080.71	1742.81	1.3012	0.0797715	0.620094	0.0479038	2.17567	0.00479655
mMC013462	233802	Thumpd1	THUMP domain containing 1	4.63065	2349.67	2343.45	1372.31	2155.33	1.00265	0.982736	0.636706	0.0536896	1.71219	0.0212174
mMC022431	77574	3321401G04Rik	RIKEN cDNA 3321401G04 gene	4.11058	2346.25	3022.51	1040.91	2136.38	0.776261	0.353894	0.487232	0.0831827	2.25404	0.0760095
mMR028641	215707	D5Bwg0834e	DNA segment	21.9069	2344.58	2183.06	831.284	1221.24	1.07399	0.571749	0.680687	0.0871645	2.82044	0.00143709
mMC013457	21927	Tnfaip1	tumor necrosis factor	6.21581	2316.15	2250.66	1449.8	1480.66	1.0291	0.850608	0.97916	0.894526	1.59756	0.0196768
mMC005352	14314	Fstl1	follistatin-like 1	9.96479	2312.33	1612.72	1400.39	1236.58	1.43381	0.0679744	1.13246	0.310918	1.6512	0.0115987
mMC018236	224045	Eif2b5	eukaryotic translation initiation factor 2B	4.17447	2310.47	3265.96	1970.35	1933.43	0.707441	0.198577	1.01909	0.883418	1.17262	0.527689
mMC026081	67779	Sox11	SRY-box containing gene 11	13.8785	2297.21	1747.73	896.727	562.447	1.3144	0.315616	1.59433	0.0275239	2.56177	0.017106
mMC019130	216169	D10Bwg1364e	DNA segment	5.16787	2294.9	2120.66	3871.35	5081.92	1.08216	0.809644	0.761789	0.244228	0.592791	0.129096
mMC013389	66413	2400006A19Rik	RIKEN cDNA 2400006A19 gene	6.04596	2294.53	2732.12	1296.8	1110.32	0.839835	0.554307	1.16795	0.461354	1.76937	0.0136356
mMC009671	27055	Fkbp9	FK506 binding protein 9	7.56544	2291.65	3233.59	1379.74	2843.83	0.708701	0.205834	0.485171	0.00119984	1.66093	0.00703494
mMC001889	19387	Rangap1	RAN GTPase activating protein 1	4.17467	2285.67	2097.51	1753.23	808.967	1.08971	0.821024	2.16725	4.02191e-05	1.30369	0.389799
mMC005198	106957	Slc39a6	solute carrier family 39 (metal ion transporter)	8.74712	2283.17	2799.4	1499.13	1696.34	0.815595	0.249583	0.883741	0.353833	1.523	0.0153095
mMC003134	11803	Aplp1	amyloid beta (A4) precursor-like protein 1	17.1797	2280.04	3265.06	2608.71	9820.76	0.698315	0.203366	0.265633	0.00266723	0.87401	0.553578
mMC015587	320526	A830080H07Rik	RIKEN cDNA A830080H07 gene	4.07802	2278.21	3265.21	990.989	2198.02	0.697724	0.310256	0.450855	0.0558087	2.29893	0.113572
mMC018167	108105	B3gnt5	UDP-GlcNAc:betaGal beta-1	9.47277	2276.54	1136.29	552.436	1343.84	2.00348	0.0823443	0.411087	0.00367323	4.12091	0.00883412
mMC022678	78656	Brd8	bromodomain containing 8	14.6644	2270.16	1706.6	1221.13	961.134	1.33022	0.0417667	1.27051	0.269498	1.85907	0.0160864
mMC025448	211914	Ddef2	development and differentiation enhancing factor 2	7.74617	2269.1	1880.81	1176.75	1862.69	1.20645	0.0600216	0.631748	0.0396544	1.92828	0.000100744
mMC020494	22200	Ube1c	ubiquitin-activating enzyme E1C	5.92841	2263.62	2269.2	1383.45	1355.4	0.997541	0.99024	1.0207	0.889443	1.63621	0.0347667
mMC010022	22319	Vamp3	vesicle-associated membrane protein 3	5.27157	2260.16	1615.98	1074.77	1485.89	1.39863	0.162099	0.723321	0.138576	2.10292	0.0124766
mMC005906	83603	Elovl4	elongation of very long chain fatty acids (FEN1/Elo2	4.02573	2255.31	2627.52	1977.23	4131.94	0.858341	0.536318	0.478524	0.031169	1.14064	0.659545
mMR026970	14481	Gcap27	granule cell antiserum positive 27	3.80754	2248.84	2829.39	1612.7	3436.44	0.794815	0.427114	0.469295	0.0164822	1.39445	0.374084
mMC007907	360013	Myo18a	myosin XVIIIa	4.87774	2248.09	2028.7	1473.68	1291.19	1.10815	0.363242	1.14134	0.578469	1.52549	0.0691001
mMC006094	74213	1700009P03Rik	RIKEN cDNA 1700009P03 gene	18.7633	2240.68	775.753	1984.39	656.954	2.88839	0.0205164	3.02059	0.000138376	1.12916	0.506272
mMC023009	11840	Arf1	ADP-ribosylation factor 1	5.02487	2229.38	3209.7	1888.16	1357.76	0.694576	0.21214	1.39064	0.177096	1.18071	0.570808
mMC018545	52502	Carhsp1	calcium regulated heat stable protein 1	5.46821	2228.2	988.259	1271.04	1008.18	2.25467	0.0605448	1.26073	0.275502	1.75305	0.0912441
mMC018757	12764	Cmas	cytidine monophospho-N-acetylneuraminic acid synthetase	15.7853	2226.4	1123.47	809.809	1125.71	1.98172	0.00545503	0.719376	0.188796	2.74929	0.0023095
mMC007947	28295	D10Jhu81e	DNA segment	3.82105	2212.8	3290.65	1706.22	3849.93	0.672451	0.0689267	0.443181	0.0427614	1.2969	0.247807
mMC020659	66923	2610016F04Rik	RIKEN cDNA 2610016F04 gene	6.21837	2203.89	871.427	1097.8	1020.09	2.52906	0.0217318	1.07619	0.802143	2.00755	0.0377821
mMC019690	28028	Mrpl50	mitochondrial ribosomal protein L50	4.24916	2203.77	2680.44	1199.14	1984.48	0.822169	0.187825	0.60426	0.144953	1.83779	0.0307573
mMC019221	12696	Cirbp	cold inducible RNA binding protein	17.4338	2202.65	750.474	3123.07	4224.58	2.93501	0.014122	0.739263	0.0876099	0.705282	0.144804
mMC008430	320521	6430547I21Rik	RIKEN cDNA 6430547I21 gene	5.39091	2195.92	3505.77	3220.59	2147.6	0.626373	0.0282719	1.49962	0.0448375	0.681839	0.103039
mMC014061	21754	Tesk1	testis specific protein kinase 1	4.06695	2180.34	3118.81	1984.97	2954.44	0.699093	0.0178807	0.67186	0.0715895	1.09842	0.661799
mMR029055	15587	Hyal2	hyaluronidase 2	7.1812	2179.35	1755.02	1004.46	1269.18	1.24178	0.302552	0.79143	0.248502	2.16967	0.00370269
mMC023164	72656	2810013E07Rik	RIKEN cDNA 2810013E07 gene	26.6687	2177.71	2022.47	1042.66	1039.31	1.07675	0.300298	1.00322	0.985639	2.08861	0.00169934
mMC018702	54484	Mkrn1	makorin	22.1677	2169.21	2465.66	2421.39	3761.8	0.879772	0.372993	0.643678	0.000215778	0.895856	0.329481
mMC002869	27528	D0H4S114	DNA segment	4.77149	2167.3	2671.9	2107.69	13877.9	0.811148	0.521608	0.151874	0.0462707	1.02828	0.891206
mMR027455	16561	Kif1b	kinesin family member 1B	15.6484	2165.35	4727.21	1812.83	3655	0.45806	0.00430722	0.495986	0.00851733	1.19446	0.445113
mMC023194	56399	Akap8	A kinase (PRKA) anchor protein 8	12.398	2152.14	1672.71	2237.14	958.316	1.28662	0.192635	2.33445	0.000769162	0.962004	0.743455
mMC017974	14357	Dtx1	deltex 1 homolog (Drosophila)	8.30259	2149.33	2306.36	2070.19	4465.57	0.931916	0.786086	0.46359	0.00731207	1.03823	0.820229
mMC011016	269233	9630050M13Rik	RIKEN cDNA 9630050M13 gene	23.9377	2147.52	1274.14	605.306	894.196	1.68546	0.0306754	0.676928	0.064801	3.54782	0.00107697
mMC024796	72043	Sulf2	sulfatase 2	4.215	2137.93	4112.16	1433.93	1320.66	0.519904	0.167301	1.08577	0.862161	1.49096	0.227908
mMC019162	50927	Nasp	nuclear autoantigenic sperm protein (histone-binding)	5.44561	2134.29	2916.22	1629.94	869.941	0.73187	0.382506	1.87362	0.029823	1.30943	0.366867
mMC004253	13528	Dtnb	dystrobrevin	7.95288	2126.88	2808.4	1777.97	2703.75	0.757325	0.126554	0.657592	0.00142785	1.19624	0.226596
mMC005908	223739	5031439G07Rik	RIKEN cDNA 5031439G07 gene	13.396	2126.15	3316.37	1028.4	1436.96	0.641108	0.0388105	0.715674	0.30263	2.06744	0.00249661
mMC024721	13831	Epc1	enhancer of polycomb homolog 1 (Drosophila)	7.50279	2124.81	661.819	1068.67	1319.38	3.21056	0.00831353	0.80998	0.418013	1.98828	0.0250033
mMR026835	72612	2700029M09Rik	RIKEN cDNA 2700029M09 gene	7.40596	2122.13	1794.28	801.064	2227.43	1.18272	0.457755	0.359636	0.00448509	2.64915	0.00352481
mMC005010	66540	3110001A13Rik	RIKEN cDNA 3110001A13 gene	4.45095	2121.76	903.441	952.577	933.329	2.34854	0.0953073	1.02062	0.935171	2.22739	0.0655582
mMC002229	65098	Za20d3	zinc finger	8.61264	2118.2	1468.93	1541.4	3278.31	1.442	0.343666	0.47018	0.000692941	1.37421	0.295464
mMA035136	66845	Mrpl33	mitochondrial ribosomal protein L33	10.8824	2117.54	1557.66	1213.15	3309.42	1.35943	0.170978	0.366576	0.00319202	1.74549	0.0295026
mMC021886	216860	0610025P10Rik	RIKEN cDNA 0610025P10 gene	7.31127	2095.61	2037.69	1988.14	2559.26	1.02843	0.655254	0.77684	0.00963051	1.05406	0.560001
mMR028478	67064	Chmp1b	chromatin modifying protein 1B	5.78486	2092.23	1115.84	878.152	771.343	1.87502	0.0824449	1.13847	0.718801	2.38253	0.0157505
mMC019826	20646	Snrpn	small nuclear ribonucleoprotein N	17.4921	2086.04	4085.84	1837.71	7036.11	0.510555	0.00720846	0.261182	0.00189116	1.13513	0.655578
mMR027230	19699	Reln	reelin	7.54137	2078.88	1146.06	310.002	1027.22	1.81393	0.117615	0.301788	0.0524879	6.70602	0.00435575
mMA034874	67760	Slc38a2	solute carrier family 38	8.31934	2074.72	966.833	1277.7	406.347	2.1459	0.093799	3.14437	0.00393349	1.62379	0.129364
mMC011333	67955	Sugt1	SGT1	9.16399	2071.86	2514.9	967.05	1864.07	0.823835	0.324614	0.518785	0.0104944	2.14245	0.0213667
mMC005817	56350	Arl3	ADP-ribosylation factor-like 3	4.74352	2069.65	2207.87	913.778	3336.59	0.937398	0.841044	0.273866	0.0129039	2.26494	0.0407719
mMC026116	80890	Trim2	tripartite motif protein 2	6.72937	2062.25	4270.39	1907.89	2203.02	0.482918	0.0423008	0.866036	0.535856	1.0809	0.733659
mMC025386	68195	Rnaset2	ribonuclease T2	4.47188	2060.56	3035.58	2420.84	5661.74	0.678803	0.176759	0.427579	0.0470256	0.851175	0.691119
mMC021883	380601	C78212	expressed sequence C78212	12.0351	2057.49	2222.73	1274.45	1020.17	0.925662	0.680882	1.24925	0.0614553	1.61442	0.00576291
mMC023105	245688	Rbbp7	retinoblastoma binding protein 7	11.4957	2055.5	3562.6	1674.97	1242.87	0.576966	0.0393237	1.34766	0.254274	1.22718	0.507246
mMC018851	83797	Smarcd1	SWI/SNF related	4.34522	2053.38	1272.93	1212.11	1729.18	1.61312	0.139448	0.700975	0.00254147	1.69406	0.031998
mMR028838	22221	Ubp1	upstream binding protein 1	5.65725	2050.3	1650.76	2038.66	830.972	1.24204	0.390286	2.45334	0.00837008	1.00571	0.981011
mMC026051	21341	Taf1c	TATA box binding protein (Tbp)-associated factor	10.6508	2049.07	1998.21	1660.27	874.296	1.02545	0.86616	1.89897	0.00926214	1.23418	0.236709
mMA032570	13885	Esd	esterase D/formylglutathione hydrolase	10.1298	2043.08	4808.75	2268.3	2831.65	0.424866	0.0253676	0.801053	0.10669	0.900706	0.66559
mMR028545	110834	Chrna3	cholinergic receptor	56.527	2041.41	2602.37	372.112	708.168	0.784445	0.0900491	0.525457	0.0783999	5.48602	0.000332099
mMC019233	68028	3110001N18Rik	RIKEN cDNA 3110001N18 gene	9.1078	2037.54	2131.01	602.343	1779.06	0.956135	0.867176	0.338574	0.000538112	3.38268	0.0215448
mMA032362	26754	Cops5	COP9 (constitutive photomorphogenic) homolog	4.19327	2036.72	1664.66	999.675	1648.46	1.22351	0.267314	0.606429	0.0747451	2.03738	0.00926838
mMC018341	17761	Mtap7	microtubule-associated protein 7	4.07691	2023.17	1286.05	2805.01	1985.31	1.57316	0.0651901	1.41288	0.140045	0.721271	0.160221
mMR027502	19247	Ptpn11	protein tyrosine phosphatase	7.05255	2021.79	1918.16	1440.44	1010.91	1.05403	0.774745	1.42488	0.0551225	1.4036	0.126131
mMC001131	66271	1810020E01Rik	RIKEN cDNA 1810020E01 gene	32.2026	2021.59	1988.81	941.136	2098.9	1.01648	0.890531	0.448395	3.50238e-06	2.14804	0.000447833
mMC025819	13010	Cst3	cystatin C	8.62333	2008.09	860.076	871.394	2871.73	2.33478	0.0950285	0.303439	0.00440822	2.30445	0.0397243
mMC015395	108155	Ogt	O-linked N-acetylglucosamine (GlcNAc) transferase (UDP-N-acetylglucosamine:polypeptide-N-acetylglucosaminyl transferase)	5.1063	2005.56	1458.22	1437.38	902.011	1.37535	0.135505	1.59353	0.09223	1.39529	0.124713
mMC005233	53895	Clpp	caseinolytic protease	6.35554	1992.59	1206.2	914.251	1772.71	1.65196	0.05002	0.515737	0.020019	2.17948	0.0106706
mMC018932	68209	1500026D16Rik	RIKEN cDNA 1500026D16 gene	9.72986	1988.28	2013.29	1435.63	3390.54	0.987577	0.942572	0.423422	0.00374415	1.38495	0.158683
mMC013836	106143	Cggbp1	CGG triplet repeat binding protein 1	6.50366	1984.46	2329.05	1178.87	1556.83	0.852046	0.110028	0.757222	0.270035	1.68336	0.0403661
mMC020254	100072	Camta1	calmodulin binding transcription activator 1	3.88259	1980.56	2228.27	1416.25	1780.71	0.888832	0.513976	0.795333	0.073846	1.39845	0.0409205
mMC017164	12839	Col9a1	procollagen	3.82947	1980.09	4657.31	3487.83	3222.89	0.425157	0.0237311	1.08221	0.722492	0.567713	0.054908
mMC017115	98685	1190005F20Rik	RIKEN cDNA 1190005F20 gene	4.38153	1979.62	4361.89	1916.52	1505.93	0.453844	0.1509	1.27264	0.283385	1.03292	0.896348
mMC008279	16367	Irs1	insulin receptor substrate 1	8.20924	1979.58	3418.07	2743.21	4107.41	0.579151	0.00144929	0.66787	0.0406483	0.721628	0.0933658
mMC005975	76233	Dnttip1	deoxynucleotidyltransferase	4.46822	1978.62	2362.89	1672.28	3052.98	0.837371	0.575093	0.547753	0.00133039	1.18319	0.522353
mMC018372	56280	Mrpl37	mitochondrial ribosomal protein L37	5.91898	1978.48	1181.16	1061.07	1153.6	1.67503	0.0531373	0.919793	0.653591	1.8646	0.0167543
mMR028737	228829	6820402O20Rik	RIKEN cDNA 6820402O20 gene	4.12433	1976.41	1894.5	1548	1055.89	1.04323	0.649212	1.46606	0.191933	1.27675	0.251571
mMC011379	66199	Commd4	COMM domain containing 4	5.54355	1967.88	1397.5	1726.13	3019.88	1.40815	0.275618	0.57159	0.0205686	1.14005	0.577422
mMC012929	328162	6720458F09Rik	RIKEN cDNA 6720458F09 gene	11.5258	1965.73	1253.97	1600.07	658.302	1.5676	0.135084	2.4306	3.7151e-05	1.22853	0.262239
mMC011760	76252	0610006O14Rik	RIKEN cDNA 0610006O14 gene	13.0904	1964.97	2359.45	2452.56	5261.36	0.832808	0.587319	0.466146	0.00263234	0.801189	0.40329
mMC025535	68337	Crip2	cysteine rich protein 2	7.5233	1960.7	3185.29	1490.33	1771.69	0.615548	0.0740363	0.84119	0.333155	1.31561	0.289792
mMC022428	232087	Mat2a	methionine adenosyltransferase II	4.01765	1958.78	1108.16	955.798	1115.03	1.76759	0.0968998	0.857192	0.539062	2.04937	0.0268767
mMR028419	15530	Hspg2	perlecan (heparan sulfate proteoglycan 2)	4.80355	1948.94	694.081	965.059	537.656	2.80795	0.114968	1.79494	0.0406983	2.01951	0.126601
mMC003942	17089	Lyar	Ly1 antibody reactive clone	4.41984	1948.09	1926.81	932.011	1506.37	1.01104	0.966514	0.618714	0.0273536	2.0902	0.0440155
mMC012623	75219	Dusp18	dual specificity phosphatase 18	13.2707	1930.53	1277.26	727.309	698.086	1.51147	0.138636	1.04186	0.75219	2.65434	0.0111963
mMR029625	94116	Kifc5a	kinesin family member C5A	4.03898	1917.56	920.131	3100.17	737.368	2.08401	0.364278	4.20437	0.0127131	0.618535	0.336158
mMC014837	72114	Zbed3	zinc finger	6.70465	1914.43	1049.62	933.005	509.695	1.82393	0.166043	1.83051	0.00958467	2.05189	0.0697131
mMC010800	320299	Iqcb1	IQ calmodulin-binding motif containing 1	6.75827	1911.59	1896.11	903.11	786.728	1.00816	0.976895	1.14793	0.545225	2.11667	0.0520389
mMC018414	26992	Brd7	bromodomain containing 7	9.14854	1910.84	634.836	1804.14	854.145	3.00998	0.0412806	2.11222	0.0025707	1.05914	0.781269
mMA033281	66413	2400006A19Rik	RIKEN cDNA 2400006A19 gene	5.78779	1909.81	2301.08	899.451	695.669	0.829963	0.566162	1.29293	0.543534	2.12331	0.150389
mMC011426	193736	Zbtb12	zinc finger and BTB domain containing 12	4.70538	1908.7	3069.23	1206.95	1762.34	0.621882	0.178117	0.68486	0.140221	1.58142	0.232766
mMA033322	106529	Gpsn2	glycoprotein	28.6252	1901.14	2541.61	952.266	3708.76	0.748003	0.261453	0.256761	5.48022e-06	1.99643	0.00864336
mMA035336	69188	Mll5	myeloid/lymphoid or mixed-lineage leukemia 5	7.95204	1900.28	3534.82	652.153	2411.7	0.537588	0.137169	0.270412	0.00311775	2.91385	0.00709298
mMC005282	21648	Tctex1	t-complex testis expressed 1	3.82251	1895.35	2159.04	1423.49	2835.32	0.877868	0.615846	0.502056	0.0162275	1.33148	0.365771
mMC013818	66456	2810001G20Rik	RIKEN cDNA 2810001G20 gene	5.61617	1891.93	1505.57	1345.67	2103.68	1.25662	0.175988	0.639673	0.0092422	1.40594	0.0771143
mMC015342	14775	Gpx1	glutathione peroxidase 1	4.94639	1891.19	2295.16	1059.21	2747.31	0.823992	0.252723	0.385545	0.020899	1.78547	0.0435028
mMC025408	67704	1810037I17Rik	RIKEN cDNA 1810037I17 gene	5.98357	1889.15	1625.94	944.313	3660.13	1.16188	0.677116	0.258	0.0111697	2.00055	0.0332287
mMC012580	22343	Lin7c	lin 7 homolog c (C. elegans)	9.56215	1874.5	2316.91	1275.77	1341.9	0.809051	0.0777102	0.950712	0.783298	1.46931	0.0364562
mMA031651	59013	Hnrph1	heterogeneous nuclear ribonucleoprotein H1	29.4515	1873.11	1974.63	804.13	688.703	0.94859	0.67204	1.1676	0.450381	2.32936	0.00599059
mMC009785	114679	Sepm	selenoprotein M	12.8851	1869.5	1163.65	804.088	2583.31	1.60658	0.00691145	0.311263	0.00344549	2.32499	0.013908
mMC017096	76747	2310032F03Rik	RIKEN cDNA 2310032F03 gene	5.27937	1867.87	3091.25	2288.23	4683.14	0.604243	0.129493	0.48861	0.028562	0.816295	0.434461
mMC008758	94232	Ubqln4	ubiquilin 4	8.00227	1856.03	2256.49	985.337	2354.67	0.82253	0.372436	0.418461	0.00258787	1.88365	0.00739322
mMA032993	20383	Sfrs3	splicing factor	8.5801	1855.15	363.787	819.468	357.614	5.09956	0.0486849	2.29149	0.00393724	2.26385	0.0673998
mMA033776	233835	Tnrc6a	trinucleotide repeat containing 6a	4.49303	1853.52	675.027	874.564	546.552	2.74584	0.07946	1.60015	0.290684	2.11936	0.118165
mMC016585	108660	2410016F01Rik	RIKEN cDNA 2410016F01 gene	12.7783	1847.53	1827.55	1285.74	3133.11	1.01093	0.9427	0.410371	0.00195005	1.43694	0.106662
mMC010421	17245	Mdm1	transformed mouse 3T3 cell double minute 1	6.72794	1844.6	646.234	1503.11	1180.73	2.85439	0.00800312	1.27303	0.265742	1.22719	0.1551
mMC003637	75062	Sf3a3	splicing factor 3a	9.788	1843.6	1006.77	1227.11	1087.02	1.83119	0.000630582	1.12887	0.477448	1.50239	0.00453036
mMR030767	68201	2810027O19Rik	RIKEN cDNA 2810027O19 gene	3.81996	1842.16	1612.57	813.954	1377.14	1.14237	0.670549	0.591046	0.0128477	2.26323	0.0225857
mMC021259	21885	Tle1	transducin-like enhancer of split 1	7.27049	1837.04	1607.96	536.616	1214.41	1.14247	0.638665	0.441872	0.00792596	3.42338	0.0202793
mMA033784	83701	Ars2	arsenate resistance protein 2	5.66143	1836.25	1960.37	3102.38	1136.15	0.936686	0.826713	2.73061	0.00752847	0.591886	0.0987251
mMC018077	19359	Rad23b	RAD23b homolog (S. cerevisiae)	7.10986	1834.62	1809.22	1063.07	1978.65	1.01404	0.915742	0.537272	0.00707312	1.72578	0.00171296
mMC023365	28071	Twistnb	TWIST neighbor	9.73034	1831.33	960.266	829.62	658.088	1.90711	0.0729927	1.26065	0.150482	2.20744	0.00584149
mMC010995	69723	2400006N03Rik	RIKEN cDNA 2400006N03 gene	3.98903	1827.11	1529.07	1374.87	2578.05	1.19492	0.645859	0.533299	0.00184157	1.32893	0.233066
mMA033069	20018	Rpo1-3	RNA polymerase 1-3	6.81587	1825.19	2271.34	862.459	2376.13	0.803573	0.377735	0.362968	0.00503485	2.11626	0.0481059
mMC014019	30843	Fbxl12	F-box and leucine-rich repeat protein 12	10.6323	1823.76	618.338	808.198	679.822	2.94945	0.0249022	1.18884	0.386108	2.25657	0.0229612
mMC008292	56496	Tspan6	tetraspanin 6	7.36389	1816.1	1765.19	637.665	1422.56	1.02884	0.902212	0.44825	0.0104537	2.84805	0.0177237
mMC020143	66869	1200003I07Rik	RIKEN cDNA 1200003I07 gene	4.53028	1804.68	993.765	666.264	837.881	1.816	0.138171	0.795177	0.495434	2.70865	0.0126315
mMR027077	347709	Pramel4	preferentially expressed antigen in melanoma like 4	4.06741	1802.99	1915.53	3362.11	1604.88	0.941249	0.655992	2.09493	0.0453857	0.536268	0.103815
mMC009727	73172	3110037I16Rik	RIKEN cDNA 3110037I16 gene	15.126	1802.6	2812.75	1022.12	1200.04	0.640869	0.0569154	0.851738	0.442432	1.76359	0.0442043
mMC007498	67707	Mrpl24	mitochondrial ribosomal protein L24	4.57237	1791.55	2758.8	1501.13	2705.51	0.649394	0.112946	0.554841	0.0218268	1.19347	0.402502
mMC007937	241490	Drbp1	developmentally regulated RNA binding protein 1	4.1512	1790.43	1369.64	970.428	1192.7	1.30723	0.134025	0.813636	0.384675	1.84499	0.00842481
mMC004488	12040	Bckdhb	branched chain ketoacid dehydrogenase E1	11.5543	1790.07	2054.3	1089.81	2423.35	0.871376	0.294599	0.449713	0.00205193	1.64254	0.037715
mMC010045	18710	Pik3r3	phosphatidylinositol 3 kinase	10.7811	1788.69	1904.35	752.576	1062.97	0.939264	0.719755	0.707992	0.16349	2.37675	0.00891668
mMR031202	20747	Spop	speckle-type POZ protein	4.89843	1782.22	2359.77	2682.68	3454.16	0.755254	0.436139	0.776653	0.0239701	0.664344	0.148753
mMC020735	67398	Srpr	signal recognition particle receptor ('docking protein')	19.6725	1781.07	1614.39	1072.79	994.036	1.10325	0.124893	1.07923	0.582882	1.66022	0.00147816
mMC005680	69749	2410004N09Rik	RIKEN cDNA 2410004N09 gene	17.57	1778.14	1543.07	1764.91	3452.3	1.15234	0.438356	0.511227	0.0018908	1.0075	0.934698
mMA032982	110253	Triobp	TRIO and F-actin binding protein	4.04719	1775.44	4122.8	1994.89	4248.27	0.430638	0.00170966	0.469577	0.0876359	0.889991	0.603638
mMC023506	70544	5730437N04Rik	RIKEN cDNA 5730437N04 gene	11.6531	1775.03	1792.27	1288.64	2814.59	0.990383	0.958798	0.457844	0.00108813	1.37744	0.173677
mMC023412	68728	Trp53inp2	tumor protein p53 inducible nuclear protein 2	16.656	1773.4	936.333	566.572	747.248	1.89399	0.0227406	0.758212	0.242777	3.13006	0.000905559
mMC022842	66366	Sdbcag84	serologically defined breast cancer antigen 84	13.0801	1773.35	1722.22	1941.71	3172.25	1.02969	0.824547	0.612092	0.00614133	0.913293	0.619245
mMR001533	22213	Ube2g2	ubiquitin-conjugating enzyme E2G 2	5.65106	1773.16	1292.09	809.029	716.713	1.37232	0.34759	1.12881	0.485113	2.19172	0.0542356
mMR031122	73710	2410129E14Rik	RIKEN cDNA 2410129E14 gene	6.25338	1753.3	4181.2	579.165	3706.77	0.419329	0.0310047	0.156245	0.0240729	3.02729	0.00293901
mMC011468	74886	F730014I05Rik	RIKEN cDNA F730014I05 gene	16.485	1750.78	1021.73	2784.2	849.733	1.71354	0.0909577	3.27655	0.000785852	0.628827	0.0706352
mMC004766	211556	BC002199	cDNA sequence BC002199	4.27415	1744.05	1722.27	1117.32	560.061	1.01264	0.972526	1.995	0.0347924	1.56091	0.198987
mMR028222	93700	Pcdhgb2	protocadherin gamma subfamily B	4.00935	1743.19	1480.8	1064.22	2511.4	1.17719	0.703067	0.423757	0.00374367	1.63799	0.191866
mMC009909	72162	Dhx36	DEAH (Asp-Glu-Ala-His) box polypeptide 36	4.55182	1741.66	1833.21	1419.27	885.524	0.950057	0.675237	1.60274	0.14129	1.22715	0.397237
mMC022391	27366	Txnl4	thioredoxin-like 4	11.3114	1741.55	2963.61	801.115	2480.74	0.587645	0.0799481	0.322934	0.00176779	2.17391	0.0086864
mMC014465	64383	Sirt2	sirtuin 2 (silent mating type information regulation 2	4.44561	1741.34	1516.63	2023.53	2988.11	1.14816	0.518237	0.677194	0.093905	0.860545	0.538968
mMC022157	245841	Polr2h	polymerase (RNA) II (DNA directed) polypeptide H	6.85938	1736.39	1168.87	562.307	622.098	1.48552	0.243072	0.903889	0.76527	3.08797	0.0222944
mMC008631	19659	Rbp1	retinol binding protein 1	69.3496	1735.06	2779.45	766.625	915.412	0.624247	0.00801108	0.837465	0.216624	2.26325	0.00163683
mMC025931	69077	Psmd11	proteasome (prosome	4.75398	1730.49	1715.24	755.496	1431.09	1.00889	0.973704	0.527915	0.0135392	2.29053	0.00903881
mMC025944	234267	Gpm6a	glycoprotein m6a	7.70806	1729.92	1808.73	1548	2877.37	0.95643	0.78079	0.537991	0.00810138	1.11752	0.446648
mMC007953	228602	4930402H24Rik	RIKEN cDNA 4930402H24 gene	12.8361	1729.09	2496.43	615.798	1347.5	0.692623	0.197338	0.456992	0.000792524	2.80788	0.00904452
mMR027308	242705	E2f2	E2F transcription factor 2	3.81479	1728.79	1082.02	1994.63	788.227	1.59774	0.227896	2.53053	0.0219253	0.866724	0.649055
mMC019850	18148	Npm1	nucleophosmin 1	4.72641	1728.18	1777.51	316.581	1386.43	0.97225	0.950976	0.228343	0.000107566	5.45889	0.00157345
mMR031142	66131	Tipin	timeless interacting protein	4.04772	1725.67	3124.99	1470.37	2846.49	0.552214	0.194345	0.516556	0.00236409	1.17363	0.727503
mMC018972	70186	2310056P07Rik	RIKEN cDNA 2310056P07 gene	18.0775	1724.89	2953.97	610.248	4996.18	0.583921	0.0510513	0.122143	0.000981397	2.82653	0.00862798
mMC022823	94280	Sfxn3	sideroflexin 3	19.455	1723.56	4153.23	1677.07	4713.84	0.414991	0.00579863	0.355775	0.00134088	1.02772	0.881073
mMC018145	16911	Lmo4	LIM domain only 4	5.97003	1722.19	2211.47	1447.17	5331.5	0.778751	0.598231	0.271438	0.0162039	1.19004	0.502227
mMC010925	14083	Ptk2	PTK2 protein tyrosine kinase 2	4.44675	1721.76	1134.17	839.031	999.885	1.51807	0.0753145	0.839127	0.538021	2.05208	0.0161043
mMC001893	57315	Bing4	BING4 protein	7.56636	1719.53	1668.13	2031.78	959.831	1.03081	0.871817	2.11681	0.00229809	0.846318	0.406029
mMC018556	53975	Ddx20	DEAD (Asp-Glu-Ala-Asp) box polypeptide 20	8.01551	1713.37	2358.46	1385.78	710.333	0.726478	0.246569	1.95089	0.0290745	1.23639	0.490368
mMC020162	97484	Cog8	component of oligomeric golgi complex 8	4.11242	1712.8	1175.67	1584.21	1621.67	1.45687	0.0345347	0.976899	0.803322	1.08117	0.565522
mMC003171	73251	Set7	SET domain-containing protein 7	4.02437	1711.19	1265.2	631.722	891.741	1.35251	0.390025	0.708414	0.278361	2.70877	0.0392564
mMA032932	101206	Tada3l	transcriptional adaptor 3 (NGG1 homolog	4.16246	1709.54	1704.75	1273.2	1110.93	1.00281	0.988705	1.14607	0.214814	1.3427	0.00829661
mMC019080	98366	Smap1	stromal membrane-associated protein 1	5.5895	1708.28	2206.39	881.316	1910.2	0.774246	0.380075	0.461374	0.00364692	1.93833	0.028649
mMC023833	55949	Eef1b2	eukaryotic translation elongation factor 1 beta 2	7.71339	1707.15	1508.83	684.558	1909.38	1.13144	0.505109	0.358523	0.00573397	2.4938	0.0208626
mMC018935	26414	Mapk10	mitogen activated protein kinase 10	7.45903	1705.99	2146.88	1378.76	1576.19	0.794639	0.0557155	0.874743	0.265697	1.23734	0.0657221
mMC002261	319158	Hist1h4i	histone 1	10.7806	1704.38	2355.66	429.276	798.485	0.723526	0.316729	0.537613	0.108186	3.97036	0.027289
mMC026062	229543	C77668	expressed sequence C77668	11.7577	1701.82	1928.71	1213.78	708.207	0.882363	0.532741	1.71388	0.00892073	1.40208	0.00984518
mMC022458	18574	Pde1b	phosphodiesterase 1B	10.5796	1700.38	2815.22	2350.57	4025.24	0.603997	0.00910726	0.583958	0.0149627	0.723391	0.232086
mMR028565	74011	Slc25a27	solute carrier family 25	4.73122	1699.72	803.148	1829.66	1312.82	2.11632	0.00806489	1.39369	0.163476	0.92898	0.720869
mMC015808	72590	2700017M01Rik	RIKEN cDNA 2700017M01 gene	6.13603	1695.69	1396.92	755.503	1911.22	1.21387	0.435564	0.395298	0.00546753	2.24445	0.0450479
mMC001606	68524	5730509C05Rik	RIKEN cDNA 5730509C05 gene	9.24087	1692.99	1423.18	1497.12	846.247	1.18958	0.174031	1.76913	0.00997745	1.13083	0.361503
mMC017064	71952	2410016O06Rik	RIKEN cDNA 2410016O06 gene	25.1782	1684.24	991.927	605.928	1048.21	1.69795	0.00683261	0.578057	0.00821263	2.7796	0.000214031
mMR029255	66892	Eif4e3	eukaryotic translation initiation factor 4E member 3	65.7968	1683.29	1294.42	539.629	332.91	1.30043	0.0617011	1.62094	0.0364863	3.11936	5.24897e-05
mMC016155	13822	Epb4.1l2	erythrocyte protein band 4.1-like 2	5.56925	1679.9	1941.79	1523.95	3360.63	0.865132	0.701207	0.453471	0.00691533	1.10234	0.759178
mMR028542	16976	Lrpap1	low density lipoprotein receptor-related protein associated protein 1	5.02068	1679.35	3144.64	1548.65	5222.53	0.534036	0.254207	0.296533	0.0165563	1.0844	0.845367
mMC006521	52036	D19Ertd703e	DNA segment	5.4622	1677.14	508.062	443.437	1045.35	3.30106	0.0310073	0.4242	0.102938	3.78214	0.0095663
mMC024989	58184	Rqcd1	rcd1 (required for cell differentiation) homolog 1 (S. pombe)	5.86939	1674.08	2364.98	1577.88	1446.38	0.707862	0.0657072	1.09092	0.533082	1.06096	0.707018
mMC025129	16210	Impact	imprinted and ancient	4.65674	1664.63	1064.99	738.165	632.438	1.56305	0.249236	1.16717	0.556539	2.2551	0.0306644
mMC006118	12915	Crebl1	cAMP responsive element binding protein-like 1	15.1328	1664.21	2793.78	1889.58	831.542	0.595682	0.0187922	2.27239	0.00960183	0.880727	0.580717
mMC014933	16881	Lig1	ligase I	11.6505	1663.06	2769.6	2040.07	772.671	0.60047	0.0961605	2.64028	0.000908368	0.815199	0.377141
mMC010513	100532	AA536743	expressed sequence AA536743	5.20919	1660.94	714.054	864.26	1272.7	2.32606	0.0574698	0.679075	0.0500056	1.9218	0.0628645
mMC020673	93739	Gabarapl2	gamma-aminobutyric acid (GABA-A) receptor-associated protein-like 2	6.5318	1657.35	1955.68	1085.65	2085.39	0.847454	0.303764	0.520596	0.00800547	1.5266	0.0888267
mMC008260	212127	2810046L04Rik	RIKEN cDNA 2810046L04 gene	24.6056	1656.45	792.425	1029.2	414.902	2.09036	0.0149588	2.48059	0.000576055	1.60946	0.00858684
mMC022060	381626	3200001K10Rik	RIKEN cDNA 3200001K10 gene	5.32233	1655.92	429.61	605.123	978.632	3.85446	0.0085418	0.618336	0.305402	2.7365	0.00830877
mMC011849	15461	Hras1	Harvey rat sarcoma virus oncogene 1	12.9641	1654.7	2609.43	1585.15	2975.25	0.634122	0.0206291	0.532779	0.00272321	1.04387	0.86257
mMC016440	70497	Arhgap17	Rho GTPase activating protein 17	12.4658	1650.35	1041.37	630.633	484.922	1.58478	0.099708	1.30048	0.343601	2.61697	0.00871311
mMC024559	328694	Pcnp	PEST-containing nuclear protein	17.2109	1650.31	680.429	372.563	533.748	2.42539	0.0111751	0.698013	0.372753	4.42961	0.00140754
mMC017615	239555	AI452372	expressed sequence AI452372	3.83842	1649.08	985.846	981.424	1077.37	1.67276	0.0102117	0.910944	0.706897	1.68029	0.0519854
mMC006088	67967	Pold3	polymerase (DNA-directed)	5.50069	1646.87	1987.28	643.078	816.864	0.828707	0.571003	0.787252	0.517564	2.56093	0.0268454
mMC023824	21762	Psmd2	proteasome (prosome	6.66707	1643.42	1587.27	941.734	1062.59	1.03537	0.804817	0.886264	0.527615	1.7451	0.0146605
mMC016406	13017	Ctbp2	C-terminal binding protein 2	4.51112	1640.32	1079.43	1596.06	2916.32	1.51962	0.206984	0.547284	0.0652915	1.02773	0.933117
mMC004330	66105	Ube2d3	ubiquitin-conjugating enzyme E2D 3 (UBC4/5 homolog	26.4037	1639.9	1847.83	1150.8	2357.68	0.887478	0.23095	0.488108	0.000151731	1.42501	0.0292309
mMC010094	73724	Mcee	methylmalonyl CoA epimerase	33.5621	1638.99	2454.68	1711.49	4246.78	0.667699	0.0348466	0.403009	0.000233682	0.957639	0.797443
mMA035401	66164	1110017C15Rik	RIKEN cDNA 1110017C15 gene	11.311	1636.56	1160.82	695.473	1032.92	1.40983	0.0846556	0.67331	0.0381444	2.35317	0.00340139
mMC016035	23917	Impdh1	inosine 5'-phosphate dehydrogenase 1	25.2159	1636.41	1367.42	5283.63	6829.13	1.19671	0.229528	0.77369	0.138596	0.309713	0.000867831
mMC015883	53612	Vti1b	vesicle transport through interaction with t-SNAREs 1B homolog	8.84583	1631.64	2446.14	1012.12	1800.75	0.667025	0.117492	0.562055	0.00375141	1.6121	0.127611
mMC013592	11632	Aip	aryl-hydrocarbon receptor-interacting protein	5.96537	1631.23	2009.42	750.139	3366.47	0.811791	0.695621	0.222827	0.00199955	2.17456	0.238462
mMC025652	14312	Brd2	bromodomain containing 2	3.93262	1628.35	1200.63	686.762	2493.24	1.35625	0.592145	0.27545	0.00821274	2.37105	0.137335
mMC014266	26886	Cenph	centromere autoantigen H	16.8072	1626.99	1487.46	661.684	1089.75	1.0938	0.510203	0.607187	0.0114533	2.45886	0.00361339
mMC023837	66094	Lsm7	LSM7 homolog	4.52179	1622.73	1589.77	1002.04	1706.33	1.02074	0.909834	0.587249	0.0105965	1.61942	0.0391184
mMC008639	104263	Jmjd1a	jumonji domain containing 1A	4.97143	1621.35	2126.01	1035.42	1627.73	0.762629	0.272651	0.636109	0.0228582	1.56589	0.199163
mMC025723	11538	Adnp	activity-dependent neuroprotective protein	4.48101	1619.31	859.022	551.084	763.48	1.88507	0.144634	0.721805	0.345398	2.93842	0.011867
mMC019683	73115	3110018A08Rik	RIKEN cDNA 3110018A08 gene	6.24029	1617.52	8724.24	351.849	1763.67	0.185406	0.108697	0.199498	0.0139686	4.59721	0.00301589
mMC002861	65254	Dpysl5	dihydropyrimidinase-like 5	13.2627	1616.78	3492.65	629.228	2590.66	0.462908	0.0109802	0.242884	0.00764919	2.56946	0.0129405
mMC006702	69237	Gtpbp4	GTP binding protein 4	4.38388	1616.41	900.788	737.894	710.491	1.79444	0.1454	1.03857	0.883656	2.19057	0.0471928
mMC022299	224904	2410015M20Rik	RIKEN cDNA 2410015M20 gene	6.0226	1612.59	3350.27	2757.97	4492.61	0.48133	0.0385295	0.613889	0.0545062	0.584701	0.120475
mMR029135	75710	Rbm12	RNA binding motif protein 12	16.0604	1610.18	1191.77	937.654	656.626	1.35109	0.0360352	1.42799	0.0929056	1.71725	0.00973047
mMC015641	68724	Arl10b	ADP-ribosylation factor-like 10B	6.83052	1609.53	3457.56	947.641	2390.1	0.465511	0.0392401	0.396486	0.0375843	1.69846	0.271062
mMC003302	67830	Rer1	RER1 retention in endoplasmic reticulum 1 homolog (S. cerevisiae)	7.89969	1607.56	1782.13	999.733	1510.17	0.902045	0.490087	0.661999	0.00765558	1.60799	0.0246549
mMC004389	69684	2310044P18Rik	RIKEN cDNA 2310044P18 gene	4.45365	1603.35	1250.86	752.307	1327.3	1.2818	0.139404	0.566796	0.0674735	2.13125	0.00146353
mMC019020	78376	Ng23	Ng23 protein	6.04264	1602.57	2184.57	999.186	2587.07	0.733583	0.289623	0.386224	0.00568136	1.60387	0.111781
mMC003559	20316	Sdf2	stromal cell derived factor 2	4.43371	1600.31	1939.07	883.946	2485.14	0.825296	0.573159	0.355692	0.00933325	1.81041	0.161677
mMC010170	56332	Amotl2	angiomotin like 2	9.02898	1598.72	1009.07	1355.78	706.062	1.58436	0.0581246	1.9202	0.00615633	1.17919	0.269099
mMR027574	14924	Baiap1	BAI1-associated protein 1	4.09664	1597.43	744.745	1452.57	1065.15	2.14494	0.0581373	1.36373	0.112839	1.09973	0.681768
mMC025203	14897	Trip12	thyroid hormone receptor interactor 12	4.6562	1587.96	1451.43	816.769	643.035	1.09407	0.756043	1.27018	0.460956	1.9442	0.117955
mMC001909	52837	D2Bwg1356e	DNA segment	4.31237	1586.37	1293.52	934.659	1013.66	1.22639	0.291083	0.922067	0.653372	1.69727	0.014186
mMR027582	108655	Foxp1	forkhead box P1	8.6024	1583.87	2242.46	196.46	540.766	0.706309	0.433247	0.363299	0.0051777	8.06206	0.0631857
mMR029490	83921	Tmem2	transmembrane protein 2	8.37794	1581.78	1109.99	846.833	469.591	1.42505	0.192599	1.80334	0.0680424	1.86788	0.057868
mMR029306	77781	Epm2aip1	EPM2A (laforin) interacting protein 1	5.02787	1578.46	2355.93	1333.23	2052.96	0.669992	0.0204959	0.649421	0.0628591	1.18393	0.324303
mMC017160	54366	Catnal1	catenin alpha-like 1	37.8167	1574.98	1510.35	591.842	804.421	1.04279	0.684031	0.735737	0.0526132	2.66114	0.000669305
mMC009634	64945	Cldn12	claudin 12	8.06123	1568.58	1700.95	822.125	971.803	0.922182	0.537567	0.845979	0.517648	1.90796	0.0200185
mMR028803	66074	0610041E09Rik	RIKEN cDNA 0610041E09 gene	14.8033	1567.02	1652.46	961.405	1167.34	0.948296	0.49617	0.823583	0.137002	1.62993	0.009025
mMC006318	80509	Med8	mediator of RNA polymerase II transcription	4.80139	1565.72	1052.7	872.937	885.614	1.48733	0.157742	0.985686	0.922983	1.79362	0.0232709
mMC011047	67468	Mmd	monocyte to macrophage differentiation-associated	3.81823	1561.68	2916.03	570.149	4651.46	0.53555	0.172826	0.122574	0.0366819	2.73908	0.0216591
mMC020191	12824	Col2a1	procollagen	21.3201	1550.13	2076.05	5966.33	11648.6	0.746675	0.505194	0.512194	0.014283	0.259813	0.0457883
mMR028628	53607	Snrpa	small nuclear ribonucleoprotein polypeptide A	13.3885	1547.25	755.324	825.644	1478.5	2.04846	0.0158446	0.558435	0.0027346	1.87399	0.00383748
mMR030146	230596	2410002M20Rik	RIKEN cDNA 2410002M20 gene	27.9111	1545.2	1393.25	542.515	800.185	1.10906	0.503263	0.677987	0.00119503	2.84822	0.000870114
mMC012093	72505	2610319H10Rik	RIKEN cDNA 2610319H10 gene	4.75836	1539.05	237.414	815.435	279.219	6.48254	0.0908935	2.92042	0.0253599	1.88739	0.227703
mMA033176	20280	Scp2	sterol carrier protein 2	7.48069	1536.34	2388.16	728.985	3761.73	0.643317	0.266053	0.19379	0.00555512	2.10751	0.0355775
mMC018119	12580	Cdkn2c	cyclin-dependent kinase inhibitor 2C (p18	28.9294	1531.95	1001.56	2591.43	2704.62	1.52957	0.00918714	0.958149	0.662323	0.591162	0.0126659
mMC025311	68820	Dnclic1	dynein	9.51492	1527.27	1099.23	595.354	1942.03	1.38941	0.278202	0.306562	0.00126099	2.56532	0.0284935
mMC001871	16476	Jun	Jun oncogene	9.58602	1526.31	1221.97	4071.53	1579.43	1.24906	0.322806	2.57785	0.0144685	0.374874	0.0226862
mMA034019	67938	Mylc2b	myosin light chain	5.26902	1524.18	1330.59	663.753	1259.54	1.1455	0.619626	0.52698	0.0026538	2.29631	0.0229567
mMC020379	66567	2510022D24Rik	RIKEN cDNA 2510022D24 gene	9.08385	1517.02	782.209	1782.64	2264.29	1.93941	0.00601212	0.787282	0.195709	0.850998	0.291559
mMC019849	17330	Minpp1	multiple inositol polyphosphate histidine phosphatase 1	34.3697	1516.69	1043.18	746.602	591.23	1.4539	0.0264726	1.2628	0.0480987	2.03145	0.00125137
mMC005476	14977	Slc39a7	solute carrier family 39 (zinc transporter)	10.2881	1515.77	1184.87	1524.09	977.104	1.27928	0.0926603	1.5598	0.00163866	0.994544	0.951655
mMC016167	233890	BC026432	cDNA sequence BC026432	6.75253	1512.37	1621.82	834.852	1633.49	0.932517	0.724568	0.511083	0.00280979	1.81154	0.0311568
mMC018343	234366	Gatad2a	GATA zinc finger domain containing 2A	17.9978	1510.65	1256.17	795.557	928.252	1.20258	0.162291	0.857049	0.12018	1.89885	0.000801602
mMC016996	109299	C330006A16Rik	RIKEN cDNA C330006A16 gene	11.9213	1510.46	1323.93	2379.98	1334.52	1.14089	0.465897	1.78341	0.00206059	0.634651	0.00657307
mMR029961	67845	Zfp364	zinc finger protein 364	6.48507	1510.26	1527.74	951.473	1653.3	0.988561	0.909857	0.575499	0.0117527	1.58729	0.0100839
mMR030076	16599	Klf3	Kruppel-like factor 3 (basic)	5.54277	1505.55	2682.61	1260.86	1652.3	0.561224	0.0392621	0.763096	0.288936	1.19406	0.589538
mMC014053	18003	Nedd9	neural precursor cell expressed	17.3726	1504.05	1614.97	530.652	513.627	0.931317	0.622422	1.03315	0.932914	2.83434	0.00542723
mMC013234	13496	Arid3a	AT rich interactive domain 3A (Bright like)	48.257	1498.85	2999.86	1138.23	1328.41	0.499641	0.000951161	0.856835	0.278131	1.31683	0.113591
mMC018455	218952	Plekhc1	pleckstrin homology domain containing	18.3361	1498.82	1060.24	364.333	721.41	1.41366	0.161641	0.505028	0.00107507	4.11388	0.0015101
mMR027977	77480	C330002I19Rik	RIKEN cDNA C330002I19 gene	11.896	1497.95	4268.42	1210.1	2742.58	0.350938	0.0128048	0.441228	0.0195775	1.23787	0.217709
mMC015233	21376	Tbrg1	transforming growth factor beta regulated gene 1	6.6495	1487.81	1497.54	1462.62	412.012	0.993499	0.984927	3.54994	0.00026975	1.01722	0.952029
mMC009539	229782	Slc35a3	solute carrier family 35 (UDP-N-acetylglucosamine (UDP-GlcNAc) transporter)	7.27035	1486.89	1439.75	1243.99	1293.21	1.03274	0.165527	0.961944	0.508033	1.19526	0.0301952
mMC017936	16002	Igf2	insulin-like growth factor 2	5.49374	1481.94	706.529	306.308	1566.13	2.09749	0.134049	0.195582	0.0118637	4.83806	0.0187049
mMR030054	16991	Lt1	lurcher transcript 1	8.46795	1470.34	1956.27	544.568	1079	0.751604	0.349138	0.504697	0.00600403	2.70001	0.0048018
mMC017961	73242	2610110G12Rik	RIKEN cDNA 2610110G12 gene	7.61825	1469.44	903.138	912.606	524.744	1.62704	0.132256	1.73915	0.00970934	1.61016	0.0830862
mMC007185	53892	Ppm1d	protein phosphatase 1D magnesium-dependent	5.69614	1465.53	416.436	496.304	708.568	3.51923	0.0724697	0.700433	0.0824511	2.95289	0.0429037
mMC014190	23999	Ptk9l	protein tyrosine kinase 9-like (A6-related protein)	24.9288	1463.13	2017.11	1284.25	1809.4	0.72536	0.0132981	0.709764	0.000183813	1.13929	0.175968
mMC007840	17172	Ascl1	achaete-scute complex homolog-like 1 (Drosophila)	4.46973	1460.19	902.677	3218.22	3570.15	1.61762	0.152307	0.901424	0.74153	0.453725	0.0775051
mMC021146	269947	BC028450	cDNA sequence BC028450	8.09242	1459.96	1115.02	782.977	578.949	1.30936	0.328693	1.35241	0.0190601	1.86462	0.0488824
mMC005294	56370	Tagln3	transgelin 3	4.71101	1458.61	2850.02	1602.26	2964.15	0.511788	0.073758	0.540547	0.0286934	0.910342	0.669
mMC018449	12850	Coq7	demethyl-Q 7	4.70268	1458.32	1003.13	1662.02	1309.13	1.45376	0.133858	1.26956	0.0345015	0.87744	0.36325
mMC013994	15468	Hrmt1l1	heterogeneous nuclear ribonucleoprotein methyltransferase-like 1 (S. cerevisiae)	10.9733	1456.66	2607.97	868.455	3039.72	0.558542	0.0738576	0.285703	0.00203601	1.6773	0.146106
mMR028846	233900	Rnf40	ring finger protein 40	7.5232	1455.01	1484.51	1541.59	762.091	0.980132	0.915058	2.02285	0.00237315	0.943839	0.704492
mMR030915	68364	0610030E20Rik	RIKEN cDNA 0610030E20 gene	10.4924	1453.44	776.766	930.569	603.8	1.87114	0.0451216	1.54119	0.00838795	1.56188	0.00115488
mMC006278	224650	Anks1	ankyrin repeat and SAM domain containing 1	8.81538	1452.86	482.9	3045.35	823.54	3.00862	0.0146256	3.69788	0.0146202	0.477075	0.0842031
mMC013873	26891	Cops4	COP9 (constitutive photomorphogenic) homolog	6.20461	1452.21	1257.16	651.802	1402.49	1.15515	0.426007	0.464747	0.0123603	2.22799	0.0130357
mMC014898	353342	Peg13	paternally expressed 13	6.51372	1451.7	1483.7	898.365	1946.8	0.978428	0.846192	0.461458	0.0106055	1.61593	0.0695675
mMC016081	73442	Hspa12a	heat shock 70kDa protein 12A	7.06154	1448.86	2800.42	967.722	2733.46	0.517373	0.159919	0.354029	0.000294133	1.49719	0.0829881
mMC001661	234407	Glt25d1	glycosyltransferase 25 domain containing 1	3.93968	1446.22	2227.99	1215.21	1524.39	0.649113	0.128161	0.797177	0.205752	1.1901	0.281781
mMC006081	65113	Ndfip1	Nedd4 family interacting protein 1	3.96064	1445.29	2300.21	1236.98	2827.86	0.628332	0.106775	0.437426	0.0366612	1.16841	0.594701
mMR028765	66229	Rpl7l1	ribosomal protein L7-like 1	10.2857	1443.54	846.989	876.962	918.635	1.70432	0.00673363	0.954636	0.731914	1.64607	0.0124286
mMC011777	269966	Nup98	nucleoporin 98	21.2813	1442.95	1615.61	1359.2	713.788	0.893127	0.233484	1.90421	0.0018033	1.06161	0.622857
mMC021888	56529	Sec11l1	Sec11-like 1 (S. cerevisiae)	5.01362	1438.2	1987.26	564.485	1305.68	0.723708	0.328981	0.432329	0.0383525	2.5478	0.020765
mMC025015	56351	Tebp	telomerase binding protein	5.40238	1437.76	2194.05	724.473	899.758	0.655299	0.183755	0.805187	0.622074	1.98455	0.0685649
mMR028616	75423	Arl5	ADP-ribosylation factor-like 5	4.89562	1433.25	1033.31	536.153	877.074	1.38705	0.305306	0.611297	0.0647265	2.67321	0.0262509
mMC018000	17684	Cited2	Cbp/p300-interacting transactivator	6.85125	1432.74	2131.47	1522.18	4562.75	0.672184	0.0659108	0.33361	0.0210932	0.941243	0.808753
mMA033531	14056	Ezh2	enhancer of zeste homolog 2 (Drosophila)	5.86509	1431.45	1116.93	593.225	933.508	1.2816	0.195413	0.63548	0.139173	2.41299	0.0044668
mMC022170	99327	Cdh4	cadherin 4	4.05726	1428.19	1807.65	858.33	931.937	0.790079	0.477986	0.921017	0.624616	1.66391	0.0699692
mMC013174	237847	Rtn4rl1	reticulon 4 receptor-like 1	8.14206	1427.93	1591.21	1116.14	2464.24	0.897387	0.497916	0.452937	0.00668917	1.27935	0.309256
mMC023978	17993	Ndufs4	NADH dehydrogenase (ubiquinone) Fe-S protein 4	4.10947	1421.75	1979.8	815	2190.51	0.71813	0.354017	0.37206	0.0128382	1.74448	0.204993
mMC015190	16511	Kcnh2	potassium voltage-gated channel	21.2411	1421.65	1267.77	513.766	740.724	1.12138	0.426973	0.6936	0.0608951	2.76711	0.000413977
mMC025707	320264	6030470M02Rik	RIKEN cDNA 6030470M02 gene	6.69927	1414.38	1538.69	741.248	1502.79	0.919216	0.629133	0.493249	0.00820178	1.90811	0.0176489
mMC005690	66234	Sc4mol	sterol-C4-methyl oxidase-like	5.18242	1412.78	2228.49	527.774	577.505	0.633964	0.375036	0.913886	0.696667	2.67686	0.0153811
mMC007733	11739	Slc25a4	solute carrier family 25 (mitochondrial carrier	4.31375	1412.48	1987.32	659.512	1023.75	0.710744	0.366963	0.644211	0.160173	2.1417	0.0898093
mMR028613	67439	Xab2	XPA binding protein 2	30.3331	1406.59	1049.58	1849.32	970.298	1.34015	0.0473866	1.90593	8.86823e-05	0.760599	0.0112787
mMC018963	18604	Pdk2	pyruvate dehydrogenase kinase	7.13897	1405.75	1435.03	1366.37	2786.53	0.979598	0.941205	0.490346	0.00972187	1.02883	0.91458
mMC009428	213391	Rassf4	Ras association (RalGDS/AF-6) domain family 4	4.50816	1404.89	368.926	319.73	229.105	3.80804	0.153286	1.39556	0.291657	4.39398	0.0786422
mMC025676	67374	Jam2	junction adhesion molecule 2	6.35811	1398.15	418.364	1421.29	1577.67	3.34194	0.00370385	0.900881	0.645578	0.983716	0.929944
mMC020897	56772	AI839562	expressed sequence AI839562	14.3095	1396.99	4949.9	816.085	2343.14	0.282227	0.0295207	0.348287	0.000559667	1.71183	0.0752832
mMC009072	26444	Psma7	proteasome (prosome	7.61611	1396.32	2270.61	1078.48	2706.83	0.614953	0.102814	0.398428	0.00562293	1.29472	0.342279
mMC021261	67267	2900010M23Rik	RIKEN cDNA 2900010M23 gene	6.12766	1390.51	1939.81	716.532	1791.57	0.71683	0.251708	0.399946	0.00606742	1.94062	0.00788093
mMC014756	68027	2810417M05Rik	RIKEN cDNA 2810417M05 gene	4.37198	1389.61	489.001	117.003	458.45	2.84174	0.207281	0.255214	0.00299749	11.8767	0.0516057
mMC013275	73112	3110003A17Rik	RIKEN cDNA 3110003A17 gene	8.21173	1384.24	1250.01	382.84	578.132	1.10739	0.745352	0.662202	0.102613	3.61572	0.0270249
mMC015459	11671	Aldh3a2	aldehyde dehydrogenase family 3	4.5589	1382.44	1557.95	1869.95	2693.23	0.887345	0.670866	0.694314	0.0772532	0.739295	0.282743
mMC002024	60510	Syt9	synaptotagmin 9	7.70235	1382	862.469	1584.28	1981.97	1.60238	0.0552697	0.799343	0.159094	0.872323	0.470259
mMA033608	56449	Csda	cold shock domain protein A	7.0635	1381.31	1466.74	333.849	2223.74	0.941755	0.875788	0.150129	0.00289039	4.13752	0.00350468
mMA032836	236520	9130229H14Rik	RIKEN cDNA 9130229H14 gene	7.75371	1380.96	1054.68	2016.58	1335.33	1.30937	0.0150061	1.51017	0.0334889	0.684804	0.068957
mMC017980	228876	Zfp334	zinc finger protein 334	38.6578	1380.49	2017.24	725.237	486.184	0.684347	0.0230113	1.49169	0.132557	1.9035	0.0157755
mMC004559	15114	Hap1	huntingtin-associated protein 1	10.3716	1379.23	1336.34	1981.31	2941.61	1.03209	0.876339	0.673548	0.0362736	0.696118	0.04669
mMC018844	66586	0610009I22Rik	RIKEN cDNA 0610009I22 gene	5.40628	1378.95	2192.29	1071.39	1455.24	0.628998	0.0940915	0.736227	0.120283	1.28707	0.239628
mMC018276	27081	Zfp275	Zinc finger protein 275	10.8326	1377.49	1513.78	1234.07	874.325	0.909962	0.285559	1.41146	0.025047	1.11621	0.332766
mMC010441	73738	1110020L19Rik	RIKEN cDNA 1110020L19 gene	7.96354	1374.78	892.026	679.589	689.111	1.54119	0.0882224	0.986183	0.936593	2.02296	0.0134404
mMR027438	66310	2810410M20Rik	RIKEN cDNA 2810410M20 gene	6.24996	1371.2	1623.03	756.289	1514.35	0.844839	0.263334	0.499414	0.0188577	1.81306	0.0758734
mMC025300	50926	Hnrpdl	heterogeneous nuclear ribonucleoprotein D-like	8.84408	1367.52	408.854	345.95	484.85	3.34477	0.031702	0.713521	0.411548	3.95294	0.00572655
mMC017014	210356	E030049G20Rik	RIKEN cDNA E030049G20 gene	20.0743	1366.29	581.719	113.542	265.02	2.34871	0.0538614	0.428427	0.000614324	12.0333	0.00243725
mMC008611	13388	Dll1	delta-like 1 (Drosophila)	4.19309	1365.15	528.933	2147.36	874.636	2.58095	0.201256	2.45515	0.0311536	0.635733	0.280319
mMR026649	218989	6720456H20Rik	RIKEN cDNA 6720456H20 gene	7.64341	1364.3	747.294	759.811	559.055	1.82566	0.00948631	1.3591	0.321589	1.79558	0.0140778
mMC003871	16852	Lgals1	lectin	7.77383	1362.34	2409.71	511.969	1894.41	0.565351	0.183002	0.270252	0.000469205	2.66097	0.142722
mMC005178	18518	Igbp1	immunoglobulin (CD79A) binding protein 1	4.8988	1361.17	1320.24	879.837	1487.58	1.031	0.856383	0.591456	0.0080141	1.54707	0.0440538
mMA033418	20016	Rpo1-1	RNA polymerase 1-1	4.08666	1353.67	1100.76	404.911	663.809	1.22975	0.619914	0.609982	0.0904258	3.34312	0.0538306
mMC003365	320683	Zfp629	zinc finger protein 629	13.8784	1353.65	1585.99	1135.94	694.927	0.853504	0.0616973	1.63462	0.0349652	1.19165	0.313492
mMC018834	66047	Mrpl54	mitochondrial ribosomal protein L54	5.39602	1350.73	1147.3	563.401	1482.57	1.17732	0.293949	0.380016	0.0197427	2.39747	0.0123167
mMC009897	70799	4631422C13Rik	RIKEN cDNA 4631422C13 gene	6.62106	1348.66	1072.28	846.26	697.44	1.25775	0.211133	1.21338	0.298161	1.59367	0.0226332
mMC026004	22194	Ube2e1	ubiquitin-conjugating enzyme E2E 1	3.78183	1348.11	1221.14	677.282	1633.42	1.10398	0.784762	0.41464	0.00424304	1.99047	0.10271
mMC016511	30949	Lcmt1	leucine carboxyl methyltransferase 1	5.76218	1347.66	1936.2	1017.67	1934.27	0.696032	0.00725804	0.526124	0.0293721	1.32426	0.0868
mMC004176	18016	Nf2	neurofibromatosis 2	6.10144	1347.43	837.246	726.085	1521.33	1.60936	0.0982884	0.477269	0.0106157	1.85574	0.0269159
mMC002112	223775	Pim3	proviral integration site 3	11.7279	1347.35	604.102	675.815	1204.91	2.23034	0.0134907	0.560884	0.00709449	1.99368	0.00547538
mMC019601	22146	Tuba6	tubulin	11.4678	1347	574.922	1074.56	628.222	2.34292	0.0134182	1.71048	0.0117557	1.25353	0.186029
mMC009739	104662	AW550801	expressed sequence AW550801	5.14982	1346.93	1436.83	660.222	671.276	0.937432	0.844508	0.983534	0.889826	2.04012	0.0659077
mMR029339	66818	9130011J15Rik	RIKEN cDNA 9130011J15 gene	3.9622	1341.24	1102.04	1364.62	2265.25	1.21706	0.255286	0.602413	0.0831269	0.982872	0.910627
mMC008051	70021	2510015F01Rik	RIKEN cDNA 2510015F01 gene	4.21194	1340.87	2295.43	1514.92	2945.23	0.584148	0.0627486	0.514363	0.0468676	0.885112	0.593041
mMC018997	72033	Tsc22d2	TSC22 domain family 2	7.91627	1332	416.939	681.524	844.603	3.19471	0.00385434	0.806916	0.422146	1.95444	0.0175584
mMR029858	22193	Ube2e3	ubiquitin-conjugating enzyme E2E 3	9.01604	1330.03	1446.21	1013.99	2321.56	0.919668	0.594976	0.43677	0.00528681	1.31169	0.15935
mMC013711	140546	Prnpip1	prion protein interacting protein 1	5.89776	1328.89	1044.73	1126.45	2673.75	1.27199	0.545307	0.421299	0.0165401	1.17972	0.517183
mMR029348	56351	Tebp	telomerase binding protein	5.61711	1324.02	1266.71	371.758	932.443	1.04524	0.891374	0.398692	0.0109998	3.56151	0.00427825
mMR026602	93701	Pcdhgb4	protocadherin gamma subfamily B	4.2276	1319.28	1645.36	1455.17	2894.94	0.801818	0.227473	0.50266	0.0544835	0.906614	0.755946
mMR028356	16593	Kns2	kinesin 2	6.56482	1316.99	3747.08	915.313	2342.84	0.35147	0.0539479	0.390686	0.0314683	1.43884	0.342463
mMC002241	320675	4921513D23Rik	RIKEN cDNA 4921513D23 gene	25.8174	1312.16	2917.16	2089.82	1913.46	0.449806	3.4012e-05	1.09217	0.409743	0.627881	0.00564265
mMC023565	13823	Epb4.1l3	erythrocyte protein band 4.1-like 3	11.01	1309.05	4453.58	533.523	1734.9	0.293932	0.0466083	0.307523	0.00906792	2.4536	0.0640496
mMC008693	76863	4833420K19Rik	RIKEN cDNA 4833420K19 gene	3.92828	1307.58	1100.11	680.761	465.91	1.18858	0.662626	1.46114	0.0773294	1.92076	0.144757
mMR027906	19716	Rex3	reduced expression 3	4.14547	1307.27	2372.54	754.013	2511.68	0.551	0.0397118	0.300203	0.0434951	1.73375	0.0832062
mMC004415	16977	Lrpb7	leucine rich protein	27.3065	1303.89	489.185	1885.87	599.634	2.66542	0.0116697	3.14504	0.000331016	0.691397	0.0705384
mMC013290	24113	Vax2	ventral anterior homeobox containing gene 2	8.0982	1302.84	3394.3	952.971	1626.83	0.383832	0.0613244	0.585782	0.0327033	1.36714	0.513814
mMC019869	68051	Nutf2	nuclear transport factor 2	4.57068	1302.75	343.884	206.698	306.704	3.78835	0.134845	0.673933	0.510566	6.30268	0.047727
mMC013348	66048	0610009E20Rik	RIKEN cDNA 0610009E20 gene	4.33928	1301.67	1281.61	582.322	960.848	1.01565	0.931766	0.60605	0.152887	2.23531	0.00575398
mMR031077	67055	2610042L04Rik	RIKEN cDNA 2610042L04 gene	5.06399	1301.49	455.037	187.308	1097.03	2.86018	0.0462342	0.17074	0.0371059	6.94839	0.00412346
mMC013326	69912	Nup43	nucleoporin 43	18.2928	1298.84	1730.76	726.896	854.456	0.750446	0.00638198	0.850712	0.479478	1.78684	0.02686
mMC024692	12443	Ccnd1	cyclin D1	13.4166	1295.3	1762.66	727.749	2108.26	0.734852	0.11926	0.34519	0.00125809	1.77987	0.0137528
mMC003557	13870	Ercc1	excision repair cross-complementing rodent repair deficiency	6.25907	1293.6	1307.98	1846.57	862.946	0.989005	0.932242	2.13985	0.0110566	0.70054	0.151041
mMC019999	27877	D1Ertd471e	DNA segment	6.75742	1291.88	1469.1	1685.28	3089.64	0.879369	0.707228	0.545464	0.0222064	0.766565	0.367044
mMR030493	22214	Ube2h	ubiquitin-conjugating enzyme E2H	9.2045	1290.3	697.295	998.753	1423.09	1.85044	0.000125104	0.701819	0.0521491	1.29192	0.0952286
mMC010292	19325	Rab10	RAB10	4.60998	1290.17	1792.69	560.271	1406.29	0.719685	0.320189	0.398402	0.0215417	2.30276	0.058528
mMR029068	14897	Trip12	thyroid hormone receptor interactor 12	4.82291	1288.41	1322.08	1441.69	523.598	0.974536	0.939123	2.75343	0.00214641	0.893683	0.655831
mMR029011	66206	1110059E24Rik	RIKEN cDNA 1110059E24 gene	7.27543	1287.58	1368.74	574.261	1407.92	0.940701	0.808388	0.407881	0.000954957	2.24215	0.0566797
mMC014001	59025	Usp14	ubiquitin specific protease 14	8.67858	1284.41	1020.15	468.731	487.514	1.25904	0.361128	0.961471	0.89955	2.74018	0.0106614
mMC019211	66276	1810009A15Rik	RIKEN cDNA 1810009A15 gene	53.7217	1284.31	1658.72	823.661	2868	0.774279	0.0491664	0.28719	4.34863e-05	1.55928	0.0339133
mMC018389	56327	Arl2	ADP-ribosylation factor-like 2	15.2604	1283.83	1786.76	772.19	1642.58	0.718521	0.079368	0.470109	0.000647403	1.66258	0.00368167
mMC022054	67534	Ttll4	tubulin tyrosine ligase-like family	4.483	1283.22	1293.16	1457.01	337.045	0.992308	0.986945	4.32291	0.000384553	0.880718	0.664117
mMC002549	226747	Elys	embryonic large molecule derived from yolk sac	4.86661	1282.37	1430.7	979.773	296.255	0.89632	0.796182	3.3072	0.000764445	1.30884	0.507911
mMC023617	15444	Hpca	hippocalcin	12.3312	1280.09	480.434	1482.14	4069	2.66445	0.00752327	0.364251	0.0149616	0.863679	0.596048
mMC022800	72634	Tdrkh	tudor and KH domain containing protein	10.4265	1276.26	907.319	994.489	1563.52	1.40663	0.104032	0.636056	0.00141152	1.28334	0.0797331
mMC017108	56786	2310004K06Rik	RIKEN cDNA 2310004K06 gene	11.6623	1276.05	1492.66	1104.57	2307.12	0.854883	0.376912	0.478764	0.00218309	1.15525	0.232007
mMR001510	14870	Gstp1	glutathione S-transferase	6.68945	1271.66	1310.46	666.17	2224.4	0.970394	0.907526	0.299483	0.0075724	1.90891	0.0879361
mMC014032	30959	Ddx25	DEAD (Asp-Glu-Ala-Asp) box polypeptide 25	42.4573	1268.94	1524.19	275.294	1028.32	0.832534	0.264664	0.267714	4.90281e-07	4.60941	0.00190942
mMC025489	68505	1110014N23Rik	RIKEN cDNA 1110014N23 gene	3.83658	1268.16	532.589	667.708	693.236	2.38113	0.00540001	0.963176	0.921589	1.89928	0.0733087
mMC023092	69806	Slc39a11	solute carrier family 39 (metal ion transporter)	6.94442	1268.04	384.621	669.37	555.372	3.29687	0.0304969	1.20526	0.426588	1.89439	0.0468155
mMA035344	101869	AW538196	expressed sequence AW538196	12.1733	1267.48	967.796	2256.25	1349.07	1.30965	0.0132335	1.67245	0.0160868	0.561762	0.00341229
mMC007176	68606	Ppm1f	protein phosphatase 1F (PP2C domain containing)	5.96969	1266.85	873.727	577.43	990.349	1.44993	0.0951048	0.583057	0.0356881	2.19394	0.0076831
mMC004900	12009	Azi1	5-azacytidine induced gene 1	4.25983	1263.06	1020.08	757.862	780.726	1.23819	0.181802	0.970714	0.890827	1.66661	0.025764
mMR029263	67590	4930521E07Rik	RIKEN cDNA 4930521E07 gene	6.7459	1259.29	551.588	833.05	367.336	2.28304	0.0484454	2.26782	0.0364942	1.51167	0.133977
mMC011356	22654	Zfp13	zinc finger protein 13	14.1986	1256.04	1361.64	1776.1	908.59	0.922444	0.469357	1.95478	0.000988468	0.70719	0.0418878
mMR031035	66660	5730555F13Rik	RIKEN cDNA 5730555F13 gene	7.83775	1253.63	583.169	423.218	392.682	2.14969	0.0789396	1.07776	0.809898	2.96215	0.0203664
mMC013160	69635	Dapk1	death associated protein kinase 1	15.712	1252.6	857.075	264.764	359.405	1.46148	0.217042	0.736673	0.045298	4.73099	0.00442409
mMC020544	15572	Elavl4	ELAV (embryonic lethal	168.09	1251.89	8439.15	170.806	1418.75	0.148344	0.00011293	0.120392	0.00983871	7.32934	0.000486078
mMC010561	69590	2310016C16Rik	RIKEN cDNA 2310016C16 gene	3.84225	1251.29	986.245	1078.5	1685.79	1.26874	0.368647	0.639761	0.0273458	1.16021	0.513572
mMC015275	58180	Hic2	hypermethylated in cancer 2	6.91443	1250.73	750.409	417.194	382.458	1.66674	0.223492	1.09082	0.621811	2.99797	0.0284287
mMA031841	17305	Mfng	manic fringe homolog (Drosophila)	17.2531	1249.76	388.983	2062.41	254.181	3.21288	0.110816	8.11393	0.000106907	0.605969	0.113413
mMC023969	338522	9230115A19Rik	RIKEN cDNA 9230115A19 gene	12.1751	1249.71	1061.15	1072.02	374.555	1.1777	0.445838	2.86211	0.000890219	1.16575	0.354313
mMR031028	236790	6330505F04Rik	RIKEN cDNA 6330505F04 gene	8.42895	1248.91	824.761	1430.24	729.859	1.51427	0.0347248	1.95961	0.00803011	0.873219	0.445274
mMR029059	20843	Stag2	stromal antigen 2	4.85174	1246.43	1583.83	949.934	716.875	0.786973	0.397145	1.3251	0.141749	1.31212	0.291851
mMR030550	67921	2510010F15Rik	RIKEN cDNA 2510010F15 gene	6.02179	1244.92	1036.72	576.869	881.839	1.20083	0.26164	0.654166	0.105533	2.15806	0.0117329
mMC009870	56469	Pias1	protein inhibitor of activated STAT 1	4.95882	1244.38	832.409	1001.81	1323.06	1.49491	0.141205	0.757191	0.00154961	1.24213	0.252608
mMC022548	19944	Rpl29	ribosomal protein L29	4.88561	1243.64	1141.75	1148.73	1802.2	1.08924	0.656783	0.637405	0.0192618	1.08262	0.659499
mMC014970	66098	Chchd6	coiled-coil-helix-coiled-coil-helix domain containing 6	39.4775	1243.25	1091.79	836.379	1734	1.13873	0.290721	0.482342	8.5843e-06	1.48647	0.000173333
mMC025754	218885	BC019806	cDNA sequence BC019806	4.77129	1240.29	1391.17	773.144	1248.65	0.891543	0.489745	0.619185	0.0278275	1.60422	0.0466062
mMR027082	55943	Stx8	syntaxin 8	12.1647	1237.93	1512.91	950.252	2296.28	0.818239	0.31282	0.413823	0.00163737	1.30273	0.16387
mMC020617	30932	Zfp330	zinc finger protein 330	3.75678	1237.24	970.255	771.296	1121.34	1.27517	0.0996696	0.687833	0.0666312	1.6041	0.0260976
mMR030673	230233	Ikbkap	inhibitor of kappa light polypeptide enhancer in B-cells	6.61982	1236.8	849.774	538.017	466.62	1.45545	0.251501	1.15301	0.506248	2.29881	0.0171326
mMC020660	54673	Sh3glb1	SH3-domain GRB2-like B1 (endophilin)	9.18002	1232.22	584.447	704.659	482.372	2.10835	0.0497375	1.46082	0.0216057	1.74867	0.044702
mMC011763	73723	Sh3bgrl3	SH3 domain binding glutamic acid-rich protein-like 3	3.89289	1228.94	549.78	472.467	1181.4	2.23532	0.176691	0.39992	0.00973838	2.60111	0.0602678
mMC010317	67773	Myst1	MYST histone acetyltransferase 1	3.90443	1228.28	2028.24	1563.97	934.57	0.60559	0.100773	1.67346	0.0791888	0.785364	0.280608
mMR027648	140740	Sec63	SEC63-like (S. cerevisiae)	13.4567	1227.42	938.603	481.992	687.207	1.30771	0.0692289	0.701378	0.145345	2.54655	0.003075
mMC010033	65961	Crlz1	charged amino acid rich leucine zipper 1	5.38153	1226.77	670.159	346.886	626.357	1.83057	0.187042	0.553814	0.0231824	3.53653	0.0173438
mMC023555	11958	Atp5k	ATP synthase	3.9493	1223.52	951.525	308.273	774.087	1.28586	0.584985	0.39824	0.000643663	3.96896	0.019774
mMR030084	16011	Igfbp5	insulin-like growth factor binding protein 5	6.67999	1222.44	426.641	317.627	204.776	2.86528	0.115452	1.55109	0.227271	3.84868	0.0310361
mMC015389	110078	Pygb	brain glycogen phosphorylase	6.95019	1221.67	1979.89	940.157	1680.61	0.617039	0.0367767	0.559414	0.023031	1.29943	0.139232
mMC015039	52323	Klhl7	kelch-like 7 (Drosophila)	6.01449	1221.01	1068.34	453.234	649.908	1.1429	0.673127	0.697382	0.0255883	2.694	7.32893e-05
mMC007842	26420	Mapk9	mitogen activated protein kinase 9	7.89475	1216.99	1428.28	623.614	1356.74	0.852065	0.239781	0.459641	0.0115529	1.9515	0.0107181
mMC019602	23897	Hs1bp1	HS1 binding protein	4.79363	1216.42	1168.77	736.22	1056.64	1.04077	0.801663	0.696755	0.034142	1.65225	0.00468239
mMR028054	77945	Rpgrip1	retinitis pigmentosa GTPase regulator interacting protein 1	4.53566	1215.71	1381.74	1086.58	2278.22	0.879839	0.617102	0.476942	0.0247587	1.11884	0.691601
mMC023672	73710	2410129E14Rik	RIKEN cDNA 2410129E14 gene	4.33488	1212.75	4008.99	238.587	2219.36	0.302508	0.118479	0.107503	0.0530339	5.08307	0.0053777
mMR030483	27999	D6Wsu176e	DNA segment	7.58907	1209.84	639.684	409.75	1786.63	1.8913	0.0950002	0.229343	0.00819941	2.95262	0.00170517
mMC013436	230316	Egfl5	EGF-like-domain	5.20094	1209.5	776.518	631.686	442.494	1.5576	0.21841	1.42756	0.146181	1.91472	0.0472873
mMC013409	242687	Wasf2	WAS protein family	8.8092	1206.59	741.908	579.682	365.164	1.62633	0.15066	1.58746	0.0329585	2.08146	0.0382583
mMC014874	67197	2700088M22Rik	RIKEN cDNA 2700088M22 gene	5.62244	1206.05	1000.81	795.555	1541.53	1.20508	0.129422	0.516081	0.0176968	1.51599	0.188483
mMC023717	69263	Rfc3	replication factor C (activator 1) 3	21.8862	1204.75	1238.4	792.971	591.519	0.97283	0.781633	1.34057	0.0503129	1.51928	0.0127563
mMC020041	107449	Unc5b	unc-5 homolog B (C. elegans)	6.9759	1195.53	522.528	300.636	217.801	2.28796	0.139296	1.38032	0.438355	3.97666	0.0389463
mMC008198	72621	Pdzk11	PDZ domain containing 11	7.02002	1194.29	1006.6	587.136	1304.65	1.18647	0.354147	0.450034	0.00606536	2.0341	0.0169219
mMR028514	20402	Zfp106	zinc finger protein 106	14.2105	1188.86	956.016	403.469	680.698	1.24355	0.0729929	0.592728	0.0896985	2.94659	0.00342246
mMC015893	67936	Wdr55	WD repeat domain 55	12.061	1187.9	1433.91	674.782	1054.11	0.828435	0.089964	0.640144	0.0311644	1.76042	0.00181347
mMR026302	18508	Pax6	paired box gene 6	6.58907	1187.3	2293.5	791.438	1326.92	0.517682	0.105525	0.596448	0.0182992	1.50018	0.215826
mMC014395	238673	Zfp367	zinc finger protein 367	6.50666	1186.02	377.205	362.556	443.253	3.14422	0.0576236	0.817943	0.552808	3.27126	0.0319023
mMC004596	78434	A930009K04Rik	RIKEN cDNA A930009K04 gene	7.07182	1185.66	497.048	724.088	244.806	2.38539	0.106491	2.95781	0.00180434	1.63745	0.108642
mMC013635	268301	4921515A04Rik	RIKEN cDNA 4921515A04 gene	6.46265	1183.62	1471.92	779.738	1205.23	0.804132	0.199729	0.64696	0.0233627	1.51797	0.0260802
mMR029188	13557	E2f3	E2F transcription factor 3	39.4157	1183.43	1549.06	462.401	442.605	0.763966	0.121247	1.04473	0.771176	2.55931	1.50787e-05
mMR030923	319263	A030012M09Rik	RIKEN cDNA A030012M09 gene	9.16603	1183.33	1081.01	864.098	1738.1	1.09466	0.489888	0.497151	0.00490582	1.36944	0.0988755
mMC022219	66989	2410004N11Rik	RIKEN cDNA 2410004N11 gene	5.29901	1181.67	1536.38	482.547	726.791	0.769129	0.488629	0.663942	0.0504735	2.44883	0.130129
mMR029194	233410	Zfp592	zinc finger protein 592	17.8074	1177.49	612.77	773.082	453.614	1.92158	0.000387518	1.70427	0.0336527	1.52311	0.0347357
mMA035669	14114	Fbln1	fibulin 1	7.90092	1177.31	1422.49	896.921	336.081	0.827638	0.538808	2.66876	0.00370327	1.31261	0.326326
mMR030953	93708	Pcdhgc5	protocadherin gamma subfamily C	7.0553	1177.3	1604.02	1078.87	2701.12	0.733968	0.182734	0.399415	0.0130395	1.09124	0.785891
mMC015906	67808	1200015A19Rik	RIKEN cDNA 1200015A19 gene	4.29682	1176	1212.17	1474.75	2453.76	0.970163	0.843113	0.601019	0.0930865	0.797423	0.339359
mMC008328	218503	Fcho2	FCH domain only 2	8.0263	1173.64	841.112	712.19	1237.9	1.39534	0.0353103	0.575323	0.00917492	1.64793	0.0108856
mMC021556	20826	Nhp2l1	NHP2 non-histone chromosome protein 2-like 1 (S. cerevisiae)	4.19635	1166.19	491.47	379.766	595.639	2.37287	0.0655613	0.637577	0.33197	3.07082	0.0159406
mMC022943	14633	Gli2	GLI-Kruppel family member GLI2	4.11375	1159.69	1401.24	806.432	723.354	0.827617	0.467961	1.11485	0.603004	1.43806	0.0871369
mMR028485	217232	Cdc27	cell division cycle 27 homolog (S. cerevisiae)	15.1007	1159.42	1096.8	686.813	540.841	1.05709	0.589501	1.2699	0.228614	1.68812	0.0191679
mMC018996	68712	1110036D12Rik	RIKEN cDNA 1110036D12 gene	11.132	1156.77	345.427	1578.21	1546.45	3.34882	0.0192891	1.02054	0.899448	0.732966	0.224709
mMC003886	217684	4933426M11Rik	RIKEN cDNA 4933426M11 gene	10.7365	1154.06	292.851	490.106	129.048	3.94077	0.043116	3.79785	0.00555831	2.35471	0.0524853
mMR027198	140488	Igf2bp3	insulin-like growth factor 2	9.26747	1146.53	2528.85	562.95	649.011	0.453379	0.100343	0.867397	0.644629	2.03665	0.215227
mMC004339	19177	Psmb7	proteasome (prosome	7.90773	1145.62	1120.78	640.014	1748.43	1.02216	0.943659	0.36605	0.000832884	1.78999	0.0403801
mMC017050	22137	Ttk	Ttk protein kinase	4.45823	1145.55	1409.54	798.339	667.353	0.812711	0.448542	1.19628	0.416731	1.43492	0.0807039
mMR030216	22722	Zfp64	zinc finger protein 64	4.0735	1145.53	1115.51	878.203	857.738	1.02692	0.831455	1.02386	0.821369	1.30441	0.0694
mMC011349	18150	Npm3	nucleoplasmin 3	24.4019	1144.54	1194.42	1508.29	3185.75	0.958242	0.886079	0.473448	0.000587324	0.758835	0.206648
mMC010271	107976	Bre	brain and reproductive organ-expressed protein	4.31392	1143.98	936.432	427.966	1264.2	1.22164	0.512051	0.338527	0.0146716	2.67307	0.00685193
mMC024433	93692	Glrx1	glutaredoxin 1 (thioltransferase)	5.01277	1142.81	459.026	1466.12	1276.33	2.48965	0.0828628	1.1487	0.469602	0.779482	0.347893
mMC025098	14870	Gstp1	glutathione S-transferase	8.22158	1141.72	3197.5	1138.56	4704.55	0.357067	0.0698798	0.242012	0.00700297	1.00278	0.992301
mMC009113	106628	Trip10	thyroid hormone receptor interactor 10	14.2852	1140.87	861.794	598.193	654.583	1.32383	0.0877645	0.913852	0.410611	1.9072	0.00435905
mMC013967	18286	Odf2	outer dense fiber of sperm tails 2	12.4302	1139.05	442.717	1109.94	339.872	2.57287	0.000395384	3.26577	0.00896842	1.02622	0.906853
mMA032969	14533	Bloc1s1	biogenesis of lysosome-related organelles complex-1	7.75437	1137.73	2402.28	1117.63	2702.81	0.473604	0.0437826	0.413505	0.00894218	1.01799	0.95394
mMC003626	69961	2810432D09Rik	RIKEN cDNA 2810432D09 gene	10.01	1137.4	1140.78	714.87	1503.39	0.997037	0.985901	0.475507	0.00114338	1.59106	0.0574108
mMC010854	66914	Vps28	vacuolar protein sorting 28 (yeast)	14.5147	1135.6	2045.48	1377.18	2992.42	0.555177	0.0927562	0.460222	0.000616135	0.824588	0.260369
mMC018827	70900	4921517D22Rik	RIKEN cDNA 4921517D22 gene	6.36205	1134.3	1090.94	620.668	681.787	1.03975	0.825785	0.910354	0.638646	1.82755	0.00972294
mMC023318	268741	5730589K01Rik	RIKEN cDNA 5730589K01 gene	3.72027	1133.75	645.2	415.086	747.489	1.7572	0.0876663	0.555307	0.164005	2.73135	0.00789932
mMR026711	17688	Msh6	mutS homolog 6 (E. coli)	6.22226	1132.94	3166.95	901.193	1551.22	0.357739	0.0883905	0.580957	0.0124175	1.25716	0.334614
mMC017212	223978	C530044N13Rik	RIKEN cDNA C530044N13 gene	8.99212	1128.92	1843.56	1438.14	1945.44	0.612356	0.0514762	0.739237	0.00241205	0.784986	0.202096
mMC023006	110460	Acat2	acetyl-Coenzyme A acetyltransferase 2	8.25045	1128.63	3009.1	943.557	1748.68	0.375072	0.0181792	0.539583	0.0937553	1.19614	0.721319
mMR028447	68186	4632427E13Rik	RIKEN cDNA 4632427E13 gene	5.07501	1128.43	731.031	696.978	385.184	1.54361	0.132276	1.80947	0.12075	1.61903	0.154336
mMR028938	69556	2310022M17Rik	RIKEN cDNA 2310022M17 gene	15.6348	1123.78	1220.53	1017.08	2096.85	0.920737	0.747786	0.485054	5.26948e-05	1.10491	0.659728
mMC005041	104886	Rab15	RAB15	8.82628	1122.49	338.364	158.688	283.696	3.31739	0.075807	0.559358	0.089511	7.07357	0.013808
mMC020471	56844	Tssc4	tumor-suppressing subchromosomal transferable fragment 4	6.32963	1119.68	1041.5	721.611	1012.74	1.07507	0.422262	0.712535	0.0314428	1.55163	0.0191191
mMR028853	67857	Ppp6c	protein phosphatase 6	6.85419	1116.94	1216.71	779.166	621.23	0.918001	0.679897	1.25423	0.121073	1.43351	0.0318221
mMR026618	107995	Cdc20	cell division cycle 20 homolog (S. cerevisiae)	14.9378	1113.14	541.743	1515.52	641.762	2.05473	0.0667701	2.3615	0.00041054	0.734491	0.0829295
mMA035654	74098	0610037L13Rik	RIKEN cDNA 0610037L13 gene	10.5973	1111.64	833.978	602.666	1870.91	1.33293	0.364397	0.322125	0.00178779	1.84453	0.0695697
mMR031137	67891	Rpl4	ribosomal protein L4	6.27768	1107.95	914.841	377.504	583.746	1.21109	0.444899	0.646693	0.222407	2.93494	0.00208326
mMC013204	22346	Vhlh	von Hippel-Lindau syndrome homolog	7.80522	1105.25	685.784	278.2	871.601	1.61165	0.161765	0.319183	0.00390785	3.97285	0.00723535
mMR029371	19191	Psme2b	protease (prosome	8.36145	1103.92	1439.38	736.787	1448.7	0.766944	0.225257	0.508584	0.00124193	1.4983	0.0485934
mMC005175	22388	Wdr1	WD repeat domain 1	3.97663	1103.87	871.935	458.288	1213.93	1.266	0.525884	0.377525	0.00684514	2.40868	0.069528
mMC020307	103712	6330403K07Rik	RIKEN cDNA 6330403K07 gene	6.15555	1102.92	2529.67	349.181	2197.52	0.435993	0.189713	0.158897	0.000676186	3.15858	0.0624228
mMC003006	74097	Pop7	processing of precursor 7	3.95831	1100.03	1188.05	793.879	1424.2	0.925907	0.751917	0.55742	0.00602185	1.38564	0.221735
mMR027442	21974	Top2b	topoisomerase (DNA) II beta	10.9565	1099.07	1253.42	432.376	543.086	0.876862	0.538534	0.796147	0.419726	2.54194	0.00669914
mMR026482	51810	Hnrpu	heterogeneous nuclear ribonucleoprotein U	21.6566	1095.88	2175.7	841.286	1255.15	0.503693	0.00105544	0.670269	0.0657046	1.30263	0.166039
mMC020676	68552	1110003E01Rik	RIKEN cDNA 1110003E01 gene	16.5316	1095.25	1994.04	882.248	2655.05	0.549263	0.0355604	0.33229	0.000965928	1.24143	0.483709
mMC007793	18476	Pafah1b3	platelet-activating factor acetylhydrolase	26.0551	1094.59	1730.79	502.933	1654.39	0.632421	0.0241762	0.304	0.000258923	2.1764	0.00712123
mMC017107	14700	Gng10	guanine nucleotide binding protein (G protein)	13.3705	1094.35	1147.93	398.65	2438.05	0.953322	0.928495	0.163512	9.03456e-06	2.74513	0.0181164
mMR030730	230249	AI314180	expressed sequence AI314180	9.52383	1092.7	1522.75	492.735	1089.57	0.717583	0.208513	0.452229	0.00249236	2.21761	0.00648947
mMC016484	56338	Txnip	thioredoxin interacting protein	4.28677	1092.03	511.638	882.073	2642.66	2.13438	0.379007	0.333782	0.0419687	1.23803	0.731615
mMC002230	232232	Hdac11	histone deacetylase 11	4.23311	1090.68	1177.86	1119.85	2332.1	0.925983	0.635387	0.480191	0.0542443	0.973951	0.905889
mMR029695	17294	Mest	mesoderm specific transcript	4.39067	1090.58	2856.3	586.947	971.213	0.381817	0.168636	0.604344	0.197658	1.85806	0.0147625
mMA032951	94353	Hmgn3	high mobility group nucleosomal binding domain 3	6.07417	1086.81	410.504	1119.38	926.617	2.6475	0.0550371	1.20802	0.16433	0.970909	0.89935
mMA032533	13870	Ercc1	excision repair cross-complementing rodent repair deficiency	6.47035	1086.81	679.02	1071.85	533.444	1.60056	0.0933087	2.0093	0.00818294	1.01396	0.934295
mMC018594	140742	Sesn1	sestrin 1	4.29407	1085.48	1214.28	1543.5	2973.17	0.893926	0.705091	0.519142	0.0867515	0.703258	0.20663
mMA032697	107358	Smbp	SM-11044 binding protein	4.34403	1084.76	1068.46	558.189	625.769	1.01526	0.957173	0.892005	0.550292	1.94336	0.0519071
mMR028988	12846	Comt	catechol-O-methyltransferase	3.99125	1083.96	1528.83	600.728	1636.02	0.709018	0.287017	0.367189	0.0215133	1.80442	0.0414924
mMC008475	68693	1110031M08Rik	RIKEN cDNA 1110031M08 gene	4.17248	1082.85	1923.27	923.787	1151.81	0.563027	0.0808164	0.802029	0.393147	1.17219	0.677264
mMR026223	12301	Cacybp	calcyclin binding protein	6.54478	1082.61	975.686	530.281	1566.22	1.10959	0.732236	0.338573	0.00346891	2.04158	0.0992147
mMR030848	228880	Prkcbp1	protein kinase C binding protein 1	3.99842	1080.9	1267.06	609.737	825.333	0.853076	0.4421	0.738777	0.298172	1.77272	0.0680728
mMR028095	216150	Cdc34	cell division cycle 34 homolog (S. cerevisiae)	8.46911	1080.77	782.222	618.704	874.985	1.38166	0.0562763	0.707102	0.0175824	1.74682	0.0100581
mMR031044	67399	Pdlim7	PDZ and LIM domain 7	22.8336	1079.98	1077.92	810.541	1781.62	1.00191	0.975768	0.454946	0.00067385	1.33242	0.0765209
mMC003869	93840	Ltap	loop tail associated protein	11.1823	1078.59	2524.81	1102.12	550.644	0.427195	0.0185914	2.00151	0.13627	0.978648	0.955086
mMC006401	12039	Bckdha	branched chain ketoacid dehydrogenase E1	5.54483	1078.06	954.248	1861.35	601.462	1.12975	0.786223	3.09472	0.00393377	0.579181	0.115529
mMC010158	66180	1110036O03Rik	RIKEN cDNA 1110036O03 gene	8.38357	1077.18	1129.49	1226.15	2198.15	0.953687	0.815693	0.557807	0.014883	0.878511	0.417987
mMC024913	241638	Prosapip1	ProSAPiP1 protein	5.18443	1076.7	665.019	755.458	1308.15	1.61906	0.121658	0.577499	0.017611	1.42523	0.218254
mMC017599	14609	Gja1	gap junction membrane channel protein alpha 1	3.81928	1076	1036.09	286.314	260.273	1.03852	0.942464	1.10005	0.852773	3.7581	0.00612888
mMR026440	56550	Ube2d2	ubiquitin-conjugating enzyme E2D 2	12.3137	1075.72	2249.06	688.954	752.098	0.478298	0.0584966	0.916043	0.629825	1.56138	0.144576
mMC006428	76522	Lsm8	LSM8 homolog	7.34009	1075.36	552.182	477.473	462.479	1.94748	0.0390207	1.03242	0.909293	2.2522	0.0101549
mMC025564	13723	Emb	embigin	4.24225	1074.64	1101.08	390.066	398.955	0.975982	0.95489	0.977719	0.936593	2.75501	0.0984008
mMC013758	74754	Dhcr24	24-dehydrocholesterol reductase	28.317	1074.36	3194.39	1015.27	870.061	0.336326	0.00263534	1.1669	0.585961	1.0582	0.876659
mMC005194	76411	1700019E19Rik	RIKEN cDNA 1700019E19 gene	6.05106	1073.67	942.336	575.956	1098.32	1.13937	0.552033	0.524396	0.00213485	1.86415	0.0373935
mMC004822	14194	Fh1	fumarate hydratase 1	4.94467	1073.56	1641.15	506.128	1583.95	0.654149	0.144232	0.319535	0.0234027	2.12112	0.0275742
mMC002197	69210	Bmpr2	bone morphogenic protein receptor	4.58694	1073.54	969.996	744.607	478.576	1.10675	0.637962	1.55588	0.134939	1.44176	0.0799211
mMR026884	328468	C330046E03	hypothetical protein C330046E03	16.8467	1071.45	712.258	1902.62	487.711	1.50431	0.372249	3.90111	8.71637e-06	0.563148	0.0440058
mMC023585	98766	Ubadc1	ubiquitin associated domain containing 1	28.0084	1070.39	985.839	602.064	547.246	1.08577	0.28107	1.10017	0.461242	1.77787	0.00234512
mMR027057	67684	3300001P08Rik	RIKEN cDNA 3300001P08 gene	3.78872	1069.88	1350.33	478.433	511.188	0.792314	0.609241	0.935923	0.744106	2.23622	0.144236
mMR030943	56207	Uchl5	ubiquitin carboxyl-terminal esterase L5	9.86823	1068.98	1317.35	479.729	799.251	0.811468	0.356282	0.600223	0.0169595	2.22831	0.00792333
mMC022799	67785	Zfp262	zinc finger protein 262	66.985	1066.78	1235.61	491.952	488.804	0.86336	0.00928432	1.00644	0.968214	2.16846	0.00110909
mMC007488	68026	2810417H13Rik	RIKEN cDNA 2810417H13 gene	5.5575	1065.5	1190.19	376.221	931.353	0.895238	0.684939	0.40395	0.018114	2.83213	0.000521038
mMR029589	101497	Plekhg2	pleckstrin homology domain containing	6.38348	1065.34	882.959	499.973	383.517	1.20656	0.528136	1.30365	0.303449	2.13079	0.0622825
mMC013929	19075	Prim1	DNA primase	3.74206	1064.83	1476.89	735.599	1052.27	0.720992	0.226966	0.699058	0.108351	1.44757	0.158452
mMC021831	22289	Utx	ubiquitously transcribed tetratricopeptide repeat gene	9.97604	1064.51	446.496	537.264	459.475	2.38414	0.019356	1.1693	0.449954	1.98136	0.00933072
mMC023684	19935	Mrpl23	mitochondrial ribosomal protein L23	9.34921	1064.19	2020.71	450.361	1218.37	0.526643	0.0264866	0.369643	0.0413202	2.36297	0.00384449
mMC008180	17997	Nedd1	neural precursor cell expressed	6.12416	1062.88	1679.7	631.655	844.003	0.632776	0.0745418	0.748404	0.416687	1.68268	0.0887404
mMC005263	15205	Hes1	hairy and enhancer of split 1 (Drosophila)	3.94613	1062.46	3807.5	1574.33	2573.24	0.279045	0.0256862	0.611809	0.262895	0.674866	0.118932
mMR029253	19046	Ppp1cb	protein phosphatase 1	4.14974	1060.83	695.697	367.556	463.546	1.52484	0.139998	0.792923	0.663386	2.88616	0.026987
mMC004878	68015	Trap1	TNF receptor-associated protein 1	5.33177	1060	748.266	539.24	700.853	1.4166	0.124336	0.769405	0.18778	1.96572	0.00983474
mMC015216	11370	Acadvl	acyl-Coenzyme A dehydrogenase	10.6584	1058.82	1282.49	897.097	1977.53	0.825596	0.561191	0.453644	1.16892e-05	1.18028	0.543855
mMC013478	108954	Ppp1r15b	protein phosphatase 1	12.289	1055.95	1001.14	525.412	585.922	1.05475	0.757465	0.896728	0.367846	2.00975	0.000777559
mMC009802	15184	Hdac5	histone deacetylase 5	10.6138	1055.23	1017.92	1503.09	2577.04	1.03666	0.834675	0.58326	0.0271845	0.702045	0.0193999
mMC011520	16498	Kcnab2	potassium voltage-gated channel	10.1692	1054.78	1143.06	2063.52	3452.19	0.922768	0.547704	0.597742	0.0584148	0.511155	0.0247178
mMC004427	170759	Atp13a1	ATPase type 13A1	4.02537	1053.68	527.859	772.197	632.021	1.99614	0.0482308	1.22179	0.306104	1.36452	0.0941753
mMC003575	20615	Snapap	SNAP-associated protein	6.0816	1052.5	881.225	565.409	748.474	1.19436	0.218573	0.755415	0.162363	1.86149	0.00556902
mMC008225	27054	Sec23b	SEC23B (S. cerevisiae)	7.01153	1050.8	883.135	707.749	382.348	1.18986	0.399241	1.85106	0.0534768	1.48471	0.11444
mMC025295	17274	Rab8a	RAB8A	10.3739	1047	842.728	488.991	1010.74	1.24239	0.2419	0.483797	0.00137499	2.14114	0.0029832
mMC018370	102098	Arhgef18	rho/rac guanine nucleotide exchange factor (GEF) 18	3.89916	1045.54	1345.67	769.105	585.664	0.77697	0.405401	1.31322	0.313798	1.35943	0.13763
mMC006908	67203	Nde1	nuclear distribution gene E homolog 1 (A nidulans)	4.20741	1045.41	476.671	305.42	339.089	2.19314	0.19566	0.900709	0.729035	3.42285	0.0620909
mMR027934	99730	Taf13	TAF13 RNA polymerase II	4.24487	1045.17	1105.59	431.282	588.408	0.94535	0.870791	0.732963	0.241301	2.42341	0.0141295
mMC014335	17685	Msh2	mutS homolog 2 (E. coli)	6.46316	1044.51	2452.72	699.218	1130.8	0.425857	0.0794548	0.618337	0.141519	1.49382	0.539443
mMC003856	106344	Rfc4	replication factor C (activator 1) 4	5.08723	1044.15	1115.2	406.425	641.727	0.93629	0.828481	0.633331	0.121568	2.56912	0.000681128
mMC004641	19018	Scand1	SCAN domain-containing 1	8.07906	1043.25	899.134	740.861	1684.2	1.16028	0.655783	0.439888	0.000912963	1.40815	0.183248
mMR028965	21417	Zfhx1a	zinc finger homeobox 1a	5.98607	1042.69	839.612	536.562	584.2	1.24188	0.217628	0.918457	0.723466	1.94328	0.020435
mMC010209	66904	Pccb	propionyl Coenzyme A carboxylase	4.72543	1037.77	978.577	790.798	1350.09	1.06049	0.738299	0.585737	0.0114433	1.31231	0.186176
mMC016054	69471	2310005L22Rik	RIKEN cDNA 2310005L22 gene	7.3654	1037.76	722.053	462.909	1614.08	1.43724	0.342511	0.286795	0.00415781	2.24183	0.0774613
mMC025082	18648	Pgam1	phosphoglycerate mutase 1	8.00018	1036.83	2235.87	367.421	1859.67	0.463723	0.151152	0.197573	0.000175946	2.8219	0.00562759
mMR030802	26554	Cul3	cullin 3	3.75877	1035.55	1689.65	692.741	1896.37	0.612877	0.360689	0.365297	0.00285007	1.49486	0.321103
mMC025854	11773	Ap2m1	adaptor protein complex AP-2	5.97775	1035.46	1882.28	1199.72	2610.86	0.550108	0.148333	0.45951	0.0115221	0.863083	0.608179
mMC016686	74053	Grip1	glutamate receptor interacting protein 1	5.93244	1034.76	1487.28	2123.29	2699.23	0.695739	0.0574659	0.786626	0.287136	0.48734	0.0724471
mMC012862	71982	Snx10	sorting nexin 10	13.7216	1034.4	1571.88	779.435	2836.62	0.658066	0.0330115	0.274776	0.00300042	1.32711	0.128272
mMC010468	76511	2010004M13Rik	RIKEN cDNA 2010004M13 gene	13.6663	1034.28	2263.46	638.197	1591.98	0.456944	0.0454449	0.400882	0.000104959	1.62062	0.014673
mMR030496	75316	4930553M18Rik	RIKEN cDNA 4930553M18 gene	4.80839	1031.58	703.296	294.237	474.151	1.46678	0.314592	0.620557	0.234267	3.50596	0.0197964
mMR031072	93691	Klf7	Kruppel-like factor 7 (ubiquitous)	3.7531	1031.53	1593.43	157.84	675.056	0.647362	0.471977	0.233818	0.0207148	6.53528	0.0859029
mMC008447	16601	Bteb1	basic transcription element binding protein 1	36.4575	1030.67	457.127	4187.25	4761.26	2.25466	0.00641551	0.879442	0.379514	0.246145	0.00126954
mMR029122	66970	Ssbp2	single-stranded DNA binding protein 2	22.6853	1028.15	1294.48	714.971	1450.57	0.794257	0.026782	0.492889	0.000504444	1.43803	0.00655319
mMA034846	12651	Chkb	choline kinase beta	5.60914	1025.96	332.09	783.108	690.081	3.08941	0.0074306	1.13481	0.595771	1.31012	0.23299
mMR029979	269630	BC050254	cDNA sequence BC050254	8.69798	1023.87	992.127	851.16	1644.09	1.03199	0.901082	0.517708	0.00100566	1.20291	0.413616
mMC002193	269209	Stk36	serine/threonine kinase 36 (fused homolog	5.75041	1019.88	230.893	645.103	129.849	4.41712	0.0898295	4.96809	0.00794434	1.58096	0.311991
mMC017015	13848	Ephb6	Eph receptor B6	5.71445	1019.72	1209.45	1204.84	1848.76	0.843134	0.105809	0.651701	0.0474313	0.846358	0.306385
mMC013870	237542	Osbpl8	oxysterol binding protein-like 8	6.68929	1018.2	771.257	509.911	310.784	1.32018	0.328804	1.64073	0.164238	1.99681	0.0493063
mMC016290	12866	Cox7a2	cytochrome c oxidase	4.21966	1018.11	1364.11	394.784	1171.83	0.746349	0.251388	0.336895	0.0456273	2.57889	0.0156806
mMR029716	12747	Clk1	CDC-like kinase 1	5.53828	1017.46	519.312	516.82	388.999	1.95925	0.0773199	1.32859	0.340136	1.96869	0.0322089
mMC016336	67811	Poldip2	polymerase (DNA-directed)	3.82635	1016.64	1287.47	1458.3	1316.33	0.789644	0.208669	1.10785	0.170844	0.697144	0.000762573
mMR029375	229584	Pogz	pogo transposable element with ZNF domain	12.8999	1016.06	609.649	536.233	360.77	1.66663	0.0118593	1.48636	0.162679	1.89481	0.0090326
mMR029394	93705	Pcdhgb8	protocadherin gamma subfamily B	8.99134	1014.13	1242.6	995.217	2411.84	0.81613	0.470882	0.412638	0.00645894	1.019	0.958132
mMC002224	20475	Six5	sine oculis-related homeobox 5 homolog (Drosophila)	4.46639	1012.23	1163.21	478.091	633.219	0.870204	0.667227	0.755018	0.212837	2.11723	0.00781974
mMC014227	20656	Sod2	superoxide dismutase 2	3.7959	1009.46	464.988	614.905	1356.51	2.17093	0.0593073	0.4533	0.0637277	1.64164	0.0763931
mMC015939	272589	Lrrc35	leucine rich repeat containing 35	3.86829	1008.98	963.425	856.165	645.066	1.04729	0.787342	1.32725	0.0541822	1.17849	0.268903
mMC013732	18973	Pole	polymerase (DNA directed)	5.30728	1008.13	1333.94	711.973	558.514	0.755751	0.213434	1.27476	0.461227	1.41596	0.285294
mMC009698	23808	Ash2l	ash2 (absent	5.55513	1007.23	631.457	1049.11	664.582	1.59509	0.0573612	1.57861	0.0214738	0.960077	0.750622
mMR029291	104009	Qscn6	quiescin Q6	7.88797	1004.67	278.864	1380.36	677.398	3.60274	0.0338672	2.03773	0.0236715	0.727835	0.298501
mMC024035	102693	Phldb1	pleckstrin homology-like domain	4.46651	1004.28	588.029	741.106	569.146	1.70788	0.0400382	1.30214	0.202394	1.35511	0.0969073
mMC018937	19273	Ptpru	protein tyrosine phosphatase	3.8382	1004.22	414.819	899.473	501.846	2.42086	0.109468	1.79233	0.0288781	1.11645	0.717193
mMC023848	66493	Mrpl51	mitochondrial ribosomal protein L51	5.0575	1003.03	1932.73	886.656	860.079	0.518973	0.144071	1.0309	0.749937	1.13126	0.602206
mMC019989	59022	Edf1	endothelial differentiation-related factor 1	4.26996	1002.51	924.874	918.523	1774.94	1.08394	0.742689	0.517496	0.0380005	1.09144	0.78849
mMC025835	68098	Rchy1	ring finger and CHY zinc finger domain containing 1	21.6644	1001.81	925.315	477.762	1009.51	1.08267	0.545999	0.47326	5.34443e-05	2.09688	0.000233602
mMA034513	13682	Eif4a2	eukaryotic translation initiation factor 4A2	10.6079	997.394	896.296	574.737	1800.91	1.11279	0.648317	0.319136	0.00278076	1.73539	0.197889
mMC020543	18616	Peg3	paternally expressed 3	6.26836	996.202	1705.41	948.405	939.852	0.584144	0.012359	1.0091	0.969197	1.0504	0.827838
mMR028554	236082	Dhrsx	dehydrogenase/reductase (SDR family) X chromosome	4.72703	995.109	980.196	1882.26	1036.89	1.01521	0.966207	1.81528	0.0209963	0.528679	0.0700011
mMC002992	80914	Uck2	uridine-cytidine kinase 2	5.64266	994.847	637.93	410.309	638.92	1.55949	0.146405	0.642192	0.0549055	2.42463	0.00629517
mMC010691	66841	Etfdh	electron transferring flavoprotein	7.36046	993.851	1194.91	748.069	817.016	0.831736	0.177822	0.915611	0.460506	1.32856	0.123348
mMC024287	15510	Hspd1	heat shock protein 1 (chaperonin)	11.1271	992.324	914.305	413.2	437.353	1.08533	0.663398	0.944776	0.81976	2.40156	0.00448029
mMC022687	18247	Oaz2	ornithine decarboxylase antizyme 2	4.58697	992.171	1291.52	728.336	1788.53	0.768217	0.561888	0.407227	0.00128067	1.36224	0.409763
mMA031698	20646	Snrpn	small nuclear ribonucleoprotein N	11.3203	991.341	1463.68	693.944	2250.2	0.677295	0.358196	0.308392	9.1256e-05	1.42856	0.470647
mMC003731	12237	Bub3	budding uninhibited by benzimidazoles 3 homolog (S. cerevisiae)	6.89622	989.644	829.365	537.811	370.694	1.19325	0.475474	1.45082	0.172796	1.84013	0.0557257
mMC020309	75597	1810058I14Rik	RIKEN cDNA 1810058I14 gene	5.94782	988.638	1579.59	890.912	679.321	0.625882	0.0388516	1.31147	0.378195	1.10969	0.596242
mMC008313	26401	Map3k1	mitogen activated protein kinase kinase kinase 1	7.3653	987.212	740.231	911.232	2454.61	1.33365	0.47538	0.371232	0.0167022	1.08338	0.793133
mMA035458	22218	Sumo1	SMT3 suppressor of mif two 3 homolog 1 (yeast)	7.86724	986.601	1569.87	406.909	938.015	0.628459	0.0905068	0.433798	0.0513545	2.42462	0.0101049
mMC004547	71885	2310003H01Rik	RIKEN cDNA 2310003H01 gene	4.81416	986.533	1101.01	839.087	1300.88	0.896022	0.404518	0.645017	0.0142876	1.17572	0.16936
mMC007792	212632	C79267	expressed sequence C79267	7.10914	985.955	519.53	367.643	730.729	1.89778	0.0807219	0.503118	0.0075903	2.68183	0.0148657
mMC022095	52898	D11Bwg0434e	DNA segment	18.3659	985.849	954.463	837.31	2232.06	1.03288	0.825463	0.375129	0.0016507	1.1774	0.377325
mMR028832	56086	Set	SET translocation	5.8798	984.857	1185.3	587.16	374.713	0.83089	0.585625	1.56696	0.0656067	1.67732	0.188848
mMC000939	217331	Zc3hdc5	zinc finger CCCH type domain containing 5	4.3727	983.37	547.942	1160.18	726.277	1.79466	0.0497953	1.59744	0.0638165	0.847599	0.503658
mMC019733	15387	Hnrpk	heterogeneous nuclear ribonucleoprotein K	24.0766	980.515	395.236	379.12	210.869	2.48084	0.0094953	1.79789	0.0520531	2.58629	0.00185753
mMR028417	319604	B930006L02Rik	RIKEN cDNA B930006L02 gene	7.92576	980.214	1669.31	2160.23	3478.96	0.587198	0.180478	0.620941	0.0599861	0.453755	0.0472758
mMC017003	320982	Arl7	ADP-ribosylation factor-like 7	6.72091	977.659	742.678	438.152	1883.88	1.3164	0.224995	0.23258	0.01363	2.23132	0.00268891
mMC021712	14180	Fgf9	fibroblast growth factor 9	9.70191	976.408	866.974	1428.88	1657.69	1.12622	0.516412	0.861974	0.231813	0.683337	0.011749
mMC020297	73024	2900064A13Rik	RIKEN cDNA 2900064A13 gene	8.6436	972.672	902.397	678.649	1296.88	1.07788	0.725779	0.523294	0.000401311	1.43325	0.0942372
mMC014867	101943	Sf3b3	splicing factor 3b	5.36677	970.705	836.91	635.179	494.478	1.15987	0.211327	1.28455	0.35573	1.52824	0.116887
mMC021245	20926	Supt6h	suppressor of Ty 6 homolog (S. cerevisiae)	6.18424	966.795	1091.2	545.662	489.806	0.885996	0.633145	1.11404	0.635179	1.77178	0.113585
mMC013674	74747	Ddit4	DNA-damage-inducible transcript 4	9.45552	966.074	3441.86	1123.25	4116.9	0.280684	0.0538138	0.27284	0.00312085	0.860066	0.678212
mMC023623	11668	Aldh1a1	aldehyde dehydrogenase family 1	3.77185	965.863	2940.39	670.756	1143.27	0.328482	0.147231	0.586701	0.244789	1.43996	0.529682
mMC018868	382034	Gse1	genetic suppressor element 1	5.7754	965.366	470.31	703.238	362.816	2.05262	0.00370588	1.93828	0.10198	1.37274	0.194876
mMC009419	14688	Gnb1	guanine nucleotide binding protein	10.0548	965.149	1511.68	586.917	968.66	0.638461	0.0406657	0.605906	0.0479255	1.64444	0.0304878
mMC023932	66218	Ndufb9	NADH dehydrogenase (ubiquinone) 1 beta subcomplex	10.2363	963.816	2494.88	991.188	835.163	0.386318	0.0388934	1.18682	0.408228	0.972385	0.925992
mMR029077	30046	Zfp292	zinc finger protein 292	6.54165	963.434	812.045	573.565	1313.52	1.18643	0.563722	0.436663	0.0018107	1.67973	0.0948132
mMC010371	75429	3100002J23Rik	RIKEN cDNA 3100002J23 gene	11.4678	962.861	787.847	1562.23	1518.17	1.22214	0.026254	1.02902	0.825543	0.616336	0.00478099
mMC004361	59015	Nup160	nucleoporin 160	7.063	962.669	1110.18	680.685	425.809	0.867132	0.515092	1.59857	0.0943801	1.41427	0.163061
mMR001437	69035	Zdhhc3	zinc finger	11.4248	962.285	651.805	422.407	458.481	1.47634	0.104956	0.921319	0.576645	2.2781	0.00329917
mMC011327	68002	1110058L19Rik	RIKEN cDNA 1110058L19 gene	10.7668	961.806	714.92	551.41	1145.08	1.34533	0.11174	0.481547	0.00207392	1.74427	0.00377303
mMC002145	74006	Dnm1l	dynamin 1-like	4.04984	960.703	1419.26	777.47	1039.08	0.676902	0.073359	0.748231	0.191651	1.23568	0.171626
mMC024860	66845	Mrpl33	mitochondrial ribosomal protein L33	4.57896	959.339	361.675	545.677	786.017	2.65249	0.0273583	0.69423	0.172088	1.75807	0.11968
mMC016326	56486	Gabarap	gamma-aminobutyric acid receptor associated protein	17.7852	956.328	1905.84	1366.47	3058.69	0.501788	0.0185197	0.446751	0.00235225	0.69985	0.196836
mMC017441	17263	Gtl2	GTL2	26.1833	956.108	741.051	7601.34	1520.96	1.2902	0.493593	4.99771	0.00159061	0.125782	0.00333239
mMC022602	76959	Chmp5	chromatin modifying protein 5	9.38918	955.32	1683.54	989.664	2204.47	0.567446	0.00620898	0.448935	0.0103628	0.965297	0.821299
mMC018362	243328	Slc29a4	solute carrier family 29 (nucleoside transporters)	13.0518	951.926	2616.92	965.25	2132.62	0.363758	0.00827992	0.452613	0.00844516	0.986195	0.969521
mMR001392	214498	Hrpt2	hyperparathyroidism 2 homolog (human)	20.2609	949.688	775.724	390.103	465.611	1.22426	0.105576	0.837832	0.373977	2.43445	0.000570976
mMR028658	57438	March7	membrane-associated ring finger (C3HC4) 7	8.81922	948.806	495.201	336.45	566.336	1.916	0.0326731	0.594082	0.070473	2.82005	0.00869911
mMC023002	12530	Cdc25a	cell division cycle 25 homolog A (S. cerevisiae)	13.365	947.527	1169.53	389.051	257.589	0.810179	0.465297	1.51035	0.0493685	2.43548	0.0107022
mMC018856	101490	Inpp5f	inositol polyphosphate-5-phosphatase F	9.55775	946.822	1827.86	426.797	1556.18	0.517995	0.0942225	0.274259	0.00152694	2.21844	0.0717415
mMR030071	12558	Cdh2	cadherin 2	7.55712	946.299	1564.49	751.221	1220.15	0.60486	0.00901877	0.61568	0.0526858	1.25968	0.341185
mMR029129	230815	Man1c1	mannosidase	28.7466	945.458	1777.14	124.858	449.906	0.532011	0.0353093	0.277521	0.0373458	7.57224	0.000449917
mMC003574	66462	2810428I15Rik	RIKEN cDNA 2810428I15 gene	4.64345	943	1033.38	864.198	1965.84	0.912537	0.779637	0.439607	0.0249961	1.09119	0.812829
mMC016096	218210	Nup153	nucleoporin 153	13.851	942.018	685.582	290.049	186.651	1.37404	0.268059	1.55397	0.204333	3.24779	0.00336127
mMR028481	19822	Rnf4	ring finger protein 4	5.91968	938.928	460.474	810.19	476.476	2.03905	0.0496057	1.70038	0.0237678	1.1589	0.488882
mMC025697	243529	H1fx	H1 histone family	6.22773	938.625	1333.76	2566.87	2074.26	0.703746	0.432419	1.23749	0.241829	0.365669	0.0142245
mMR028664	14702	Gng2	guanine nucleotide binding protein (G protein)	12.3908	937.912	1239.19	163.282	665.624	0.756873	0.361189	0.245307	0.000796394	5.74412	0.00261886
mMC024124	14766	Gpr56	G protein-coupled receptor 56	9.76754	937.772	1366.6	845.174	436.371	0.686208	0.18429	1.93683	0.00279806	1.10956	0.459488
mMC020690	66264	1810010N17Rik	RIKEN cDNA 1810010N17 gene	35.2384	935.653	2238.03	930.701	3728.39	0.418071	0.0477066	0.249625	1.77693e-05	1.00532	0.990716
mMC008117	17909	Myo10	myosin X	8.50439	934.242	654.604	485.085	424.056	1.42719	0.16499	1.14392	0.337378	1.92593	0.0207168
mMR029058	67948	Fbxo28	F-box protein 28	11.2597	934.226	521.611	337.225	263.579	1.79104	0.0824855	1.27941	0.378617	2.77034	0.00927313
mMC018720	14049	Eya2	eyes absent 2 homolog (Drosophila)	15.1504	933.12	318.479	66.9172	66.8405	2.92993	0.0657516	1.00115	0.995182	13.9444	0.00806985
mMR029457	268527	Greb1	gene regulated by estrogen in breast cancer protein	8.89476	931.198	1057.04	361.089	315.97	0.880945	0.677331	1.1428	0.619634	2.57886	0.0598845
mMC025383	383295	Ypel5	yippee-like 5 (Drosophila)	5.73893	927.349	319.739	460.184	930.954	2.90033	0.0875326	0.494314	0.005824	2.01517	0.123276
mMC012808	57028	Pdxp	pyridoxal (pyridoxine	14.7652	926.06	1268.35	692.506	1844.66	0.73013	0.268134	0.375411	0.000175666	1.33726	0.269685
mMC018337	67615	Ube2r2	ubiquitin-conjugating enzyme E2R 2	4.77438	923.384	503.591	1231.83	1023.36	1.8336	0.0172677	1.20371	0.382243	0.749607	0.033131
mMC018535	69076	1810015M01Rik	RIKEN cDNA 1810015M01 gene	4.56039	920.079	603.89	772.707	1647.43	1.52359	0.248954	0.469037	0.0429167	1.19072	0.512608
mMA032438	-	-	MCC Details: [^scl000^scl0001950^scl0001950.1_6^exon_9999999^-104.1^0]	4.14343	918.416	991.068	313.149	542.957	0.926694	0.835163	0.576746	0.136122	2.93285	0.0383438
mMC025984	66487	2010107H07Rik	RIKEN cDNA 2010107H07 gene	21.8581	918.13	902.61	452.525	1964.28	1.01719	0.964616	0.230377	2.64639e-06	2.02891	0.125906
mMC005151	56335	Mettl3	methyltransferase-like 3	6.10112	917.912	946.776	334.971	719.299	0.969514	0.912425	0.465691	0.0063126	2.74027	0.00590346
mMC021136	69763	Stk24	serine/threonine kinase 24 (STE20 homolog	3.90495	917.542	1110.92	579.344	726.016	0.825932	0.349754	0.797977	0.36319	1.58376	0.109754
mMC021706	13063	Cycs	cytochrome c	4.08994	916.524	914.105	333.428	655.159	1.00265	0.992439	0.508927	0.0957938	2.74879	0.017916
mMC025060	106869	Tnfaip8	tumor necrosis factor	14.9756	915.173	849.81	271.904	402.6	1.07692	0.751857	0.675371	0.006695	3.36579	7.70494e-06
mMR030573	24135	Zfp68	zinc finger protein 68	4.46594	914.152	895.869	497.572	377.787	1.02041	0.952494	1.31707	0.196634	1.83723	0.157943
mMC025939	67130	Ndufa6	NADH dehydrogenase (ubiquinone) 1 alpha subcomplex	5.37804	913.971	967.401	410.516	1630.87	0.94477	0.863418	0.251716	0.0109087	2.2264	0.0338687
mMC001546	100855	Tbc1d14	TBC1 domain family	4.05133	913.343	1009.93	751.693	1308.19	0.904359	0.703548	0.574606	0.00500441	1.21505	0.438028
mMC002445	54128	Pmm2	phosphomannomutase 2	3.86916	912.394	749.548	772.803	418.439	1.21726	0.454653	1.84687	0.0280561	1.18063	0.51686
mMR026650	77065	5930412E23Rik	RIKEN cDNA 5930412E23 gene	12.7704	911.416	1130.41	634.973	281.44	0.806272	0.123509	2.25616	0.0637877	1.43536	0.202757
mMC005258	68463	Mrpl14	mitochondrial ribosomal protein L14	5.58605	908.662	1316.61	361.95	1919.17	0.69015	0.486333	0.188597	0.00348724	2.51046	0.202202
mMC014009	18176	Nras	neuroblastoma ras oncogene	8.16965	904.884	970.497	510.136	389.863	0.932393	0.72722	1.3085	0.341512	1.77381	0.0234853
mMC013229	58200	Ppp1r1a	protein phosphatase 1	5.56188	904.864	2621.21	756.652	3108.26	0.345208	0.0188234	0.243433	0.0288667	1.19588	0.611547
mMC004177	29806	Limd1	LIM domains containing 1	11.3436	902.999	257.486	430.879	435.062	3.50698	7.72914e-05	0.990387	0.974984	2.09571	0.0215076
mMC011465	16649	Kpna4	karyopherin (importin) alpha 4	25.4558	901.879	1597.68	520.824	484.204	0.564494	0.0170003	1.07563	0.760983	1.73164	0.0904919
mMC014043	70575	5730466C23Rik	RIKEN cDNA 5730466C23 gene	51.7139	901.856	2589.12	753.156	1597	0.348326	0.000882051	0.471607	0.000819873	1.19744	0.0814383
mMC023452	56190	Rnpc1	RNA-binding region (RNP1	5.34232	900.282	794.374	806.412	466.165	1.13332	0.465148	1.72989	0.0217633	1.1164	0.388309
mMR027060	213391	Rassf4	Ras association (RalGDS/AF-6) domain family 4	14.1622	899.178	609.202	269.083	142.719	1.47599	0.226043	1.88539	0.052465	3.34164	0.00930961
mMC005663	109359	C430003P19Rik	RIKEN cDNA C430003P19 gene	5.48743	899.009	1136.51	514.264	604.317	0.791023	0.426653	0.850983	0.269831	1.74815	0.0092353
mMC008597	69633	2310014D11Rik	RIKEN cDNA 2310014D11 gene	3.71213	898.496	1434.77	588.652	1311.48	0.626231	0.0518627	0.448845	0.0655971	1.52636	0.0287126
mMC002179	140743	Rem2	rad and gem related GTP binding protein 2	3.89125	898.291	514.777	169.086	249.283	1.74501	0.378372	0.678288	0.132102	5.31264	0.0731626
mMC016945	70527	Stambp	Stam binding protein	4.85283	898.29	861.721	897.29	1331.72	1.04244	0.862344	0.673785	0.00877495	1.00111	0.995762
mMC025579	68597	1110021J02Rik	RIKEN cDNA 1110021J02 gene	4.23951	897.106	1122.56	348.562	1274.01	0.799162	0.414605	0.273594	0.0240996	2.57374	0.054907
mMR027579	74081	4933409L06Rik	RIKEN cDNA 4933409L06 gene	5.75063	896.45	1384.7	903.853	876.197	0.647397	0.0143721	1.03156	0.854224	0.99181	0.968121
mMA034307	54683	Prdx5	peroxiredoxin 5	7.07936	894.44	628.858	352.825	901.284	1.42232	0.293286	0.391469	0.000409084	2.53508	0.0383065
mMC014044	228071	Sestd1	SEC14 and spectrin domains 1	8.755	893.932	1158.2	425.844	749.644	0.771832	0.0830711	0.568062	0.0828977	2.0992	0.000510399
mMC016816	327900	9630054F20Rik	RIKEN cDNA 9630054F20 gene	5.35319	893.825	767.87	427.877	333.936	1.16403	0.591107	1.28131	0.469877	2.08898	0.0528799
mMR027395	320541	A530082C11Rik	RIKEN cDNA A530082C11 gene	8.15922	892.488	578.052	273.916	396.778	1.54396	0.0545262	0.69035	0.394187	3.25825	0.00488271
mMC003888	67903	Rgs19ip1	regulator of G-protein signaling 19 interacting protein 1	15.2724	891.904	997.993	1073.96	1998.39	0.893697	0.40912	0.537411	0.00518133	0.830484	0.410118
mMC000870	78330	1500032D16Rik	RIKEN cDNA 1500032D16 gene	13.5333	889.515	922.087	503.104	1509.59	0.964676	0.889417	0.333273	0.00029687	1.76805	0.0477021
mMC017889	56530	Tmem4	transmembrane protein 4	5.3737	888.949	902.861	424.401	1130.79	0.984591	0.895694	0.375313	0.0189019	2.09459	0.000796384
mMC013489	72729	Cdc42se2	CDC42 small effector 2	4.00516	887.867	337.522	451.507	458.707	2.63054	0.0637981	0.984302	0.953448	1.96645	0.0670901
mMC024222	74775	D15Ertd735e	DNA segment	4.60967	886.745	705.13	1799.88	1169.13	1.25756	0.463811	1.53951	0.123071	0.492668	0.0587056
mMA032810	241490	Drbp1	developmentally regulated RNA binding protein 1	4.78371	886.66	1212.6	529.07	673.459	0.731203	0.306901	0.785602	0.250748	1.67588	0.0816491
mMC001948	74148	1300001I01Rik	RIKEN cDNA 1300001I01 gene	5.28226	885.95	739.039	864.273	535.019	1.19879	0.114408	1.61541	0.0267215	1.02508	0.880456
mMC004507	68967	Socs6	suppressor of cytokine signaling 6	14.6395	885.888	547.911	288.751	407.587	1.61685	0.0423106	0.708441	0.176893	3.068	0.000931573
mMC022790	12455	Ccnt1	cyclin T1	4.78988	884.547	842.932	752.455	332.28	1.04937	0.837593	2.26452	0.0325486	1.17555	0.447545
mMC024077	212111	Inpp5a	inositol polyphosphate-5-phosphatase A	10.9478	882.557	453.585	1076.45	1040.43	1.94574	0.0126268	1.03462	0.781091	0.819881	0.239567
mMC025566	69713	Pin4	protein (peptidyl-prolyl cis/trans isomerase) NIMA-interacting	3.7899	882.49	2101.53	1264.73	2190.75	0.419927	0.0195894	0.577307	0.113931	0.697768	0.334129
mMC002574	235180	Fez1	fasciculation and elongation protein zeta 1 (zygin I)	7.05998	881.716	1759.8	532.916	2795.22	0.501031	0.0274739	0.190653	0.0136763	1.65451	0.0622654
mMC025493	14114	Fbln1	fibulin 1	6.84042	881.436	1303.12	1069.03	429.227	0.676402	0.175052	2.49058	0.00849419	0.824522	0.455898
mMR029174	16419	Itgb5	integrin beta 5	3.97611	880.336	618.215	778.404	2935.37	1.424	0.416818	0.265181	0.0643545	1.13095	0.758137
mMA034606	11911	Atf4	activating transcription factor 4	4.79887	878.932	382.281	256.294	423.193	2.29918	0.1153	0.60562	0.15921	3.42939	0.0322643
mMC010772	230101	Gba2	glucosidase beta 2	5.47665	878.475	684.877	404.294	503.101	1.28268	0.0252643	0.803604	0.520818	2.17286	0.00246795
mMC015800	72658	2700097O09Rik	RIKEN cDNA 2700097O09 gene	4.77342	878.128	1134.54	510.444	691.772	0.773994	0.349065	0.737879	0.163528	1.72032	0.181596
mMC005103	16211	Kpnb1	karyopherin (importin) beta 1	4.8675	877.265	1158.05	411.488	652.564	0.757537	0.410548	0.630572	0.0767047	2.13193	0.00776901
mMC013734	75605	Jarid1b	jumonji	9.72445	876.282	638.853	524.775	1042.96	1.37165	0.0751481	0.503158	0.00383407	1.66983	0.0490142
mMC011625	12035	Bcat1	branched chain aminotransferase 1	8.18186	875.772	1051.04	310.687	444.529	0.83324	0.542523	0.698913	0.184592	2.81883	0.00657526
mMC018764	94067	Mrpl43	mitochondrial ribosomal protein L43	4.9411	875.259	569.348	1049.1	1517.46	1.5373	0.307788	0.691358	0.101858	0.834291	0.565117
mMC021466	13121	Cyp51	cytochrome P450	22.936	874.368	1853.42	468.546	569.32	0.471759	0.0164167	0.822992	0.469321	1.86613	0.083286
mMC009684	70296	Tbc1d13	TBC1 domain family	5.19053	873.665	1085.87	741.612	1258.38	0.804579	0.380844	0.58934	0.00159957	1.17806	0.288031
mMC018954	26426	Nubp2	nucleotide binding protein 2	5.61229	872.915	1322.81	1806.79	2441.18	0.659896	0.00369707	0.740128	0.234802	0.483132	0.0290255
mMC003306	319758	9930116O05Rik	RIKEN cDNA 9930116O05 gene	13.4245	872.151	1551.56	560.587	763.974	0.562112	0.0449388	0.733778	0.0841133	1.55578	0.114639
mMC003354	67553	4933434L15Rik	RIKEN cDNA 4933434L15 gene	5.23865	871.968	588.608	410.079	625.301	1.48141	0.167942	0.65581	0.0255705	2.12634	0.0250834
mMC010196	11793	Apg5l	autophagy 5-like (S. cerevisiae)	5.77704	871.729	592.723	255.505	644.99	1.47072	0.217892	0.396137	0.0192477	3.41179	0.00604023
mMR029041	11703	Amd2	S-adenosylmethionine decarboxylase 2	7.99142	870.273	370.09	254.025	349.846	2.35152	0.0700526	0.726106	0.224215	3.42593	0.00555838
mMA033643	14924	Baiap1	BAI1-associated protein 1	3.81048	869.508	219.5	412.184	146.713	3.96132	0.108896	2.80946	0.137963	2.10952	0.202571
mMC022867	75710	Rbm12	RNA binding motif protein 12	4.87445	869.379	572.651	310.975	307.446	1.51817	0.332839	1.01148	0.958927	2.79566	0.0305157
mMC022961	330474	BC057627	cDNA sequence BC057627	6.30668	869.339	1043.31	1839.61	1077.32	0.83325	0.495626	1.70758	0.0237973	0.472567	0.00279986
mMC019615	20778	Scarb1	scavenger receptor class B	9.68535	869.32	2160.86	4940.27	7144.33	0.402302	0.046206	0.691496	0.193264	0.175966	0.0382552
mMR031236	12445	Ccnd3	cyclin D3	10.5757	865.884	1753.04	468.108	770.451	0.493934	0.0551934	0.607577	0.0985199	1.84975	0.0742916
mMC019454	83921	Tmem2	transmembrane protein 2	8.79835	864.862	408.523	305.784	152.383	2.11705	0.0951838	2.00668	0.12355	2.82834	0.0342478
mMC008085	67241	Smc6l1	SMC6 structural maintenance of chromosomes 6-like 1 (yeast)	17.9912	863.481	1147.05	386.392	669.651	0.752786	0.121043	0.577006	0.010504	2.23473	0.0106262
mMC015864	237859	AI851076	expressed sequence AI851076	16.0949	861.676	522.926	365.073	405.082	1.6478	0.0198049	0.901232	0.574706	2.36028	0.00341006
mMC025973	75423	Arl5	ADP-ribosylation factor-like 5	9.78044	858.512	762.696	478.166	453.601	1.12563	0.473828	1.05416	0.730673	1.79543	0.0219409
mMC019371	18218	Dusp8	dual specificity phosphatase 8	12.1696	857.678	957.678	488.31	1444.38	0.895581	0.524852	0.338075	0.00175544	1.75642	0.0406239
mMC013313	13180	Pcbd1	pterin 4 alpha carbinolamine dehydratase/dimerization cofactor of hepatocyte nuclear factor 1 alpha (TCF1) 1	8.5346	857.665	1149.8	392.755	921.812	0.745927	0.0355318	0.426068	0.0244521	2.18372	0.000556607
mMC018710	233902	Fbxl19	F-box and leucine-rich repeat protein 19	6.00279	856.743	967.861	319.101	638.167	0.885192	0.513801	0.500027	0.105476	2.68487	0.00714221
mMC015398	75365	4930564D15Rik	RIKEN cDNA 4930564D15 gene	6.15944	855.852	869.166	711.739	1329.19	0.984683	0.887508	0.535469	0.0157813	1.20248	0.316921
mMC018780	331474	6430402L03Rik	RIKEN cDNA 6430402L03 gene	11.1702	854.571	682.501	436.712	586.558	1.25212	0.166712	0.744534	0.0269826	1.95683	0.000366818
mMC025660	320651	Usp42	ubiquitin specific protease 42	7.85189	852.895	539.49	481.067	383.413	1.58093	0.0711334	1.2547	0.257563	1.77292	0.020414
mMC008470	20768	Sephs2	selenophosphate synthetase 2	10.6548	852.35	753.685	420.292	1023.42	1.13091	0.0868805	0.410675	0.00468017	2.02799	0.00720771
mMC015472	217473	Ankmy2	ankyrin repeat and MYND domain containing 2	5.81123	849.798	1664.25	739.006	1468.22	0.510621	0.0879981	0.503335	0.00880769	1.14992	0.595985
mMR030906	110959	D7Rp2e	DNA segment	5.68778	849.604	1086.92	870.991	1360.9	0.781663	0.233413	0.640012	0.00931055	0.975445	0.90101
mMC010602	330940	C230027N18Rik	RIKEN cDNA C230027N18 gene	6.44517	848.994	311.803	648.158	215.509	2.72285	0.0540525	3.00757	0.0185809	1.30986	0.404453
mMC018094	109880	Braf	Braf transforming gene	7.63459	847.28	502.63	719.349	248.664	1.68569	0.132468	2.89285	0.00366899	1.17784	0.381191
mMC013572	50794	Klf13	Kruppel-like factor 13	5.74094	846.602	593.59	935.798	1616.16	1.42624	0.0767775	0.579027	0.0694	0.904685	0.753906
mMC012598	22248	Unc119	unc-119 homolog (C. elegans)	18.8079	846.336	855.304	834.79	4308.81	0.989515	0.958827	0.19374	0.00258564	1.01383	0.780342
mMC025930	76748	Pb1	RIKEN cDNA 2310032M22 gene	6.62475	846.139	734.554	382.104	395.101	1.15191	0.608267	0.967104	0.840235	2.21442	0.0271221
mMC004855	13859	Eps15-rs	epidermal growth factor receptor pathway substrate 15	7.44117	845.804	2156.54	889.647	918.499	0.392204	0.0192724	0.968588	0.923066	0.950719	0.886416
mMA032190	-	-	MCC Details: [^scl000^scl0002765^scl0002765.1_0^exon_9999999^-25^0]	19.1922	844.825	636.285	838.498	1704.27	1.32775	0.178639	0.491999	0.00214722	1.00755	0.970061
mMC016716	30877	Gnl3	guanine nucleotide binding protein-like 3 (nucleolar)	4.64727	844.603	704.319	437.069	330.723	1.19918	0.547741	1.32156	0.359643	1.93242	0.0877851
mMR026755	19246	Ptpn1	protein tyrosine phosphatase	5.04912	844.127	1111.12	521.531	327.017	0.759711	0.482441	1.59481	0.0755401	1.61856	0.264555
mMC015869	320910	Itgb8	integrin beta 8	20.8054	843.714	199.705	815.701	242.821	4.22481	0.0120878	3.35927	0.000335626	1.03434	0.856998
mMC013738	66176	1110028N05Rik	RIKEN cDNA 1110028N05 gene	6.27555	841.697	376.871	666.914	952.933	2.23338	0.00713099	0.699854	0.111291	1.26208	0.0885931
mMC011605	21973	Top2a	topoisomerase (DNA) II alpha	7.53943	841.085	416.616	412.149	373.791	2.01885	0.0101923	1.10262	0.746108	2.04073	0.0184152
mMR001210	73046	2900070E19Rik	RIKEN cDNA 2900070E19 gene	7.44489	841.039	2488.46	1014.14	579.814	0.337976	0.0607956	1.74908	0.125889	0.829312	0.6163
mMC022587	20377	Sfrp1	secreted frizzled-related sequence protein 1	7.03578	840.922	867.482	348.493	281.976	0.969383	0.917231	1.2359	0.547542	2.41302	0.0635824
mMC019861	74479	Snx11	sorting nexin 11	14.1665	840.517	577.933	687.017	346.075	1.45435	0.0320737	1.98517	0.00415716	1.22343	0.0805732
mMC013826	18041	Nfs1	nitrogen fixation gene 1 (S. cerevisiae)	8.3817	840.123	743.626	1348.45	1341.76	1.12977	0.155204	1.00499	0.972103	0.623028	0.0636572
mMC017792	74493	5430432P15Rik	RIKEN cDNA 5430432P15 gene	8.28086	839.134	1059.3	2157.24	1166.48	0.792158	0.455079	1.84936	0.0168083	0.388986	0.00814573
mMA033523	68347	0610011F06Rik	RIKEN cDNA 0610011F06 gene	33.0352	838.027	891.037	343.512	1608.64	0.940507	0.820118	0.213542	6.66061e-07	2.43958	0.0144581
mMC010207	192678	Rassf3	Ras association (RalGDS/AF-6) domain family 3	24.4068	837.673	281.516	217.537	164.64	2.97558	0.0129163	1.32129	0.299864	3.85071	0.00239021
mMC009960	70292	2600003E23Rik	RIKEN cDNA 2600003E23 gene	3.78566	837.616	1493.97	481.778	1329.38	0.560664	0.148133	0.362408	0.0382077	1.73859	0.211549
mMR030781	360216	Zranb1	zinc finger	10.007	837.299	500.642	1434.38	1668.34	1.67245	0.286889	0.859765	0.308657	0.583734	0.0922788
mMR029411	99061	C130057N11Rik	RIKEN cDNA C130057N11 gene	12.2175	837.151	337.009	849.765	915.179	2.48406	0.00583401	0.928524	0.558865	0.985156	0.92473
mMC010529	242466	Zfp462	zinc finger protein 462	5.61213	835.574	565.945	511.72	281.448	1.47642	0.182133	1.81817	0.0838301	1.63287	0.1276
mMC022891	19266	Ptprd	protein tyrosine phosphatase	7.12847	835.504	2091.41	1042.97	3201.47	0.399493	0.105973	0.325779	0.00949397	0.80108	0.5968
mMC011354	16889	Lip1	lysosomal acid lipase 1	21.2373	833.544	1100.25	277.947	540.342	0.757596	0.206289	0.514391	0.000493224	2.99893	0.00207152
mMR028949	71766	1300006N24Rik	RIKEN cDNA 1300006N24 gene	3.87922	833.226	686.123	545.697	575.54	1.2144	0.0163459	0.948147	0.790114	1.5269	0.0104442
mMR029516	79199	Birc1cl	baculoviral IAP repeat-containing 1c-like	7.14747	832.833	498.456	1540.21	617.454	1.67082	0.208375	2.49445	0.0132392	0.540727	0.0551451
mMR028583	77853	Rnf184	ring finger protein 184	9.87729	829.012	566.069	475.85	817.454	1.46451	0.0424821	0.582112	0.00403889	1.74217	0.00585584
mMC007861	12015	Bad	Bcl-associated death promoter	8.50355	828.064	926.281	759.489	2153.3	0.893967	0.644013	0.352709	0.01067	1.09029	0.770427
mMC024678	21335	Tacc3	transforming	6.36988	828.062	580.605	685.288	403.339	1.42621	0.159207	1.69904	0.00567775	1.20834	0.258785
mMC025312	22773	Zic3	zinc finger protein of the cerebellum 3	6.51645	827.312	456.248	176.26	240.614	1.81329	0.202711	0.732543	0.467152	4.69371	0.0211648
mMC004833	14873	Gsto1	glutathione S-transferase omega 1	8.91288	826.238	1777.46	783.758	1768.06	0.464842	0.050596	0.443287	0.00327486	1.0542	0.796608
mMC013455	16392	Isl1	ISL1 transcription factor	22.5148	824.673	4371	66.7248	707.7	0.188669	0.0165678	0.0942839	0.0287692	12.3593	0.0592764
mMC005786	70248	Dazap1	DAZ associated protein 1	5.15325	824.642	641.86	694.29	449.606	1.28477	0.0664993	1.54422	0.0609465	1.18775	0.272286
mMR029901	56473	Fads2	fatty acid desaturase 2	3.96806	824.505	860.507	565.941	392.816	0.958161	0.754802	1.44073	0.357522	1.45687	0.148017
mMC010926	217653	C79407	expressed sequence C79407	10.9681	822.061	656.148	439.318	386.585	1.25286	0.186734	1.13641	0.483521	1.87122	0.00601501
mMR030244	16570	Kif3c	kinesin family member 3C	5.00495	820.819	1554.37	735.836	1443.04	0.528071	0.127167	0.509922	0.00609588	1.11549	0.47034
mMR027155	66870	1200009K13Rik	RIKEN cDNA 1200009K13 gene	8.42571	820.265	604.631	222.071	509.92	1.35664	0.299366	0.435502	0.00641988	3.6937	0.0117574
mMC014877	18636	Pfc	properdin factor	4.68845	819.69	296.972	202.052	243.161	2.76016	0.160044	0.830939	0.304919	4.05684	0.0502221
mMC001041	20364	Sepw1	selenoprotein W	12.0924	819.689	528.826	414.934	1744.71	1.55002	0.40549	0.237824	0.000912471	1.97547	0.190365
mMR030658	20135	Rrm2	ribonucleotide reductase M2	14.7756	819.508	436.623	201.779	174.685	1.87692	0.0798218	1.1551	0.64821	4.06142	0.007546
mMC025809	20335	Sec61g	SEC61	3.95139	817.879	2001.21	371.096	832.663	0.408691	0.2013	0.445673	0.0483013	2.20396	0.00839158
mMC023851	75007	4930504E06Rik	RIKEN cDNA 4930504E06 gene	7.47844	817.788	903.29	431.319	1199.11	0.905345	0.722989	0.359701	0.00145832	1.89602	0.0231896
mMC026016	260302	Gga3	golgi associated	6.32963	817.613	781.281	401.302	709.792	1.0465	0.845304	0.56538	0.000558909	2.0374	0.0249724
mMC012149	71683	Gypc	glycophorin C	10.002	817.449	656.407	282.372	284.542	1.24534	0.38104	0.992373	0.980501	2.89494	0.00411523
mMC020670	30933	Tor2a	torsin family 2	15.1077	816.642	642.192	1598.72	1530.46	1.27165	0.495192	1.0446	0.628125	0.510811	0.00978323
mMC013278	11782	Ap4s1	adaptor-related protein complex AP-4	5.6391	816.559	1648.5	706.348	1518.32	0.495336	0.054102	0.465216	0.0226265	1.15603	0.674056
mMC021636	17755	Mtap1b	microtubule-associated protein 1 B	10.2497	816.255	3183.05	413.034	1413.73	0.256438	0.04712	0.292159	0.00293593	1.97624	0.018882
mMA035508	17931	Ppp1r12a	protein phosphatase 1	5.2208	813.142	507.355	285.573	826.455	1.60271	0.300813	0.34554	0.000755512	2.84741	0.0669376
mMC013476	52686	Mettl2	methyltransferase like 2	4.02182	812.866	615.232	411.226	560.937	1.32123	0.200272	0.733106	0.205653	1.97669	0.0311949
mMC003203	19655	Rbmx	RNA binding motif protein	8.3069	812.423	362.1	522.826	166.02	2.24364	0.0712873	3.14918	0.00805206	1.55391	0.17666
mMC026021	121022	Mrps6	mitochondrial ribosomal protein S6	4.28632	811.828	1009.9	385.036	757.874	0.803866	0.460744	0.508048	0.0317255	2.10844	0.00946549
mMA031266	50868	Keap1	kelch-like ECH-associated protein 1	7.80914	810.337	1406.46	929.801	1430.07	0.576155	0.0187962	0.650178	0.019789	0.871516	0.353234
mMC012936	16525	Kcnk1	potassium channel	6.13626	809.371	1138.9	918.417	2127.21	0.710663	0.460179	0.431746	0.00971132	0.881267	0.541503
mMC003540	52440	Tax1bp1	Tax1 (human T-cell leukemia virus type I) binding protein 1	4.70496	809.171	794.589	612.283	1370.81	1.01835	0.951517	0.446658	0.0145396	1.32156	0.213264
mMC017175	14248	Fliih	flightless I homolog (Drosophila)	16.6009	808.966	1201.41	581.395	931.252	0.67335	0.0372302	0.624315	0.000930335	1.39142	0.0913226
mMC017027	69636	Stub1	STIP1 homology and U-Box containing protein 1	4.41968	808.397	409.287	843.928	1041.52	1.97514	0.0230376	0.810283	0.348426	0.957899	0.761938
mMC024963	20610	Sumo3	SMT3 suppressor of mif two 3 homolog 3 (yeast)	5.18511	808.153	740.2	591.018	1139.84	1.0918	0.737774	0.518512	0.00506614	1.36739	0.207846
mMR029954	76199	Thrap2	thyroid hormone receptor associated protein 2	10.6807	807.951	464.893	822.7	530.648	1.73793	0.00891708	1.55037	0.0113359	0.982072	0.891424
mMR028712	67771	Arpc5	actin related protein 2/3 complex	6.012	807.111	1251.71	613.167	1142.9	0.644808	0.120413	0.536499	0.00731423	1.3163	0.0642369
mMC004009	29858	Pmm1	phosphomannomutase 1	62.0636	807.001	1422.23	734.556	2081.92	0.56742	0.0125493	0.352826	1.01334e-05	1.09863	0.307409
mMC013217	71765	Klhdc3	kelch domain containing 3	8.13074	806.546	716.168	1252.32	1129.62	1.1262	0.626581	1.10862	0.227071	0.644041	0.00931082
mMC010206	75471	1700009N14Rik	RIKEN cDNA 1700009N14 gene	13.6907	806.063	1038.78	407.535	658.073	0.775967	0.145226	0.619285	0.0206134	1.9779	0.00266325
mMC022155	237898	Usp32	ubiquitin specific protease 32	9.65448	805.849	1269.13	536.5	723.029	0.634963	0.0530741	0.742018	0.154839	1.50205	0.016614
mMC023487	19247	Ptpn11	protein tyrosine phosphatase	9.18043	804.871	779.54	372.038	1060.56	1.0325	0.874322	0.350792	0.00215973	2.16341	0.0064811
mMC025450	69952	2810011L19Rik	RIKEN cDNA 2810011L19 gene	10.6887	800.98	317.055	179.811	897.147	2.52631	0.000781061	0.200425	0.00835539	4.45458	7.94259e-05
mMC013493	80750	BC004022	cDNA sequence BC004022	11.9859	800.834	876.823	508.786	268.097	0.913336	0.668196	1.89776	0.0173602	1.57401	0.112511
mMA032170	12747	Clk1	CDC-like kinase 1	4.96094	800.564	646.73	460.712	224.576	1.23786	0.556537	2.05147	0.0325403	1.73767	0.0909377
mMC003844	19205	Ptbp1	polypyrimidine tract binding protein 1	4.15911	797.397	634.561	403.949	358.803	1.25661	0.488421	1.12582	0.573128	1.974	0.0183681
mMA033793	66978	Luc7l	Luc7 homolog (S. cerevisiae)-like	4.50083	796.126	253.784	609.355	596.1	3.13702	0.00362624	1.02224	0.935395	1.30651	0.284362
mMC025642	59042	Cope	coatomer protein complex	9.12303	795.985	888.859	652.363	2395.07	0.895513	0.723805	0.272378	0.00835927	1.22016	0.612035
mMC012662	18767	Pkia	protein kinase inhibitor	3.98011	795.892	1734.82	441.256	1677.62	0.458776	0.188577	0.263026	0.0162988	1.8037	0.0930763
mMR028028	76281	Tax1bp3	Tax1 (human T-cell leukemia virus type I) binding protein 3	15.7018	795.467	1025.88	468.806	514.412	0.775396	0.0397993	0.911344	0.651125	1.69679	0.0296246
mMC009131	66152	1110020P15Rik	RIKEN cDNA 1110020P15 gene	4.12431	795.331	878.446	587.098	1313.76	0.905384	0.739105	0.446883	0.0158674	1.35468	0.325359
mMC003453	71461	Ptk7	PTK7 protein tyrosine kinase 7	5.79782	795.051	388.192	273.515	305.746	2.04809	0.124762	0.894585	0.662187	2.90679	0.033887
mMC016501	28200	Dhrs4	dehydrogenase/reductase (SDR family) member 4	5.58193	794.841	444.99	710.052	610.05	1.7862	0.00504892	1.16392	0.318216	1.11941	0.270497
mMC008309	268490	2600001B17Rik	RIKEN cDNA 2600001B17 gene	10.0284	794.822	674.18	502.555	263.51	1.17895	0.453363	1.90716	0.0144152	1.58156	0.0251758
mMC020639	14677	Gnai1	guanine nucleotide binding protein	4.85738	794.719	1422.72	678.6	1230.07	0.558591	0.081338	0.551674	0.0279327	1.17112	0.571206
mMC013779	238799	Tnpo1	transportin 1	8.53381	794.284	145.738	388.775	137.865	5.45008	0.0341056	2.81998	0.0336484	2.04304	0.0981093
mMC004536	66148	Dnajd1	DnaJ (Hsp40) homolog	3.76085	794.172	769.8	407.733	589.852	1.03166	0.882602	0.691245	0.165059	1.94778	0.0548593
mMC015534	12328	Caml	calcium modulating ligand	9.53685	793.88	763.932	588.339	1199.72	1.0392	0.676907	0.490395	0.00551195	1.34936	0.177962
mMC018482	229285	Spg20	spastic paraplegia 20	23.9574	792.607	956.018	351.342	422.955	0.829071	0.221088	0.830682	0.280882	2.25594	0.00780587
mMC009987	104910	AI132487	expressed sequence AI132487	5.46348	792.377	463.168	752.751	700.46	1.71077	0.00415163	1.07465	0.595035	1.05264	0.698866
mMR028839	11975	Atp6v0a1	ATPase	8.71408	790.675	1285.22	1550.46	3317.28	0.615204	0.141386	0.467388	0.0295797	0.509963	0.0576847
mMA032417	71177	4933424B01Rik	RIKEN cDNA 4933424B01 gene	9.74054	789.594	388.986	762.224	368.117	2.02988	0.00106253	2.0706	0.0173663	1.03591	0.853796
mMA033626	228812	Cdc91l1	CDC91 cell division cycle 91-like 1 (S. cerevisiae)	8.49584	789.507	709.375	429.374	721.11	1.11296	0.45125	0.595434	0.00525507	1.83874	0.00584544
mMC008201	18131	Notch3	Notch gene homolog 3 (Drosophila)	33.3574	786.5	2081.23	401.965	770.262	0.377902	0.00592641	0.521854	0.021729	1.95664	0.0100729
mMC014101	27205	Podxl	podocalyxin-like	5.37111	784.786	536.749	754.825	1726.49	1.46211	0.390765	0.437201	0.0352151	1.03969	0.911834
mMC010515	14187	Akr1b8	aldo-keto reductase family 1	9.75352	783.875	266.111	369.928	198.131	2.94567	0.0446898	1.86709	0.0165656	2.11899	0.0459822
mMC017993	101333	5133400D11Rik	RIKEN cDNA 5133400D11 gene	5.03158	781.148	304.9	557.623	657.278	2.56198	0.0301978	0.848382	0.36169	1.40085	0.171395
mMC022350	116748	Lsm10	U7 snRNP-specific Sm-like protein LSM10	6.84964	780.95	1953.25	508.146	979.325	0.399821	0.0921314	0.518873	0.00763926	1.53686	0.0871534
mMA034376	232536	Mrps35	mitochondrial ribosomal protein S35	9.84372	780.907	517.662	487.978	1155.36	1.50853	0.0333802	0.422361	0.00694065	1.60029	0.0218988
mMC014422	26443	Psma6	proteasome (prosome	12.4759	780.7	680.989	285.923	581.422	1.14642	0.429631	0.491764	0.00456719	2.73046	0.00228258
mMC020527	108112	Eif4ebp3	eukaryotic translation initiation factor 4E binding protein 3	4.65754	778.361	312.37	481.433	260.72	2.49179	0.0615405	1.84655	0.122561	1.61676	0.150631
mMC005813	26556	Homer1	homer homolog 1 (Drosophila)	22.4591	777.993	813.455	223.4	299.327	0.956406	0.818719	0.74634	0.121543	3.48251	0.00594272
mMR028247	215751	BC013529	cDNA sequence BC013529	6.64579	777.174	964.012	915.286	1281.39	0.806187	0.0580313	0.714291	0.0353043	0.849105	0.214818
mMC006891	72562	Pcbd2	pterin 4 alpha carbinolamine dehydratase/dimerization cofactor of hepatocyte nuclear factor 1 alpha (TCF1) 2	3.91083	775.599	930.902	510.245	1562.5	0.83317	0.103681	0.326557	0.0413119	1.52005	0.176359
mMC021577	70661	BC033915	cDNA sequence BC033915	4.04863	773.911	400.387	695.798	530.343	1.9329	0.0276321	1.31198	0.184618	1.11226	0.602426
mMC021160	67278	2900092E17Rik	RIKEN cDNA 2900092E17 gene	4.26924	773.002	1099.27	763.359	803.103	0.703195	0.0229526	0.950513	0.725711	1.01263	0.925031
mMC013122	26451	Rpl27a	ribosomal protein L27a	6.58116	771.675	977.53	232.418	853.736	0.789413	0.419811	0.272236	0.00765993	3.32021	0.0341567
mMC026449	78244	4930461P20Rik	RIKEN cDNA 4930461P20 gene	9.49157	770.689	432.511	285.154	312.707	1.78189	0.0355122	0.911889	0.773639	2.70271	0.00337573
mMC004566	77481	C030048H21Rik	RIKEN cDNA C030048H21 gene	19.9525	768.193	91.5956	2262.98	600.67	8.38679	0.0584183	3.76742	0.0019673	0.339461	0.0141573
mMR028533	55988	Snx12	sorting nexin 12	9.32429	768.134	1010.21	411.573	1034.25	0.76037	0.290899	0.397942	0.000550803	1.86634	0.00747099
mMC009864	20614	Snap25	synaptosomal-associated protein 25	17.4775	766.525	2198.52	1382.46	7081.32	0.348655	0.069115	0.195227	0.00257464	0.554464	0.249504
mMA032591	330817	Dhps	deoxyhypusine synthase	5.98892	766.017	708.331	333.145	562.128	1.08144	0.761196	0.592651	0.00458362	2.29935	0.0320369
mMA033013	14268	Fn1	fibronectin 1	4.15684	764.975	297.863	460.153	426.129	2.56821	0.0174166	1.07985	0.800959	1.66243	0.128732
mMC019184	67839	Gpsm1	G-protein signalling modulator 1 (AGS3-like	5.79269	764.75	310.359	415.601	375.721	2.46408	0.0527149	1.10614	0.570181	1.84011	0.0443746
mMC010128	58226	Cacna1h	calcium channel	5.75727	764.68	413.733	1743.93	1627.04	1.84825	0.108376	1.07185	0.799852	0.43848	0.0339069
mMC002892	73047	2900075A18Rik	RIKEN cDNA 2900075A18 gene	5.36927	763.826	561.888	207.954	688.672	1.35939	0.390041	0.301963	0.00584581	3.67306	0.0134541
mMA033387	230775	Bai2	brain-specific angiogenesis inhibitor 2	5.56391	763.614	706.812	1310.35	1093.27	1.08036	0.548	1.19856	0.310711	0.582757	0.0340385
mMC016534	28084	D11Wsu68e	DNA segment	4.01547	763.56	733.289	431.023	1238.83	1.04128	0.925523	0.347926	0.00927421	1.77151	0.158503
mMC016042	69008	Cab39l	calcium binding protein 39-like	19.6728	763.048	844.335	469.719	867.871	0.903726	0.196737	0.541231	0.000808093	1.62448	0.00947125
mMR001531	12043	Bcl2	B-cell leukemia/lymphoma 2	5.90389	762.589	993.185	172.832	180.107	0.767822	0.596544	0.959607	0.889048	4.41231	0.00234475
mMC011087	231050	Galnt11	UDP-N-acetyl-alpha-D-galactosamine:polypeptide N-acetylgalactosaminyltransferase 11	7.67408	758.353	687.748	308.949	677.75	1.10266	0.694933	0.455845	0.0003724	2.45462	0.0147469
mMC019013	224090	Tmem44	transmembrane protein 44	20.6669	757.462	210.519	659.449	125.072	3.59807	0.0118874	5.27255	0.000521344	1.14863	0.481014
mMC009852	26611	Rcn2	reticulocalbin 2	6.57178	756.724	402.206	182.551	333.339	1.88143	0.162735	0.547644	0.0402119	4.14528	0.0153094
mMC005217	68441	Rraga	Ras-related GTP binding A	3.80888	756.686	1439.63	721.479	727.592	0.525613	0.119036	0.991599	0.971178	1.0488	0.872366
mMC004366	13349	Dfy	Duffy blood group	4.18538	756.365	397.107	1390.63	1070.33	1.90469	0.103652	1.29925	0.369606	0.543899	0.088849
mMC008207	193116	D11Ertd730e	DNA segment	14.7444	756.04	875.2	435.595	801.946	0.863849	0.269757	0.543173	0.000897707	1.73565	0.00439511
mMC014152	74343	4632407F12Rik	RIKEN cDNA 4632407F12 gene	15.5316	755.028	426.215	1073.46	432.386	1.77147	0.0240034	2.48264	0.00191743	0.70336	0.0964643
mMC025620	269878	Egfl4	EGF-like-domain	4.72958	754.838	727.666	429.948	1066.73	1.03734	0.913871	0.403051	0.0040276	1.75565	0.160286
mMR029519	72147	Btbd4	BTB (POZ) domain containing 4	15.0526	754.371	194.947	423.231	483.105	3.86962	0.00085168	0.876065	0.497641	1.78241	0.0115036
mMC021908	68377	Acta2	actin	9.28149	753.765	303.943	217.378	361.216	2.47996	0.0653408	0.601794	0.000139122	3.46753	0.0125116
mMC010666	12215	Bsg	basigin	16.2144	753.313	1108.55	678.962	2309.39	0.67955	0.272046	0.294001	0.000970278	1.10951	0.802913
mMC014683	66682	Trappc5	trafficking protein particle complex 5	11.8593	753.11	245.113	334.272	257.602	3.0725	0.00143383	1.29763	0.483701	2.25299	0.0119641
mMC022594	73228	1500041B16Rik	RIKEN cDNA 1500041B16 gene	32.0479	752.914	1205.62	919.746	2057.32	0.624504	0.00810917	0.44706	0.000521149	0.81861	0.426061
mMC023385	71780	Isyna1	myo-inositol 1-phosphate synthase A1	4.8678	752.395	1662.73	321.032	844.776	0.452505	0.159199	0.380021	0.0391174	2.34367	0.0735351
mMC013519	53331	Stx7	syntaxin 7	6.28542	751.726	1092.99	552.217	1437.74	0.68777	0.325979	0.384088	0.00243649	1.36129	0.294209
mMC012269	72655	2810026P18Rik	RIKEN cDNA 2810026P18 gene	10.0686	749.224	241.816	357.288	1073.45	3.09832	0.00655959	0.332842	0.0108578	2.09697	0.0373922
mMC018698	76983	Scfd1	sec1 family domain containing 1	5.71864	748.89	741.769	402.715	633.688	1.0096	0.918604	0.63551	0.0760226	1.8596	0.000755299
mMR029088	21372	Tbl1x	transducin (beta)-like 1 X-linked	4.10282	748.057	994.2	922.527	598.767	0.752421	0.0990824	1.54071	0.045564	0.810879	0.310506
mMR027499	54371	Chst2	carbohydrate sulfotransferase 2	9.48686	747.476	215.107	86.8608	174.106	3.4749	0.0747058	0.498896	0.0101319	8.60544	0.0159059
mMA035186	69590	2310016C16Rik	RIKEN cDNA 2310016C16 gene	5.32088	747.44	1489.7	408.257	956.821	0.501738	0.125155	0.426681	0.0261944	1.83081	0.299185
mMR027163	50496	E2f6	E2F transcription factor 6	5.42773	745.496	475.666	232.901	247.469	1.56727	0.229308	0.941132	0.896678	3.20091	0.0187824
mMR027509	22690	Zfp28	zinc finger protein 28	7.42246	745.398	354.16	705.757	423.841	2.10469	0.0144518	1.66515	0.0309014	1.05617	0.758998
mMC022731	74326	Hnrpr	heterogeneous nuclear ribonucleoprotein R	5.47635	745.287	608.87	404.151	331.344	1.22405	0.457033	1.21973	0.335516	1.84408	0.0337195
mMC026105	116701	Fgfrl1	fibroblast growth factor receptor-like 1	9.99163	745.194	409.937	508.276	243.959	1.81783	0.0423628	2.08344	0.0139837	1.46612	0.0744937
mMC022822	52715	D11Ertd707e	DNA segment	4.40851	745.049	800.335	438.114	338.367	0.930921	0.836821	1.29479	0.0583249	1.70058	0.0589823
mMC022311	270192	Rab6b	RAB6B	14.3375	744.042	4578.86	1191.81	2941.21	0.162495	0.00585961	0.405211	0.0204315	0.624296	0.0959401
mMC005670	17305	Mfng	manic fringe homolog (Drosophila)	4.63167	743.782	395.807	1250.73	595.454	1.87915	0.208183	2.10046	0.0380101	0.594678	0.192078
mMC003307	93790	Nipa2	non imprinted in Prader-Willi/Angelman syndrome 2 homolog (human)	14.5375	742.713	421.104	319.04	352.721	1.76373	0.0120787	0.904511	0.62391	2.32796	0.0018637
mMC017584	74198	Dtx2	deltex 2 homolog (Drosophila)	5.25232	742.566	594.459	544.637	358.994	1.24914	0.136559	1.51712	0.123231	1.36341	0.147627
mMR026177	67916	Ppap2b	phosphatidic acid phosphatase type 2B	19.598	742.01	582.045	1585.74	1072.59	1.27483	0.416431	1.47842	0.00491783	0.467926	0.00457677
mMC015547	240641	Mphosph1	M-phase phosphoprotein 1	7.18613	741.811	623.744	472.787	240.541	1.18929	0.516101	1.96551	0.0188508	1.56902	0.154235
mMC001542	12042	Bcl10	B-cell leukemia/lymphoma 10	4.66916	739.232	780.527	484.47	403.015	0.947093	0.757021	1.20211	0.510443	1.52586	0.0869907
mMC013683	67102	D16Ertd472e	DNA segment	11.3086	739.061	401.632	321.321	321.798	1.84014	0.0502526	0.998518	0.991828	2.30007	0.0101878
mMR026156	280487	LOC280487	pol polyprotein	4.25086	738.783	1796.77	2073.69	1516.55	0.411172	0.0227045	1.36738	0.224692	0.356265	0.00343838
mMR028666	67769	Gpatc2	G patch domain containing 2	9.76148	738.221	730.895	434.06	346.699	1.01002	0.948517	1.25198	0.313599	1.70073	0.0317626
mMR029030	22218	Sumo1	SMT3 suppressor of mif two 3 homolog 1 (yeast)	5.4216	737.617	786.842	485.63	931.225	0.93744	0.772683	0.521496	0.002784	1.51889	0.0516519
mMC014134	70925	4921511I16Rik	RIKEN cDNA 4921511I16 gene	65.6059	737.285	568.549	225.707	363.798	1.29678	0.0398903	0.620419	0.00147674	3.26656	7.53188e-05
mMC021885	12700	Cish	cytokine inducible SH2-containing protein	3.90245	733.783	431.166	228.901	413.927	1.70186	0.279369	0.552998	0.00602229	3.20569	0.0309187
mMC024598	51944	D2Ertd750e	DNA segment	12.3769	731.585	535.25	331.443	533.457	1.36681	0.0409944	0.621312	0.019286	2.20727	0.00616062
mMR029797	75991	5033405K12Rik	RIKEN cDNA 5033405K12 gene	8.11823	730.917	297.991	221.96	169.041	2.45282	0.0917691	1.31306	0.333632	3.29301	0.0294491
mMC016425	65019	Rpl23	ribosomal protein L23	6.24831	726.676	761.573	345.971	757.648	0.954178	0.773135	0.456638	0.013935	2.1004	0.0120243
mMC022977	52690	D12Ertd771e	DNA segment	10.5611	724.908	845.092	493.625	709.561	0.857786	0.059477	0.695676	0.0223603	1.46854	0.0374328
mMC018197	320441	A130022F02Rik	RIKEN cDNA A130022F02 gene	19.3591	724.908	238.91	1148.1	184.986	3.03423	0.0274933	6.20643	0.000723866	0.631396	0.0999652
mMC014034	26370	Cetn2	centrin 2	4.98287	724.419	509.344	428.678	701.84	1.42226	0.0177618	0.610791	0.0414765	1.68989	0.0516128
mMC013564	333182	Cox6b2	cytochrome c oxidase subunit VIb polypeptide 2	6.00942	723.023	530.505	1012.31	1247.14	1.3629	0.308055	0.811707	0.250871	0.714229	0.2804
mMC015820	252870	Usp7	ubiquitin specific protease 7	19.6778	723.016	165.932	718.647	403.108	4.3573	0.00873235	1.78277	0.00148492	1.00608	0.971338
mMC013634	56515	Rnf138	ring finger protein 138	6.50109	721.634	450.857	558.636	779.037	1.60058	0.0750794	0.717085	0.00940777	1.29178	0.0811749
mMC015616	69090	Ascc1	activating signal cointegrator 1 complex subunit 1	10.8709	720.936	686.8	438.423	1503.86	1.0497	0.874122	0.291531	0.00225118	1.64438	0.151947
mMC025077	20788	Srebf2	sterol regulatory element binding factor 2	3.7176	720.245	358.686	344.992	431.657	2.00801	0.0584155	0.799228	0.46163	2.08771	0.0218083
mMC025239	17990	Ndrl	N-myc downstream regulated-like	31.9164	718.954	645.097	3222.79	3793.62	1.11449	0.737437	0.849529	0.272182	0.223085	0.00265925
mMC024875	68183	Bcas2	breast carcinoma amplified sequence 2	17.6706	715.983	1636.16	364.332	1350.29	0.437601	0.00426307	0.269818	0.00325669	1.96519	0.0129982
mMC010859	56451	Suclg1	succinate-CoA ligase	7.86465	715.835	1257.56	595.178	1163.69	0.569223	0.0281269	0.511457	0.0132882	1.20272	0.319699
mMA034506	65105	Arl6ip4	ADP-ribosylation factor-like 6 interacting protein 4	5.36538	714.875	860.629	1159.63	1419.47	0.830642	0.609228	0.816947	0.10615	0.616467	0.0813811
mMC011326	23873	Faim	Fas apoptotic inhibitory molecule	5.07518	712.757	698.776	497.543	616.472	1.02001	0.738968	0.807082	0.141951	1.43255	0.0521727
mMC012726	328974	C730009D12	hypothetical protein C730009D12	17.8794	712.45	1420.38	138.079	221.198	0.50159	0.0896993	0.624236	0.201099	5.15971	0.0635365
mMC025974	19090	Prkdc	protein kinase	16.655	712.275	987.459	288.174	519.344	0.721321	0.112836	0.55488	0.0231294	2.47168	0.0114048
mMC011900	67891	Rpl4	ribosomal protein L4	4.29732	712.151	898.956	188.107	515.721	0.792197	0.39872	0.364746	0.166366	3.78588	0.0163805
mMR028085	320808	Wdr22	WD repeat domain 22	6.65889	711.118	939.546	841.377	281.12	0.756874	0.429751	2.99294	0.000285754	0.845183	0.530272
mMR029878	52712	Zfp535	zinc finger protein 535	3.81168	710.712	674.686	442.611	650.645	1.0534	0.772727	0.680264	0.0257368	1.60573	0.0189709
mMA033942	67245	Peli1	pellino 1	4.02279	710.546	426.257	230.98	375.588	1.66694	0.223694	0.614983	0.165038	3.07622	0.0339593
mMR028811	27492	D0Kist3	DNA segment	10.1975	707.528	506.662	565.472	930.652	1.39645	0.0959974	0.607609	0.00394582	1.25122	0.229441
mMC001761	69792	Med6	mediator of RNA polymerase II transcription	4.81942	707.379	496.387	353.912	311.921	1.42506	0.176777	1.13462	0.689912	1.99874	0.022588
mMA032777	60411	Solt	SoxLZ/Sox6 leucine zipper binding protein in testis	12.6129	706.96	1141.03	378.826	518.096	0.619581	0.0725295	0.731188	0.172869	1.86619	0.0663318
mMC022570	67732	4833421E05Rik	RIKEN cDNA 4833421E05 gene	4.79039	706.397	975.863	485.952	1134.52	0.723869	0.395905	0.428332	0.00185659	1.45364	0.0694574
mMR028809	76608	1700064K09Rik	RIKEN cDNA 1700064K09 gene	14.7893	704.121	886.836	456.46	812.48	0.79397	0.037145	0.56181	0.00314107	1.54257	0.00152072
mMA031890	22144	Tuba3	tubulin	6.26866	703.926	764.953	389.804	400.048	0.920221	0.58691	0.974393	0.929753	1.80585	0.0182892
mMC002418	233107	Kctd15	potassium channel tetramerisation domain containing 15	3.89708	703.359	396.132	382.615	512.94	1.77557	0.0764464	0.745927	0.162018	1.83829	0.0109647
mMC009639	68375	Ndufa8	NADH dehydrogenase (ubiquinone) 1 alpha subcomplex	4.60942	703.013	865.51	607.745	1797.98	0.812253	0.639199	0.338016	0.024141	1.15676	0.76822
mMC017209	15369	Hmox2	heme oxygenase (decycling) 2	11.8265	702.329	553.522	289.353	1230.3	1.26884	0.59922	0.23519	7.47498e-05	2.42724	0.11186
mMC005239	102545	Cklfsf7	chemokine-like factor super family 7	19.9974	702.246	502.099	2460.59	1649.35	1.39862	0.0856496	1.49186	0.0544377	0.285397	0.000930967
mMR028390	103537	Mbtd1	mbt domain containing 1	4.22115	700.084	904.836	946.181	482.225	0.773714	0.128246	1.96212	0.0333701	0.739905	0.229831
mMC016344	54131	Irf3	interferon regulatory factor 3	4.03121	700.01	525.667	342.755	312.051	1.33166	0.297165	1.09839	0.788023	2.0423	0.0472133
mMC009403	72543	2610528K11Rik	RIKEN cDNA 2610528K11 gene	4.29342	698.475	504.48	234.544	350.929	1.38454	0.292446	0.668351	0.358851	2.97801	0.00267377
mMR030463	56808	Cacna2d2	calcium channel	20.7	698.161	1142.41	800.701	2643.09	0.611129	0.113058	0.302941	0.00114053	0.871936	0.609899
mMC013692	170459	Stard4	StAR-related lipid transfer (START) domain containing 4	10.2538	697.391	894.871	558.043	1426.17	0.77932	0.122933	0.391288	0.00512161	1.24971	0.514055
mMR030374	380715	RP23-96I9.2	Unknown (protein for MGC:58818)	9.3898	696.988	253.821	1149.98	312.91	2.74598	0.00203456	3.67513	0.011746	0.606085	0.158757
mMC020784	192232	Hps4	Hermansky-Pudlak syndrome 4 homolog (human)	18.1915	695.671	461.828	367.806	887.28	1.50634	0.0666712	0.414532	0.000371515	1.89141	0.0135828
mMA035670	223435	Trio	triple functional domain (PTPRF interacting)	14.5247	694.589	1079.21	422.83	440.358	0.643612	0.0372213	0.960197	0.866698	1.64271	0.0430277
mMA033246	20603	Sms	spermine synthase	6.96741	692.729	1376.21	663.195	2079.56	0.503358	0.185646	0.318912	0.00545831	1.04453	0.88339
mMC020766	67781	Ilf2	interleukin enhancer binding factor 2	3.97016	691.692	2696.62	960.136	1317.4	0.256503	0.0617416	0.72881	0.465531	0.72041	0.44621
mMA033323	56177	Olfm1	olfactomedin 1	5.48586	691.293	961.624	1069.63	2332.1	0.718881	0.102317	0.458656	0.0579783	0.646291	0.126064
mMC015594	21750	Terf2	telomeric repeat binding factor 2	5.07269	691.233	1910.29	738.302	1168.61	0.361846	0.0589339	0.631781	0.120399	0.936246	0.861793
mMC014018	64655	Mrps22	mitochondrial ribosomal protein S22	5.10388	690.97	789.053	491.155	429.8	0.875695	0.392464	1.14275	0.57178	1.40683	0.0407172
mMC012919	22221	Ubp1	upstream binding protein 1	3.93965	690.287	444.351	912.413	292.644	1.55347	0.458663	3.11782	0.00262885	0.75655	0.446256
mMC020405	22666	Zfp161	zinc finger protein 161	5.00257	689.268	1068.73	844.477	240.934	0.644942	0.355897	3.50501	0.000478301	0.816208	0.551834
mMR030821	67417	3230401I01Rik	RIKEN cDNA 3230401I01 gene	5.32884	688.946	596.922	485.533	418.371	1.15417	0.0627455	1.16053	0.45287	1.41895	0.0973747
mMA033944	15525	Hspa4	heat shock protein 4	10.3311	688.049	341.832	217.64	257.223	2.01283	0.0829717	0.846115	0.181166	3.1614	0.008812
mMR027450	72278	Ccpg1	cell cycle progression 1	10.5664	688.011	786.846	1199.5	1564.76	0.874392	0.391745	0.766568	0.11593	0.573582	0.0443663
mMC017230	76967	2700049A03Rik	RIKEN cDNA 2700049A03 gene	17.4072	687.044	710.175	438.422	273.272	0.967429	0.841102	1.60435	0.00499344	1.56708	0.00341504
mMR030340	72649	2700094F01Rik	RIKEN cDNA 2700094F01 gene	3.91476	686.977	721.849	949.833	1036.69	0.95169	0.837948	0.916219	0.388394	0.72326	0.00768668
mMR030159	20610	Sumo3	SMT3 suppressor of mif two 3 homolog 3 (yeast)	3.91357	686.799	1039.8	757.411	2282.68	0.660514	0.38259	0.331808	0.0489426	0.906772	0.735624
mMR030091	107476	Acaca	acetyl-Coenzyme A carboxylase alpha	8.07488	685.442	1866.46	426.307	744.195	0.367241	0.0700672	0.572844	0.0630033	1.60786	0.423608
mMC023307	22210	Ube2b	ubiquitin-conjugating enzyme E2B	4.14967	685.136	841.908	414.567	604.658	0.813789	0.350052	0.685622	0.12132	1.65266	0.080827
mMC010136	68902	Usp46	ubiquitin specific protease 46	8.39646	684.048	1384.25	181.183	556.739	0.494165	0.13064	0.325437	0.0242514	3.77544	0.0702012
mMC022796	66383	Nifun	NifU-like N-terminal domain containing	4.32629	683.796	454.536	1126.43	587.781	1.50438	0.328627	1.91642	0.0347803	0.607046	0.12277
mMR028437	14025	Bcl11a	B-cell CLL/lymphoma 11A (zinc finger protein)	22.2605	680.913	1851.19	334.335	1347.27	0.367825	0.00361713	0.248157	0.00239837	2.03662	0.00884948
mMC010721	78248	Armcx1	armadillo repeat containing	34.4198	680.556	1568.7	486.953	532.523	0.433835	0.00546247	0.914426	0.601129	1.39758	0.0602816
mMC009647	72549	2700029E10Rik	RIKEN cDNA 2700029E10 gene	4.43649	678.779	459.163	695.219	342.944	1.47829	0.139928	2.02721	0.0229263	0.976353	0.913068
mMC005537	68083	Pak1ip1	PAK1 interacting protein 1	14.4403	678.577	424.196	356.325	194.342	1.59968	0.0567601	1.83349	0.0305042	1.90438	0.0177119
mMC009748	75296	Fgfr1op	Fgfr1 oncogene partner	6.76413	678.271	216.487	377.461	197.871	3.13308	0.0346236	1.90762	0.10105	1.79693	0.102225
mMR028681	17684	Cited2	Cbp/p300-interacting transactivator	10.6338	677.326	508.294	642.168	1620.4	1.33255	0.320298	0.396302	0.00887649	1.05475	0.749792
mMC015867	108654	4933403F05Rik	RIKEN cDNA 4933403F05 gene	7.62268	676.133	1073.85	611.64	451.492	0.629634	0.132249	1.35471	0.0270589	1.10544	0.661679
mMR030030	30948	Bin1	bridging integrator 1	8.55048	675.878	491.515	579.274	1150.07	1.37509	0.222303	0.503687	0.00978014	1.16677	0.398051
mMR030209	50907	Preb	prolactin regulatory element binding	6.59792	675.499	436.568	998.754	244.354	1.54729	0.371399	4.08732	0.00277603	0.676341	0.233586
mMC013713	11853	Rhoc	ras homolog gene family	5.11288	674.277	1030.06	374.959	1308.59	0.654601	0.342754	0.286538	0.00593058	1.79827	0.153865
mMC015380	19317	Qk	quaking	4.50145	672.436	610.85	242.984	476.588	1.10082	0.778725	0.509842	0.0048913	2.7674	0.0410329
mMC014404	100959	Mphosph9	M-phase phosphoprotein 9	7.41963	671.397	685.342	1061.22	318.241	0.979652	0.949329	3.33463	0.00193704	0.632667	0.114898
mMC003375	14231	Fkbp7	FK506 binding protein 7	13.1554	671.196	121.134	364.009	461.402	5.54091	0.00047609	0.788921	0.334451	1.8439	0.00297979
mMC002306	66138	Wbscr22	Williams Beuren syndrome chromosome region 22	4.21955	670.371	1172.68	680.329	534.961	0.571659	0.0968822	1.27173	0.3738	0.985362	0.966837
mMC022502	14980	H2-L	histocompatibility 2	8.43181	669.622	989.714	932.269	1822.46	0.676581	0.251809	0.511544	0.0119384	0.718271	0.128309
mMR029726	19043	Ppm1b	protein phosphatase 1B	10.8847	669.11	2455.82	1299.46	1032.82	0.272459	0.0135594	1.25816	0.276469	0.514916	0.158208
mMR001464	20019	Rpo1-4	RNA polymerase 1-4	16.0044	667.421	406.029	214.239	163.268	1.64378	0.0879997	1.31219	0.329174	3.11532	0.00546647
mMC004299	66349	2310004L02Rik	RIKEN cDNA 2310004L02 gene	4.90351	666.922	601.413	691.867	982.176	1.10893	0.703336	0.704423	0.00659081	0.963945	0.795204
mMC001152	52858	Cdipt	CDP-diacylglycerol--inositol 3-phosphatidyltransferase (phosphatidylinositol synthase)	7.82825	665.962	723.51	685.019	1101.82	0.92046	0.569622	0.621719	0.010602	0.972181	0.786394
mMC021813	68058	Chd1l	chromodomain helicase DNA binding protein 1-like	5.13846	665.913	706.915	816.948	1089.75	0.941998	0.599398	0.749663	0.0937548	0.815122	0.298808
mMC005025	230872	Crocc	ciliary rootlet coiled-coil	4.43818	664.128	540.51	399.989	1382.9	1.22871	0.533617	0.28924	0.0314312	1.66037	0.124533
mMC024244	16832	Ldh2	lactate dehydrogenase 2	5.81018	663.65	726.658	619.488	1424.66	0.913292	0.668782	0.434831	0.0229937	1.07129	0.844391
mMC026106	77619	C330008K14Rik	RIKEN cDNA C330008K14 gene	39.9356	662.777	1119.14	779.796	2310.84	0.592222	0.0318324	0.337451	0.000179931	0.849937	0.423474
mMC018758	70024	Mcm10	minichromosome maintenance deficient 10 (S. cerevisiae)	8.62554	662.531	1211.29	671.286	380.521	0.546961	0.078387	1.76412	0.0345706	0.986957	0.94896
mMC004431	16451	Jak1	Janus kinase 1	6.26412	661.827	661.15	195.963	387.798	1.00102	0.9968	0.505322	0.122968	3.3773	0.0103
mMC020884	230809	Pdik1l	PDLIM1 interacting kinase 1 like	5.02747	660.737	782.362	396.652	1076.62	0.844542	0.696896	0.368424	0.000520555	1.66578	0.256979
mMC023530	114741	Supt16h	suppressor of Ty 16 homolog (S. cerevisiae)	4.23444	660.573	704.244	514.247	337.687	0.937989	0.776651	1.52285	0.107462	1.28455	0.338909
mMC017210	72093	2010320M18Rik	RIKEN cDNA 2010320M18 gene	9.47428	660.118	677.485	682.98	1258.95	0.974366	0.91768	0.542498	0.00398916	0.966526	0.862493
mMC024906	27096	Trappc3	trafficking protein particle complex 3	12.1372	659.739	1769.17	968.633	2445.99	0.372908	0.0223221	0.396009	0.00472018	0.681103	0.149854
mMC006446	13052	Cxadr	coxsackievirus and adenovirus receptor	7.52862	659.231	1220.56	257.103	745.775	0.540104	0.079106	0.344746	0.0315895	2.56407	0.00971623
mMC014518	105298	Epdr2	ependymin related protein 2 (zebrafish)	3.73076	658.263	802.396	485.48	968.953	0.820372	0.211132	0.501036	0.036317	1.3559	0.257895
mMA033730	269400	Rtel1	regulator of telomere elongation helicase 1	19.3032	657.603	552.729	921.001	236.537	1.18974	0.497065	3.89368	3.36694e-05	0.714009	0.0736618
mMC008720	245944	Vps54	vacuolar protein sorting 54 (yeast)	7.28972	657.154	502.89	313.986	291.23	1.30675	0.306717	1.07814	0.680684	2.09294	0.0163572
mMR026700	12334	Capn2	calpain 2	5.72009	656.289	1104.55	351.255	530.656	0.594171	0.164498	0.661925	0.194897	1.86841	0.0341062
mMC018113	67121	Mastl	microtubule associated serine/threonine kinase-like	8.0613	655.522	354.001	390.235	243.507	1.85175	0.0139202	1.60256	0.146656	1.67981	0.0283856
mMC006333	74201	Lrriq2	leucine-rich repeats and IQ motif containing 2	6.69381	655.259	722.738	326.239	273.969	0.906634	0.741105	1.19079	0.433306	2.00852	0.0520603
mMR028843	269061	5730453I16Rik	RIKEN cDNA 5730453I16 gene	3.9287	654.975	446.727	556.025	263.297	1.46616	0.344435	2.11178	0.00127598	1.17796	0.580175
mMC009673	67064	Chmp1b	chromatin modifying protein 1B	7.06434	654.365	237.471	317.753	280.158	2.75556	0.0417181	1.13419	0.538809	2.05935	0.0415209
mMC016929	20823	Ssb	Sjogren syndrome antigen B	10.4685	653.699	1017.18	385.332	377.841	0.642658	0.0654368	1.01983	0.95085	1.69646	0.142884
mMC002964	71177	4933424B01Rik	RIKEN cDNA 4933424B01 gene	4.77437	653.417	650.186	320.28	451.346	1.00497	0.984214	0.70961	0.0936412	2.04014	0.031976
mMR026369	98910	Usp6nl	USP6 N-terminal like	6.15582	652.962	448.825	431.53	259.786	1.45482	0.207116	1.6611	0.0173493	1.51313	0.122312
mMC025574	22278	Usf1	upstream transcription factor 1	6.36733	652.598	323.003	382.808	451.359	2.02041	0.0226179	0.848123	0.325073	1.70477	0.0285353
mMC010018	213350	BC023835	cDNA sequence	4.9916	650.998	633.158	750.576	1159.73	1.02818	0.91042	0.647197	0.0450254	0.86733	0.56299
mMC017711	108863	4833420G11Rik	RIKEN cDNA 4833420G11 gene	3.96523	650.577	404.062	710.121	475.627	1.61009	0.0755378	1.49302	0.0554543	0.916149	0.676272
mMC020382	68082	Dusp19	dual specificity phosphatase 19	13.4402	650.304	1125.46	398.58	1037.06	0.577813	0.0539735	0.384337	0.000778333	1.63155	0.0611716
mMC013997	68440	Dusp23	dual specificity phosphatase 23	4.14338	650.247	604.345	853.709	1092.02	1.07595	0.727363	0.781768	0.202464	0.761673	0.288793
mMC021312	75435	1700001O02Rik	RIKEN cDNA 1700001O02 gene	16.312	649.677	257.645	804.875	628.04	2.5216	0.0217432	1.28157	0.0211889	0.807178	0.207268
mMC023254	107449	Unc5b	unc-5 homolog B (C. elegans)	4.21552	649.677	395.944	123.153	149.894	1.64083	0.414345	0.821602	0.484397	5.27534	0.0746531
mMC003578	217578	BC065123	cDNA sequence BC065123	111.472	647.268	481.464	169.643	124.399	1.34438	0.00888439	1.3637	0.201521	3.81547	6.63892e-05
mMC002025	106522	AW548124	expressed sequence AW548124	5.8504	647.043	884.547	431.667	1352.59	0.731496	0.128769	0.319141	0.0170802	1.49894	0.164108
mMC021162	13722	Scye1	small inducible cytokine subfamily E	9.79594	647.035	1041.71	621.025	1818.51	0.62113	0.177107	0.341503	0.00435065	1.04188	0.872611
mMC020712	74537	9030417F11Rik	RIKEN cDNA 9030417F11 gene	7.41799	646.598	215.866	489.272	186.398	2.99537	0.0501533	2.62488	0.00896377	1.32155	0.334047
mMC022448	233833	Tnrc6a	trinucleotide repeat containing 6a	5.97753	646.353	373.26	331.129	259.804	1.73164	0.105346	1.27453	0.324528	1.95197	0.0144014
mMC013114	13800	Enah	enabled homolog (Drosophila)	4.29093	646.007	571.177	296.044	298.192	1.13101	0.694085	0.992797	0.979492	2.18213	0.0108459
mMC002697	17246	Mdm2	transformed mouse 3T3 cell double minute 2	4.99779	644.965	442.466	325.89	329	1.45766	0.107536	0.990548	0.972586	1.97909	0.00776614
mMC022904	19720	Trim27	tripartite motif protein 27	16.7946	644.904	1574	369.384	581.784	0.409722	0.00735184	0.634916	0.255897	1.74589	0.190644
mMC015526	66061	0610012D17Rik	RIKEN cDNA 0610012D17 gene	9.29395	644.522	700.841	364.385	1055.86	0.919641	0.798169	0.345108	0.00021576	1.7688	0.136809
mMR029244	17975	Ncl	nucleolin	3.95887	644.452	532.168	236.372	629.036	1.21099	0.370095	0.375768	0.0400025	2.72643	0.00294172
mMC019137	52808	DXBwg1396e	DNA segment	6.79976	643.541	600.799	1035.5	1364.74	1.07114	0.744956	0.758754	0.184511	0.62148	0.00888189
mMC020184	20430	Cyfip1	cytoplasmic FMR1 interacting protein 1	11.5684	642.922	668.26	266.132	282.98	0.962084	0.855174	0.940463	0.785827	2.4158	0.0131765
mMC019369	107071	5730436H21Rik	RIKEN cDNA 5730436H21 gene	4.18183	642.767	295.85	364.629	380.846	2.17261	0.0616562	0.957419	0.827479	1.7628	0.06072
mMC015127	12876	Cpe	carboxypeptidase E	4.60524	641.827	2168.2	1115.08	2286.99	0.296018	0.0107259	0.487576	0.090195	0.575586	0.199785
mMC013113	101861	2610034N24Rik	RIKEN cDNA 2610034N24 gene	3.98365	641.729	591.262	286.951	345.98	1.08535	0.73213	0.829386	0.620866	2.23637	0.0228823
mMC016467	14056	Ezh2	enhancer of zeste homolog 2 (Drosophila)	4.30105	640.759	249.985	110.53	240.38	2.56319	0.199255	0.459815	0.00325669	5.79713	0.0522714
mMC015325	109815	H47	histocompatibility 47	4.58955	640.664	394.335	623.306	941.575	1.62467	0.135254	0.661983	0.0838622	1.02785	0.909778
mMC008716	18442	P2ry2	purinergic receptor P2Y	46.1754	637.804	96.6372	286.469	57.7031	6.59999	0.000611444	4.96453	0.00389267	2.22644	0.00546039
mMC022215	19042	Ppm1a	protein phosphatase 1A	7.23396	637.087	1176.33	582.572	475.339	0.541589	0.0951774	1.22559	0.205686	1.09358	0.50458
mMC012021	70402	2310056B04Rik	RIKEN cDNA 2310056B04 gene	9.00232	637.041	848.518	253.244	762.154	0.750769	0.0851096	0.332274	0.0108803	2.51553	0.00629751
mMC005377	68040	3110024A21Rik	RIKEN cDNA 3110024A21 gene	5.14371	636.06	1093.42	984.453	2973.59	0.581716	0.282209	0.331065	0.0432274	0.646105	0.0373335
mMC006827	84035	Kremen1	kringle containing transmembrane protein 1	13.2447	635.448	228.748	747.953	557.705	2.77794	0.00269558	1.34113	0.0823621	0.849583	0.342651
mMC022475	68559	Pdrg1	p53 and DNA damage regulated 1	11.6617	634.678	887.315	415.198	1070.04	0.71528	0.197894	0.388021	0.000501838	1.52862	0.239307
mMA032984	22428	Dctn6	dynactin 6	4.35612	634.424	848.975	437.772	1255.25	0.747282	0.437142	0.348753	0.0162512	1.44921	0.256806
mMC016245	70208	Crsp3	cofactor required for Sp1 transcriptional activation	5.00906	633.847	672.213	582.746	310.509	0.942926	0.803786	1.87674	0.0125898	1.08769	0.699849
mMC016519	107047	Tnfsf5ip1	tumor necrosis factor superfamily	3.72704	632.568	1343.07	349.051	760.85	0.470986	0.148385	0.458765	0.116868	1.81225	0.0601289
mMC022422	69288	Rhobtb1	Rho-related BTB domain containing 1	5.56574	631.987	802.732	455.485	781.087	0.787295	0.0224607	0.583142	0.0303432	1.3875	0.0590481
mMC009207	16574	Kif5c	kinesin family member 5C	7.1374	630.844	1715.2	233.083	1390.81	0.367795	0.0883315	0.167588	0.00526204	2.70652	0.0754796
mMR030055	67604	1110007L15Rik	RIKEN cDNA 1110007L15 gene	4.81135	629.314	163.688	555.659	757.092	3.8446	0.0568674	0.73394	0.217831	1.13255	0.644754
mMR030479	94093	Trim33	tripartite motif protein 33	17.8842	628.98	654.74	262.454	232.445	0.960657	0.759736	1.1291	0.692707	2.39654	0.00816675
mMC010994	66902	Mtap	methylthioadenosine phosphorylase	6.29756	628.282	825.569	333.871	324.937	0.761029	0.272116	1.02749	0.943196	1.88181	0.133844
mMC013858	192196	Luc7l2	LUC7-like 2 (S. cerevisiae)	4.34216	626.582	177.519	299.39	111.762	3.52966	0.144541	2.67883	0.00308841	2.09286	0.170347
mMC012217	12795	Plk3	polo-like kinase 3 (Drosophila)	8.87839	626.103	251.444	159.052	79.6063	2.49003	0.11101	1.99798	0.0500936	3.93648	0.028022
mMC003482	11488	Adam11	a disintegrin and metalloprotease domain 11	29.6353	626.059	1070.86	2576.18	1801.71	0.584632	0.0432878	1.42985	0.0196278	0.243018	0.000497528
mMR028926	76695	Tnrc6a	trinucleotide repeat containing 6a	5.53646	625.758	934.141	572.252	1075.56	0.669875	0.164337	0.532049	0.00777216	1.0935	0.714033
mMC024641	22327	Vbp1	von Hippel-Lindau binding protein 1	4.15223	625.671	620.839	545.541	334.718	1.00778	0.969363	1.62986	0.0414868	1.14688	0.437785
mMA031281	50927	Nasp	nuclear autoantigenic sperm protein (histone-binding)	4.27331	625.144	446.043	185.956	226.077	1.40153	0.417673	0.822534	0.666934	3.36178	0.042183
mMA031863	110593	Prdm2	PR domain containing 2	6.28789	625.021	317.171	503.777	333.534	1.97061	0.00243618	1.51042	0.109743	1.24067	0.269686
mMA032185	268977	Ltbp1	latent transforming growth factor beta binding protein 1	5.25946	624.973	483.539	1089.5	930.903	1.2925	0.484094	1.17037	0.354824	0.573635	0.00625901
mMR031225	142682	Zcchc14	zinc finger	6.32037	624.316	634.191	1087.43	513.602	0.984429	0.948269	2.11726	0.0092652	0.574121	0.0356984
mMR030732	12848	Cops2	COP9 (constitutive photomorphogenic) homolog	5.0262	624.311	709.19	222.914	720.4	0.880315	0.692023	0.309431	0.00696047	2.80068	0.0193583
mMC024201	54343	Atf7ip	activating transcription factor 7 interacting protein	4.99646	624.042	653.953	888.19	411.419	0.954262	0.865314	2.15884	0.00451864	0.7026	0.0915783
mMR029750	107358	Smbp	SM-11044 binding protein	12.1312	622.149	470.384	380.373	340.263	1.32264	0.0952871	1.11788	0.280618	1.63563	0.00495633
mMC022390	74155	1300002F13Rik	RIKEN cDNA 1300002F13 gene	4.85894	621.422	368.446	265.957	499.393	1.6866	0.111364	0.532561	0.0272934	2.33655	0.0229331
mMR026158	66432	2400002F02Rik	RIKEN cDNA 2400002F02 gene	9.67392	621.368	529.908	300.475	229.9	1.1726	0.478835	1.30699	0.262921	2.06795	0.00932434
mMC014938	78304	1500034E06Rik	RIKEN cDNA 1500034E06 gene	4.04591	621.016	910.975	394.479	693.66	0.681705	0.167559	0.568692	0.0656122	1.57427	0.17632
mMC005152	108837	Ibtk	inhibitor of Bruton agammaglobulinemia tyrosine kinase	4.32321	620.78	606.05	203.504	489.544	1.02431	0.94883	0.415701	0.00191559	3.05045	0.0514178
mMC016330	71914	Antxr2	anthrax toxin receptor 2	13.0672	620.062	312.286	156.152	145.055	1.98556	0.0876954	1.0765	0.72756	3.97089	0.00863912
mMC022740	23918	Impdh2	inosine 5'-phosphate dehydrogenase 2	4.70514	618.818	716.685	302.432	629.978	0.863445	0.649413	0.480068	0.000263287	2.04614	0.0718291
mMC025674	110265	Msra	methionine sulfoxide reductase A	9.73994	618.609	508.142	173.307	415.493	1.21739	0.476136	0.417111	0.000296389	3.56944	0.00205468
mMA033635	52708	Zfp410	zinc finger protein 410	6.60738	617.043	498.505	376.577	295.702	1.23779	0.252129	1.2735	0.277509	1.63856	0.0223756
mMC001050	71409	Fmnl2	formin-like 2	6.44167	616.823	497.74	259.052	519.012	1.23925	0.355034	0.499125	0.0079606	2.38108	0.0109402
mMC019415	11981	Atp9a	ATPase	7.29948	615.203	913.782	957.232	2090.72	0.67325	0.103641	0.457847	0.0326278	0.64269	0.313069
mMC011946	58521	Cri1	CREBBP/EP300 inhibitory protein 1	15.9666	614.782	3074.9	534.334	3687.66	0.199936	0.00866638	0.144898	0.00214001	1.15056	0.759877
mMC018418	70546	Zdhhc2	zinc finger	62.3957	614.424	1159.53	497.992	1731.65	0.529889	0.00632482	0.287583	2.23437e-05	1.2338	0.0482812
mMC017184	54399	Bet1l	blocked early in transport 1 homolog (S. cerevisiae)-like	17.4889	614.135	658.178	664.903	1235.05	0.933083	0.48162	0.53836	0.00300683	0.923646	0.437061
mMC003405	66795	Apg10l	autophagy 10-like (S. cerevisiae)	10.4168	613.555	570.002	401.836	776.116	1.07641	0.58786	0.517753	0.00166794	1.52688	0.00626117
mMC001091	71752	Gtf3c2	general transcription factor IIIC	14.7816	613.386	505.79	720.969	258.985	1.21273	0.139978	2.78383	0.00145528	0.85078	0.264132
mMC010933	80283	Abtb1	ankyrin repeat and BTB (POZ) domain containing 1	7.94719	610.678	420.465	1344.7	1013.96	1.45239	0.457786	1.32619	0.129716	0.454136	0.0272416
mMC020711	27883	D16H22S680E	DNA segment	7.46643	610.537	736.689	656.84	1209.91	0.828757	0.590935	0.542882	0.00108135	0.929506	0.734092
mMC017598	71393	Kctd6	potassium channel tetramerisation domain containing 6	17.988	610.156	298.048	414.353	661.367	2.04717	0.00424142	0.626511	0.00436654	1.47255	0.0278641
mMC003403	67712	Mscp	mitochondrial solute carrier protein	4.00202	609.654	279.294	388.547	386.357	2.18284	0.00733933	1.00567	0.983217	1.56906	0.0973004
mMC025853	237759	Col23a1	procollagen	5.40993	609.264	1237.12	1056.91	1513.88	0.492487	0.0108674	0.698145	0.123583	0.576458	0.0947599
mMC020679	21974	Top2b	topoisomerase (DNA) II beta	10.7572	609.145	1773.37	465.713	370.114	0.343495	0.0588871	1.2583	0.299411	1.30798	0.285394
mMA033171	223601	0910001A06Rik	RIKEN cDNA 0910001A06 gene	17.7171	608.688	367.867	248.253	241.136	1.65464	0.0450065	1.02951	0.834162	2.45189	0.00227188
mMR027706	26451	Rpl27a	ribosomal protein L27a	4.41752	608.642	852.809	342.545	606.845	0.71369	0.155282	0.564468	0.102116	1.77682	0.0670241
mMC008375	68283	9530077C05Rik	RIKEN cDNA 9530077C05 gene	7.49386	607.324	837.262	907.55	1332.57	0.725369	0.0834237	0.681052	0.0534544	0.669191	0.0589928
mMC020861	56278	Gkap1	G kinase anchoring protein 1	9.72964	606.612	1520.75	655.242	1280.36	0.398889	0.00053965	0.511763	0.0371376	0.925784	0.789746
mMC010012	13056	Cyb561	cytochrome b-561	6.29344	606.317	721.895	261.651	741.375	0.839896	0.556364	0.352927	0.00228477	2.31727	0.00663136
mMC017532	14718	Got1	glutamate oxaloacetate transaminase 1	4.14162	604.641	562.036	326.806	679.697	1.0758	0.761991	0.480812	0.0116786	1.85015	0.0737563
mMC003828	56323	Dnajb5	DnaJ (Hsp40) homolog	14.0446	603.581	491.678	208.685	406.287	1.22759	0.345916	0.513641	3.62758e-05	2.8923	0.00643514
mMC009543	11993	Aup1	ancient ubiquitous protein	5.33844	602.627	475.721	1284.21	589.522	1.26677	0.583848	2.17839	0.0269465	0.469259	0.0740212
mMC023215	99167	Ssx2ip	synovial sarcoma	11.0033	602.289	204.737	274.515	254.695	2.94177	0.00784225	1.07782	0.775916	2.19401	0.00808387
mMC022950	320303	Cnot3	CCR4-NOT transcription complex	6.95817	601.632	278.678	606.686	153.908	2.15888	0.157432	3.94187	0.001019	0.991669	0.975496
mMC010219	15275	Hk1	hexokinase 1	17.594	600.482	1639.41	733.575	4134.74	0.36628	0.0336134	0.177417	0.00205145	0.818569	0.466821
mMR028027	69635	Dapk1	death associated protein kinase 1	18.9875	600.088	204.523	113.151	152.9	2.93408	0.0169321	0.740036	0.41719	5.30341	0.00201176
mMC024553	11778	Ap3s2	adaptor-related protein complex 3	5.39529	599.457	478.721	940.951	926.875	1.25221	0.341926	1.01519	0.928107	0.637076	0.0539624
mMC021568	67771	Arpc5	actin related protein 2/3 complex	14.0389	598.659	817.526	312.975	382.68	0.732281	0.0129116	0.817851	0.492667	1.9128	0.00106906
mMC008321	233893	8030466O12Rik	RIKEN cDNA 8030466O12 gene	12.6223	598.344	1527.38	566.185	587.663	0.391745	0.0163993	0.963452	0.881553	1.0568	0.742584
mMC012719	268465	6820428D13	hypothetical protein 6820428D13	10.9655	597.941	643.323	298.998	158.951	0.929457	0.794286	1.88106	0.00600038	1.99982	0.0513403
mMR027159	21917	Tmpo	thymopoietin	21.4067	597.908	352.998	301.264	203.633	1.6938	0.0179985	1.47945	0.0517061	1.98467	0.00498006
mMA034165	18746	Pkm2	pyruvate kinase	12.4788	597.45	239.374	486.38	1204.51	2.49588	0.0374287	0.403797	0.00821521	1.22836	0.42068
mMC014865	12951	Crx	cone-rod homeobox containing gene	4.24042	596.982	309.27	396.378	1590.13	1.93029	0.188549	0.249274	0.0520435	1.50609	0.268664
mMC012710	58193	Extl2	exotoses (multiple)-like 2	4.05608	596.75	735.415	364.852	865.228	0.811446	0.53372	0.421684	0.00759412	1.63559	0.168304
mMC013505	50913	Olig2	oligodendrocyte transcription factor 2	11.2267	596.067	253.28	1302.56	309.721	2.35339	0.00287561	4.20561	0.00778803	0.457611	0.0626638
mMC007932	19261	Ptpns1	protein tyrosine phosphatase	17.1242	595.866	437.019	583.243	1904.78	1.36348	0.367198	0.306199	0.00287443	1.02164	0.961094
mMC020555	21969	Top1	topoisomerase (DNA) I	4.17241	595.504	625.037	333.056	470.828	0.95275	0.829902	0.707384	0.078328	1.788	0.0366529
mMR027151	78655	Eif3s1	eukaryotic translation initiation factor 3	4.16897	594.584	200.286	208.248	210.068	2.96867	0.106966	0.991334	0.98127	2.85517	0.0730675
mMC022470	69654	Dctn2	dynactin 2	5.70873	594.306	652.694	859.567	1479.61	0.910543	0.700184	0.58094	0.0674699	0.691401	0.101786
mMC014271	30853	Mlf2	myeloid leukemia factor 2	6.71544	592.521	364.558	189.098	1106.93	1.62531	0.332328	0.170832	0.00805068	3.1334	0.0397194
mMC016550	70564	5730469M10Rik	RIKEN cDNA 5730469M10 gene	20.9242	592.425	1324.63	338.554	1010.95	0.447237	0.00258068	0.334886	0.00329001	1.74987	0.0390419
mMC022079	56348	Hsd17b12	hydroxysteroid (17-beta) dehydrogenase 12	4.94474	592.371	954.654	1231.17	1402.5	0.620508	0.0994614	0.877844	0.499397	0.481144	0.000419037
mMC001638	75410	2610014H22Rik	RIKEN cDNA 2610014H22 gene	5.08887	591.938	621.151	674.463	279.67	0.95297	0.779408	2.41164	0.0192158	0.877644	0.603727
mMC005687	55934	Rp9h	retinitis pigmentosa 9 homolog (human)	9.42318	591.792	841.873	416.494	1036.41	0.702947	0.22824	0.401861	0.000802463	1.42089	0.0128264
mMC011853	26407	Map3k4	mitogen activated protein kinase kinase kinase 4	6.99502	591.1	624.59	373.303	297.362	0.946381	0.575008	1.25538	0.45696	1.58343	0.022482
mMC017497	19155	Npepps	aminopeptidase puromycin sensitive	3.74945	589.985	538.024	367.37	833.906	1.09658	0.763303	0.440541	0.016266	1.60597	0.185065
mMC016924	67661	4930553F24Rik	RIKEN cDNA 493055F24Rik	3.97959	589.899	1032.97	473.201	840.752	0.571069	0.00424307	0.56283	0.124009	1.24661	0.141602
mMC002162	66119	1110002E23Rik	RIKEN cDNA 1110002E23 gene	5.77841	588.707	722.077	342.607	310.691	0.815297	0.470379	1.10273	0.672721	1.71831	0.0506853
mMR028627	66440	Cdc26	cell division cycle 26	7.10359	587.983	1157.21	262.815	997.35	0.508103	0.170515	0.263513	0.000412035	2.23725	0.0591864
mMC011342	57342	Parva	parvin	4.30131	587.511	1272.34	732.565	1044.95	0.461756	0.0978748	0.701055	0.0120171	0.801991	0.220957
mMR028921	216760	Mfap3	microfibrillar-associated protein 3	4.67673	586.649	579.914	447.597	291.324	1.01161	0.966369	1.53643	0.00225335	1.31066	0.250255
mMC015896	97884	B3galnt2	UDP-GalNAc:betaGlcNAc beta 1	6.59428	586.058	895.807	298.122	297.909	0.654224	0.287029	1.00072	0.996761	1.96583	0.108624
mMR029310	27008	D15Mit260	DNA Segment	11.3169	584.852	1233.84	518.913	1634.72	0.474009	0.051132	0.317433	0.00263118	1.12707	0.464774
mMC003000	214459	Fnbp1l	formin binding protein 1-like	17.1556	584.84	902.327	192.336	364.371	0.648146	0.128359	0.527857	0.00542669	3.04073	0.00916902
mMC026107	210529	G430022H21Rik	RIKEN cDNA G430022H21 gene	4.70403	584.732	205.091	289.441	163.547	2.85109	0.126671	1.76977	0.00594274	2.02022	0.134585
mMC017479	27393	Mrpl39	mitochondrial ribosomal protein L39	4.62314	584.304	306.897	131.011	323.302	1.90391	0.141619	0.405229	0.0985814	4.45996	0.00525917
mMA032174	102545	Cklfsf7	chemokine-like factor super family 7	22.59	584.176	476.819	2056.51	2118.59	1.22515	0.560142	0.970695	0.841336	0.284063	0.00327724
mMA031872	-	-	MCC Details: [^scl000^scl0002749^scl0002749.1_155^exon_9999999^-17.93^236]	7.084	583.91	249.427	162.535	130.555	2.341	0.132586	1.24495	0.278121	3.59252	0.0377121
mMC001862	117109	Pop5	processing of precursor 5	7.23791	582.764	632.492	382.492	1065.93	0.921378	0.784913	0.358833	0.00418985	1.5236	0.0792453
mMC010106	67149	2610200G18Rik	RIKEN cDNA 2610200G18 gene	7.78184	582.713	364.499	271.257	199.681	1.59867	0.170834	1.35845	0.0931919	2.1482	0.0324197
mMR029099	30928	Zfp238	zinc finger protein 238	5.32503	581.131	294.751	544.33	467.625	1.9716	0.00287319	1.16403	0.391143	1.06761	0.593552
mMC008276	18004	Nek1	NIMA (never in mitosis gene a)-related expressed kinase 1	4.27994	580.22	802.701	299.796	645.099	0.722834	0.317489	0.464729	0.0196424	1.93538	0.0105582
mMC011668	68259	Wdr56	WD repeat domain 56	4.92365	578.889	949.34	232.478	846.79	0.60978	0.104117	0.274541	0.0313895	2.49008	0.0318448
mMC021783	19153	Prx	periaxin	7.46407	578.376	271.116	507.626	400.52	2.13332	0.0424347	1.26742	0.00832903	1.13937	0.431908
mMR029020	77038	Zfp289	zinc finger protein 289	5.99137	578.204	480.172	440.548	278.036	1.20416	0.0498554	1.5845	0.101716	1.31247	0.167115
mMC012464	67832	1110064N10Rik	RIKEN cDNA 1110064N10 gene	10.3767	577.787	377.281	340.522	320.835	1.53145	0.0115428	1.06136	0.711891	1.69677	0.00970457
mMC022058	105148	Iars	isoleucine-tRNA synthetase	5.14114	577.602	502.227	117.677	170.702	1.15008	0.766958	0.689369	0.225446	4.90838	0.0634955
mMC018330	20661	Sort1	sortilin 1	3.94862	576.726	486.345	548.936	797.739	1.18584	0.44435	0.688114	0.0374385	1.05062	0.8159
mMA033602	84704	Snurf	SNRPN upstream reading frame	22.4934	576.455	1342.69	412.931	2869.92	0.429327	0.0275788	0.143883	0.000771696	1.39601	0.0583724
mMC016983	51797	Ctps	cytidine 5'-triphosphate synthase	6.26692	576.414	315.461	249.025	272.246	1.82721	0.0159784	0.914708	0.799872	2.31468	0.00341209
mMC010762	66596	Gtf3a	general transcription factor III A	4.48514	575.226	415.538	773.709	543.252	1.38429	0.0695109	1.42422	0.0848416	0.743466	0.0866913
mMC021745	77283	9430022A07Rik	RIKEN cDNA 9430022A07 gene	19.1981	575.207	116.281	241.06	66.8132	4.94669	0.0144801	3.60796	0.00193249	2.38616	0.0116216
mMC023054	109552	Sri	sorcin	6.32149	574.135	820.628	660.531	1299.5	0.699629	0.254453	0.508294	0.013996	0.869203	0.724899
mMC012423	66090	Ypel3	yippee-like 3 (Drosophila)	13.9773	574.064	598.185	1554.15	1791.6	0.959677	0.901312	0.867462	0.391163	0.369376	0.00676273
mMR030636	11977	Atp7a	ATPase	5.11304	572.956	449.261	274.934	287.059	1.27533	0.411386	0.957763	0.796022	2.08398	0.0494875
mMC008500	242406	1110029E03Rik	RIKEN cDNA 1110029E03 gene	3.93797	572.125	372.831	216.395	399.466	1.53454	0.162818	0.541711	0.096894	2.64389	0.00551825
mMC025717	16886	Limk2	LIM motif-containing protein kinase 2	22.7012	571.607	809.814	373.5	861.24	0.705851	0.0190609	0.433677	0.00049077	1.53041	0.0196678
mMC022589	268448	Phf12	PHD finger protein 12	6.8911	571.417	395.451	928.359	524.17	1.44498	0.00621157	1.7711	0.0362186	0.615513	0.087842
mMC014393	74107	1200008O12Rik	RIKEN cDNA 1200008O12 gene	14.27	571.068	538.246	291.725	187.443	1.06098	0.757176	1.55634	0.0663552	1.95756	0.00267076
mMC021161	67153	2610207P08Rik	RIKEN cDNA 2610207P08 gene	10.6763	571.011	862.213	372.714	653.737	0.662262	0.020911	0.570128	0.0200435	1.53203	0.0663315
mMR028412	11308	Abi1	abl-interactor 1	6.37699	570.843	394.857	277.847	481.643	1.4457	0.0485828	0.576874	0.0307664	2.05452	0.00474113
mMC020962	56445	Dnaja2	DnaJ (Hsp40) homolog	7.76166	570.806	386.267	335.253	159.585	1.47775	0.189342	2.10079	0.028722	1.70261	0.0183723
mMR030190	12651	Chkb	choline kinase beta	8.28947	570.58	257.255	1084.82	300.992	2.21795	0.11034	3.60414	0.0093295	0.525969	0.106445
mMC016747	56214	Scamp4	secretory carrier membrane protein 4	4.05262	570.473	931.341	301.98	457.369	0.612529	0.276274	0.660254	0.134033	1.88911	0.0332607
mMC010946	67676	Rpp21	ribonuclease P 21 subunit (human)	7.7765	568.446	914.239	596.455	1403.41	0.621769	0.269408	0.425003	0.00214421	0.953041	0.806142
mMC008640	12805	Cntn1	contactin 1	16.234	568.438	845.161	598.867	1588.68	0.672579	0.129781	0.376958	0.00167758	0.949189	0.870451
mMR001410	13171	Dbt	dihydrolipoamide branched chain transacylase E2	11.477	567.342	391.066	261.777	358.875	1.45076	0.0312137	0.729437	0.0993658	2.16727	0.00235655
mMC005859	230815	Man1c1	mannosidase	6.45297	567.212	506.983	253.671	323.922	1.1188	0.62598	0.783122	0.262686	2.23602	0.00850073
mMC003629	20362	Sept8	septin 8	6.54776	566.979	788.85	1011.9	1579.21	0.718741	0.133267	0.640767	0.0900433	0.560309	0.110521
mMC017929	22601	Yap1	yes-associated protein 1	13.9562	566.391	1001.27	402.661	504.739	0.565671	0.00300621	0.797762	0.372266	1.40662	0.150705
mMC017850	66912	Bzw2	basic leucine zipper and W2 domains 2	4.62609	566.268	770.811	329.577	582.157	0.734638	0.125179	0.566131	0.0860019	1.71817	0.156029
mMA035143	19070	Prei3	preimplantation protein 3	11.3468	566.048	287.843	219.376	388.127	1.96652	0.00722103	0.565216	0.0370168	2.58027	0.00306265
mMC023826	320578	E430016P22Rik	RIKEN cDNA E430016P22 gene	5.69213	565.883	536.688	136.487	145.53	1.0544	0.906671	0.937862	0.772149	4.14607	0.0168646
mMC020644	51800	Bok	Bcl-2-related ovarian killer protein	4.9271	565.261	435.99	430.729	825.53	1.2965	0.412647	0.52176	0.0115541	1.31234	0.416225
mMC026144	18140	Uhrf1	ubiquitin-like	30.3132	564.741	1964.92	553.049	574.708	0.287412	0.00206827	0.962313	0.891109	1.02114	0.948443
mMC014999	27221	Chaf1a	chromatin assembly factor 1	8.01355	563.978	1407.57	548.608	840.858	0.400674	0.0024315	0.652438	0.21889	1.02802	0.919775
mMC022139	66942	Ddx18	DEAD (Asp-Glu-Ala-Asp) box polypeptide 18	4.2985	562.713	514.554	278.186	257.824	1.09359	0.782531	1.07898	0.731122	2.02279	0.0813412
mMC010443	54369	Nme6	expressed in non-metastatic cells 6	5.85101	562.414	530.371	224.542	403.217	1.06042	0.831577	0.556877	0.00666035	2.50472	0.0167546
mMC016612	81535	Sgpp1	sphingosine-1-phosphate phosphatase 1	13.7187	561.945	430.352	633.626	844.422	1.30578	0.139632	0.750366	0.0146435	0.886873	0.369871
mMR027809	54124	Cks1b	CDC28 protein kinase 1b	13.9879	561.528	429.736	299.89	90.6418	1.30668	0.305531	3.30851	0.00381606	1.87245	0.0427092
mMR030922	13822	Epb4.1l2	erythrocyte protein band 4.1-like 2	32.9385	561.14	889.352	644.031	1776.65	0.630954	0.0524582	0.362497	0.000282556	0.871293	0.48457
mMC017882	54402	Stk19	serine/threonine kinase 19	6.47253	560.988	222.723	417.637	397.652	2.51878	0.00504385	1.05026	0.798397	1.34324	0.147781
mMC011386	13667	Eif2b4	eukaryotic translation initiation factor 2B	4.47437	560.94	918.665	695.823	441.582	0.610603	0.119915	1.57575	0.0418224	0.806153	0.339619
mMC013908	27979	Eif3s9	eukaryotic translation initiation factor 3	7.7309	560.439	342.569	288.276	256.554	1.63599	0.080249	1.12365	0.524953	1.94411	0.0219264
mMC000898	16646	Kpna1	karyopherin (importin) alpha 1	3.88195	560.401	651.703	353.112	246.679	0.859903	0.672836	1.43146	0.196311	1.58703	0.267806
mMC023362	109037	6230415M23Rik	RIKEN cDNA 6230415M23 gene	8.41422	560.03	269.834	536.752	179.646	2.07546	0.0608206	2.98783	0.00470115	1.04337	0.845072
mMC016015	84004	Mcam	melanoma cell adhesion molecule	18.2723	559.669	120.549	1706.12	2917.01	4.64267	0.277309	0.584888	0.0322343	0.328036	0.0663121
mMC006063	58248	1700123O20Rik	RIKEN cDNA 1700123O20 gene	9.15336	559.423	649.65	391.793	381.634	0.861113	0.254093	1.02662	0.859305	1.42785	0.0463704
mMA031490	12928	Crk	v-crk sarcoma virus CT10 oncogene homolog (avian)	14.84	559.322	127.654	484.533	337.804	4.38155	8.56308e-05	1.43436	0.106439	1.15435	0.412812
mMC010806	21912	Tspan7	tetraspanin 7	7.18221	558.997	939.68	511.303	2025.08	0.59488	0.316532	0.252485	0.00990138	1.09328	0.864651
mMC002993	17304	Mfge8	milk fat globule-EGF factor 8 protein	4.13117	557.188	635.966	1160.99	1420.42	0.876129	0.690833	0.817358	0.451401	0.479924	0.0307143
mMC018750	12741	Cldn5	claudin 5	25.8772	557.035	407.401	1921.45	1198.72	1.36729	0.0992244	1.60291	0.0192493	0.289904	0.00117189
mMC019046	14667	Gm2a	GM2 ganglioside activator protein	8.6388	556.426	516.258	1329.05	1510.4	1.07781	0.724171	0.879932	0.5513	0.418665	0.00790915
mMR028474	13078	Cyp1b1	cytochrome P450	11.4359	556.118	1422.34	793.645	549.187	0.390988	0.000707968	1.44513	0.235729	0.700713	0.250242
mMR030598	71675	0610010F05Rik	RIKEN cDNA 0610010F05 gene	7.7121	555.989	808.374	478.282	269.518	0.687787	0.166004	1.77458	0.0489361	1.16247	0.542315
mMC011820	269951	Idh2	isocitrate dehydrogenase 2 (NADP+)	5.26998	555.498	785.482	243.245	328.96	0.707206	0.359984	0.739437	0.34102	2.28369	0.0741348
mMC025331	233870	Tufm	Tu translation elongation factor	8.55028	555.367	957.246	429.148	785.68	0.580172	0.0717397	0.546213	0.00230327	1.29411	0.436792
mMC009783	73689	Bloc1s2	biogenesis of lysosome-related organelles complex-1	4.18912	555.333	510.529	537.977	735.579	1.08776	0.693982	0.731366	0.00574092	1.03226	0.849324
mMC003883	80879	Slc16a3	solute carrier family 16 (monocarboxylic acid transporters)	9.26085	554.742	1076.92	136.704	1204.22	0.51512	0.218553	0.113521	0.000232417	4.05797	0.0453428
mMC018674	18053	Ngfr	nerve growth factor receptor (TNFR superfamily	5.22109	554.626	2367.5	1056.26	1724.53	0.234267	0.00832088	0.612494	0.222282	0.525083	0.28464
mMC011316	13726	Emd	emerin	10.6026	553.385	314.393	541.234	859.805	1.76017	0.0511006	0.629484	0.0196526	1.02245	0.92407
mMC010696	108745	2310051F07Rik	RIKEN cDNA 2310051F07 gene	9.706	552.764	933.996	369.432	330.24	0.591827	0.0895052	1.11868	0.654298	1.49625	0.114073
mMC005333	104732	4930427A07Rik	RIKEN cDNA 4930427A07 gene	15.6864	552.644	280.974	1037.55	350.907	1.96689	0.0474916	2.95676	0.00240547	0.532644	0.0232099
mMC013513	170760	Acbd3	acyl-Coenzyme A binding domain containing 3	5.91148	552.614	149.791	194.593	269.853	3.68922	0.0547106	0.721106	0.22057	2.83985	0.0349561
mMC013305	67306	3110050N22Rik	RIKEN cDNA 3110050N22 gene	20.5738	549.452	1958.98	378.937	1250.68	0.280478	0.00142969	0.302984	0.00931349	1.44998	0.374925
mMC018986	52004	D19Ertd144e	DNA segment	4.19771	548.443	351.348	493.957	891.022	1.56097	0.117702	0.554371	0.0720136	1.11031	0.780976
mMC008679	66756	4933411K20Rik	RIKEN cDNA 4933411K20 gene	7.59205	548.095	1071.51	257.497	676.921	0.511514	0.020145	0.380395	0.0598776	2.12855	0.0241669
mMC009507	66337	1700025K23Rik	RIKEN cDNA 1700025K23 gene	31.9059	547.628	1105.16	433.423	1784.77	0.49552	0.00442303	0.242845	0.00031944	1.2635	0.228361
mMC018918	69573	2310016C08Rik	RIKEN cDNA 2310016C08 gene	11.7135	547.573	705.044	391.51	1005.88	0.776651	0.298493	0.389223	0.000970894	1.39862	0.237272
mMR030505	12055	Bcl7c	B-cell CLL/lymphoma 7C	5.11462	547.451	354.176	556.433	981.108	1.5457	0.0282393	0.567147	0.0773646	0.983858	0.889407
mMC002031	98404	AI597479	expressed sequence AI597479	4.6306	547.045	348.215	168.901	279.769	1.571	0.301108	0.603715	0.0199797	3.23885	0.0142484
mMC015324	107702	Rnh1	ribonuclease/angiogenin inhibitor 1	3.91135	545.101	722.292	630.87	1157.87	0.754683	0.391565	0.544854	0.0427596	0.864046	0.622842
mMC003437	232664	4921511K06Rik	RIKEN cDNA 4921511K06 gene	3.85051	544.806	803.067	1317.35	5950.89	0.678408	0.250541	0.221371	0.089711	0.413562	0.0471611
mMC013937	227700	Sh3glb2	SH3-domain GRB2-like endophilin B2	6.44136	544.777	797.905	853.184	1279.64	0.682759	0.0719685	0.666736	0.0698398	0.638522	0.0438036
mMC016090	69020	1500031N24Rik	RIKEN cDNA 1500031N24 gene	5.31698	544.681	747.88	841.156	687.036	0.728301	0.0522485	1.22433	0.0816686	0.647539	0.00468726
mMC016587	74464	Zswim5	zinc finger	4.49984	544.354	514.075	285.592	314.011	1.0589	0.781589	0.909497	0.728653	1.90605	0.0509757
mMR027939	23965	Odz3	odd Oz/ten-m homolog 3 (Drosophila)	8.71352	543.135	1146.58	197.78	311.033	0.4737	0.129127	0.63588	0.20329	2.74615	0.0743365
mMR028911	69740	2410012M04Rik	RIKEN cDNA 2410012M04 gene	30.7451	542.84	428.52	248.463	182.184	1.26678	0.104261	1.36381	0.0846301	2.18479	0.00153982
mMC009622	56395	C78915	expressed sequence C78915	6.93293	542.778	581.86	552.717	875.914	0.932833	0.559585	0.631017	0.016951	0.982018	0.873806
mMC021515	66953	Cdca7	cell division cycle associated 7	11.8714	542.206	1431.26	558.948	600.12	0.378833	0.00227753	0.931393	0.827946	0.970048	0.908881
mMA032266	67434	5730557B15Rik	RIKEN cDNA 5730557B15 gene	7.59373	541.816	52.8219	469.5	442.658	10.2574	0.0164351	1.06064	0.784121	1.15403	0.581891
mMC014403	232969	2410005H09Rik	RIKEN cDNA 2410005H09 gene	5.06742	541.293	518.856	507.034	1147.73	1.04324	0.937095	0.441771	0.00732606	1.06757	0.878134
mMC022834	13209	Ddx6	DEAD (Asp-Glu-Ala-Asp) box polypeptide 6	4.45043	540.495	390.118	318.351	432.903	1.38546	0.0849062	0.735387	0.0931392	1.6978	0.0195256
mMC024059	208518	5730599I05Rik	RIKEN cDNA 5730599I05 gene	20.1718	540.318	336.909	222.273	205.5	1.60375	0.00248591	1.08162	0.761801	2.43087	0.000730082
mMC008869	52174	D4Ertd196e	DNA segment	4.43328	539.063	324.014	458.385	685.26	1.6637	0.0795512	0.668921	0.0716964	1.17601	0.451878
mMC015982	103207	AI426953	expressed sequence AI426953	8.16407	538.684	62.7643	573.132	407.878	8.58265	0.00155	1.40516	0.235269	0.939896	0.773803
mMR026607	233977	Ppfia1	protein tyrosine phosphatase	10.2	538.533	362.615	810.926	386.547	1.48514	0.0709709	2.09787	0.00610933	0.664096	0.0561054
mMC023296	399510	Map4k5	mitogen-activated protein kinase kinase kinase kinase 5	6.37291	537.161	269.539	220.512	411.564	1.99289	0.0656727	0.53579	0.016334	2.43597	0.0123407
mMC016334	64602	Ireb2	iron responsive element binding protein 2	7.81995	536.902	1206.51	600.142	276.719	0.445004	0.0800059	2.16877	0.0296522	0.894625	0.525936
mMC009988	12552	Cdh11	cadherin 11	32.6212	536.686	1088.12	251.677	294.977	0.493222	0.0160716	0.853207	0.453381	2.13244	0.000922085
mMC013263	74255	Smu1	smu-1 suppressor of mec-8 and unc-52 homolog (C. elegans)	5.58555	536.624	203.001	216.671	320.143	2.64345	0.0477243	0.676794	0.158662	2.47668	0.0415959
mMC014838	12386	Catna2	catenin alpha 2	6.44448	535.893	1551.81	315.334	1711.66	0.345334	0.000231611	0.184227	0.0272979	1.69945	0.046024
mMA032858	68106	C330027I04Rik	RIKEN cDNA C330027I04 gene	5.78464	535.185	1023.84	414.287	993.85	0.522726	0.172486	0.41685	0.00044976	1.29182	0.573529
mMC008111	234023	9430010O03Rik	RIKEN cDNA 9430010O03 gene	42.5966	532.044	415.05	233.455	147.032	1.28188	0.108412	1.58778	0.0053822	2.279	0.00163836
mMC016092	80291	BC003324	cDNA sequence BC003324	9.34432	531.352	361.937	300.243	483.404	1.46808	0.0145977	0.6211	0.0127977	1.76974	0.00714054
mMC012622	107767	Scamp1	secretory carrier membrane protein 1	3.86196	530.878	812.79	561.256	1068.18	0.653155	0.319642	0.525431	0.0112683	0.945874	0.833848
mMC016963	235504	Slc17a5	solute carrier family 17 (anion/sugar transporter)	6.16923	530.291	329.759	930.41	734.706	1.60812	0.138974	1.26637	0.264303	0.569954	0.0459049
mMC023281	68250	5730536A07Rik	RIKEN cDNA 5730536A07 gene	7.39601	529.182	660.707	232.003	632.737	0.800933	0.357005	0.366665	0.00476844	2.28093	0.0326991
mMR028767	50496	E2f6	E2F transcription factor 6	4.28288	527.999	445.313	207.181	336.05	1.18568	0.566495	0.616518	0.0976243	2.54849	0.0202245
mMC008661	67759	5033414D02Rik	RIKEN cDNA 5033414D02 gene	3.74722	527.798	583.305	506.57	929.601	0.904841	0.726391	0.544932	0.0307458	1.04191	0.826485
mMC020266	66588	0610011D08Rik	RIKEN cDNA 0610011D08 gene	6.81722	526.766	630.017	298.537	1141.05	0.836114	0.502368	0.261633	0.00992262	1.76449	0.0686355
mMA034320	16431	Itm2a	integral membrane protein 2A	21.8812	526.702	496.383	116.09	196.079	1.06108	0.780692	0.592059	0.0114962	4.53701	0.00108713
mMR027869	17761	Mtap7	microtubule-associated protein 7	4.91815	526.18	528.533	977.671	488.297	0.995548	0.988836	2.00221	0.0175779	0.538197	0.0735712
mMC015105	58520	0610007P14Rik	RIKEN cDNA 0610007P14 gene	13.9231	526.144	344.18	284.277	714.036	1.52869	0.0547814	0.398127	0.0016741	1.85082	0.0135399
mMC022012	84704	Snurf	SNRPN upstream reading frame	30.8484	525.498	1338.22	318.04	1978.28	0.392685	0.0402927	0.160766	3.48981e-05	1.6523	0.303565
mMC013859	67739	4930570C03Rik	RIKEN cDNA 4930570C03 gene	8.79883	525.312	385.686	813.487	975.983	1.36202	0.245027	0.833505	0.273909	0.645754	0.0483426
mMC022759	107932	Chd4	chromodomain helicase DNA binding protein 4	5.15405	524.904	279.397	109.818	120.764	1.8787	0.274145	0.909359	0.771286	4.77975	0.0165355
mMC014192	14105	Fusip1	FUS interacting protein (serine-arginine rich) 1	15.504	524.363	529.683	280.382	262.372	0.989955	0.937745	1.06864	0.699597	1.87017	0.00287212
mMC020321	18516	Pbx3	pre B-cell leukemia transcription factor 3	6.3006	524.322	616.86	132.629	188.48	0.849984	0.677285	0.703677	0.456701	3.9533	0.0438212
mMC015769	73067	3110005G23Rik	RIKEN cDNA 3110005G23 gene	24.4231	523.809	488.651	598.981	1144.44	1.07195	0.682801	0.523386	0.00113734	0.874499	0.491083
mMC025667	70380	Mospd1	motile sperm domain containing 1	7.63103	523.716	224.567	240.125	250.511	2.33212	0.0349462	0.958541	0.839734	2.18101	0.0137717
mMC022198	75758	9130401M01Rik	RIKEN cDNA 9130401M01 gene	25.8506	523.346	765.964	360.64	936.196	0.683252	0.00369432	0.385218	0.000515931	1.45116	0.109477
mMC009836	22260	Nr1h2	nuclear receptor subfamily 1	4.27519	523.263	627.277	2040.99	1243.77	0.834182	0.503698	1.64096	0.212888	0.256378	0.00666373
mMR030831	227399	AW555814	expressed sequence AW555814	15.0114	523.137	488.69	272.066	167.194	1.07049	0.731407	1.62725	0.0255591	1.92283	0.00162329
mMC024040	236733	Usp11	ubiquitin specific protease 11	8.58357	522.718	1047.42	433.083	333.21	0.499051	0.0381278	1.29973	0.474096	1.20697	0.586366
mMC008741	70423	Tspan15	tetraspanin 15	31.733	521.875	406.328	653.312	1725.79	1.28437	0.451474	0.378558	0.000587095	0.798815	0.515007
mMC002095	28169	Agpat3	1-acylglycerol-3-phosphate O-acyltransferase 3	8.69815	521.529	449.818	771.278	1239.88	1.15942	0.345727	0.62206	0.0613397	0.676188	0.060161
mMC011269	70383	Cox10	COX10 homolog	4.0717	520.765	275.528	427.385	278.648	1.89006	0.104182	1.53378	0.0307456	1.21849	0.367164
mMA035383	12361	Cask	calcium/calmodulin-dependent serine protein kinase (MAGUK family)	4.46593	520.399	391.125	146.023	399.071	1.33052	0.449153	0.365906	0.0106096	3.56382	0.0312465
mMC022411	399569	C230071H18Rik	RIKEN cDNA C230071H18 gene	11.9111	518.629	142.095	284.712	86.5157	3.64989	0.00335718	3.29087	0.0511017	1.82159	0.0696636
mMC013006	70419	2810408A11Rik	RIKEN cDNA 2810408A11 gene	3.94469	518.607	353.198	437.716	230.651	1.46832	0.185923	1.89774	0.0374147	1.1848	0.416508
mMR027580	67628	Anp32b	acidic nuclear phosphoprotein 32 family	3.81771	518.592	985.36	656.986	467.742	0.526297	0.0616726	1.40459	0.244583	0.78935	0.483504
mMC022467	75965	Zdhhc20	zinc finger	12.6947	518.576	328.25	297.172	294.805	1.57982	0.0205419	1.00803	0.945325	1.74503	0.00361276
mMC024083	19718	Rfc2	replication factor C (activator 1) 2	12.3649	518.143	1151.74	281.879	538.393	0.449877	0.0312717	0.523556	0.0532787	1.83818	0.119192
mMC001116	67054	Paics	phosphoribosylaminoimidazole carboxylase	6.54826	517.975	1092.94	219.617	703.85	0.473929	0.150299	0.312022	0.000689374	2.35854	0.174045
mMC013866	69000	1500041O16Rik	RIKEN cDNA 1500041O16 gene	10.7274	517.107	1107.56	1862.34	2628.19	0.466888	0.028929	0.7086	0.146149	0.277666	0.00927492
mMC022640	218756	Slc4a7	solute carrier family 4	5.70282	516.445	208.557	241.699	191.728	2.47627	0.0919243	1.26064	0.163097	2.13673	0.0713632
mMC006977	56194	Fnbp3	formin binding protein 3	3.9514	515.647	303.224	348.409	165.813	1.70055	0.259904	2.10122	0.00590482	1.48	0.288014
mMC018626	103836	AI839920	expressed sequence AI839920	4.17015	514.98	347.668	972.383	471.722	1.48124	0.448145	2.06135	0.0379664	0.529606	0.100992
mMC016644	56209	Mir16	membrane interacting protein of RGS16	19.2736	514.963	353.776	401.48	1008.55	1.45562	0.302497	0.398075	0.000180358	1.28266	0.340476
mMC015307	14788	Grca	gene rich cluster	9.094	514.702	307.194	385.942	680.055	1.6755	0.00122784	0.567515	0.0188073	1.33363	0.169989
mMA035491	228880	Prkcbp1	protein kinase C binding protein 1	5.64004	514.446	221.92	320.812	337.997	2.31817	0.0196407	0.949157	0.783932	1.60358	0.0689235
mMR029047	14391	Gabpb1	GA repeat binding protein	22.985	513.514	231.919	199.207	144.92	2.21419	0.0169057	1.3746	0.0734034	2.57778	0.00393214
mMR028917	14571	Gpd2	glycerol phosphate dehydrogenase 2	6.46047	513.463	755.513	320.239	625.081	0.679621	0.179708	0.512316	0.00396267	1.60337	0.145227
mMC010374	317750	Slc24a5	solute carrier family 24	16.1766	512.38	332.938	348.136	251.482	1.53896	0.0126915	1.38434	0.0299442	1.47178	0.00312456
mMC019553	380608	Tagap	T-cell activation Rho GTPase-activating protein	11.7326	512.351	230.997	513.626	202.113	2.218	0.00981166	2.54128	0.00586461	0.997518	0.989863
mMC009789	24055	Sh3bp2	SH3-domain binding protein 2	8.64851	510.532	230.909	123.705	168.323	2.21097	0.104579	0.734926	0.099018	4.12701	0.0137014
mMC017887	19345	Rab5c	RAB5C	3.8677	510.374	501.322	258.825	757.494	1.01806	0.968211	0.341686	0.0046493	1.97189	0.123561
mMC023236	381813	Hrmt1l4	heterogeneous nuclear ribonucleoprotein methyltransferase-like 4 (S. cerevisiae)	11.4685	510.118	397.63	153.894	852.6	1.2829	0.47889	0.180499	0.00103207	3.31475	0.01754
mMC000780	18619	Penk1	preproenkephalin 1	56.9141	508.903	143.951	84.255	60.5968	3.53524	0.00429801	1.39042	0.0599246	6.04004	0.000181119
mMC017978	20751	Spr	sepiapterin reductase	12.1624	507.562	499.376	474.015	1026.66	1.01639	0.914945	0.461708	0.00481826	1.07077	0.728857
mMC017564	66246	Osgep	O-sialoglycoprotein endopeptidase	11.8814	506.7	402.6	185.078	410.075	1.25857	0.231075	0.451329	0.00238741	2.73776	0.00129251
mMC009571	59035	Carm1	coactivator-associated arginine methyltransferase 1	6.03034	505.519	390.939	131.929	122.698	1.29309	0.563026	1.07523	0.725472	3.83176	0.0287543
mMC025273	320968	Nmt2	N-myristoyltransferase 2	12.979	504.927	181.963	288.32	69.6821	2.77489	0.0435783	4.13765	0.000788133	1.75127	0.0474364
mMA032201	67073	Pi4k2b	phosphatidylinositol 4-kinase type 2 beta	10.7037	504.077	359.245	403.017	162.885	1.40316	0.0902409	2.47424	0.00735541	1.25076	0.28754
mMC011137	208266	Dot1l	DOT1-like	7.80069	503.654	170.866	570.501	185.192	2.94766	0.0120761	3.08059	0.016761	0.882827	0.649396
mMC021819	71991	Ercc8	excision repaiross-complementing rodent repair deficiency	12.984	503.432	382.055	258.124	352.141	1.3177	0.0533086	0.733013	0.0370339	1.95035	0.000927831
mMC013203	13592	Ebf2	early B-cell factor 2	13.4464	503.306	116.557	119.743	106.366	4.3181	0.0311154	1.12577	0.498765	4.20321	0.0111129
mMR030458	78908	Igsf3	immunoglobulin superfamily	3.73876	503.101	691.021	324.686	610.232	0.728055	0.385258	0.53207	0.000458561	1.5495	0.129727
mMC023093	17256	Mea1	male enhanced antigen 1	9.35195	503.034	1307.83	571.371	828.384	0.384633	0.00916394	0.689742	0.137865	0.880398	0.634072
mMC014144	66244	Sdccag1	serologically defined colon cancer antigen 1	4.16915	501.959	561.173	455.067	233.963	0.894481	0.55852	1.94504	0.0747507	1.10304	0.718581
mMC013809	11837	Arbp	acidic ribosomal phosphoprotein P0	4.57666	501.551	534.176	147.094	256.726	0.938924	0.871976	0.572962	0.145063	3.40973	0.0340227
mMC011578	104009	Qscn6	quiescin Q6	4.31687	501.239	181.702	640.878	208.552	2.75858	0.0910312	3.07299	0.0340917	0.782113	0.55447
mMR029311	108148	Galnt2	UDP-N-acetyl-alpha-D-galactosamine:polypeptide N-acetylgalactosaminyltransferase 2	6.13223	501.211	829.379	203.93	444.355	0.604321	0.228822	0.458933	0.00845419	2.45777	0.0005554
mMR029499	54635	Pdgfc	platelet-derived growth factor	37.1345	501.151	496.093	446.478	1131.13	1.0102	0.930131	0.394718	0.000234022	1.12245	0.524626
mMC019449	381921	Taok2	TAO kinase 2	3.81989	500.809	497.901	523.591	1086.17	1.00584	0.975033	0.482051	0.0702646	0.956489	0.92296
mMC010583	93747	Echs1	enoyl Coenzyme A hydratase	7.08879	500.479	465.698	372.28	781.082	1.07469	0.78423	0.476621	0.00303841	1.34436	0.290877
mMC014793	13643	Efnb3	ephrin B3	19.9809	500.364	813.14	276.334	755.863	0.615347	0.0183074	0.365588	0.00084565	1.81072	0.03319
mMC012706	24070	Mpdu1	mannose-P-dolichol utilization defect 1	3.99957	500.253	354.744	442.175	737.708	1.41018	0.349641	0.59939	0.0313013	1.13135	0.638901
mMC023172	71436	Flrt3	fibronectin leucine rich transmembrane protein 3	10.828	499.502	469.498	120.585	593.896	1.0639	0.741868	0.20304	0.00271929	4.14234	1.91531e-06
mMC006559	227699	Nup188	nucleoporin 188	4.27736	498.013	376.162	199.566	252.969	1.32393	0.44465	0.788896	0.198751	2.49548	0.0542506
mMC014175	107589	Mylk	myosin	4.37002	497.765	545.975	192.595	746.727	0.911699	0.85006	0.257918	0.00197288	2.58452	0.194679
mMR029497	228564	A930004K21Rik	RIKEN cDNA A930004K21 gene	6.35679	497.484	523.346	261.713	632.759	0.950584	0.611963	0.413605	0.0136311	1.90088	0.00452608
mMR001382	22643	Zfp101	zinc finger protein 101	6.24708	497.43	665.57	442.49	130.398	0.747374	0.407336	3.39337	0.0106637	1.12416	0.735292
mMC022310	18475	Pafah1b2	platelet-activating factor acetylhydrolase	5.35091	497.148	841.273	250.079	438.323	0.590947	0.225742	0.570535	0.0117469	1.98797	0.255381
mMC022520	23986	Peci	peroxisomal delta3	5.24348	496.717	470.344	227.974	389.194	1.05607	0.815203	0.585759	0.0223721	2.17884	0.00550359
mMR027702	212307	Mapre2	microtubule-associated protein	4.33047	496.301	1106.21	344.544	1139.51	0.448652	0.0588337	0.302361	0.0384326	1.44046	0.0621071
mMC018111	20257	Stmn2	stathmin-like 2	3.7814	493.865	1608.3	117.523	1392.98	0.307074	0.184308	0.0843678	0.0179456	4.20229	0.00130622
mMC009759	67701	Wfdc2	WAP four-disulfide core domain 2	4.29792	493.596	852.687	481.116	535.919	0.578872	0.125009	0.897739	0.230344	1.02594	0.852609
mMC004721	18082	Nipsnap1	4-nitrophenylphosphatase domain and non-neuronal SNAP25-like protein homolog 1 (C. elegans)	4.18366	493.561	665.448	485.563	354.131	0.741697	0.0882842	1.37114	0.194585	1.01647	0.945519
mMC003267	319478	Cxxc4	CXXC finger 4	13.4822	493.145	1231.22	481.482	1943.61	0.400533	0.0424156	0.247726	0.00221339	1.02422	0.946928
mMA033686	22668	Zfp162	zinc finger protein 162	7.52219	492.343	396.261	180.521	227.851	1.24247	0.41859	0.792278	0.36075	2.72734	5.4941e-05
mMC019288	108768	Akap13	A kinase (PRKA) anchor protein 13	5.6618	491.594	1083.43	220.354	275.838	0.453739	0.185885	0.798853	0.50759	2.23093	0.0775454
mMC026054	72970	2900072M03Rik	RIKEN cDNA 2900072M03 gene	27.5449	491.513	1940.76	412.391	816.454	0.253258	0.00352704	0.5051	0.0286322	1.19186	0.640587
mMC013639	77082	2900011L18Rik	RIKEN cDNA 2900011L18 gene	13.2103	491.403	167.915	191.286	84.9191	2.9265	0.0413856	2.25257	0.00264451	2.56894	0.0144893
mMR028591	192196	Luc7l2	LUC7-like 2 (S. cerevisiae)	9.2868	491.348	221.616	299.494	187.012	2.21711	0.0241465	1.60147	0.0623614	1.6406	0.040549
mMC003851	52231	D1Ertd161e	DNA segment	5.39217	491.021	656.024	456.88	926.409	0.748481	0.144783	0.493173	0.0214448	1.07473	0.736616
mMR027794	282619	Sbsn	suprabasin	4.25766	489.696	492.015	460.929	1064.59	0.995287	0.991435	0.432964	0.0275083	1.06241	0.903958
mMR029825	12928	Crk	v-crk sarcoma virus CT10 oncogene homolog (avian)	7.11495	489.582	554.535	259.512	291.135	0.88287	0.49598	0.891379	0.661017	1.88655	0.0183231
mMR028428	57330	Perq1	PERQ amino acid rich	18.2058	489.192	351.624	683.044	307.614	1.39123	0.0571375	2.22045	0.000817992	0.716194	0.0603708
mMC025415	67397	Erp29	endoplasmic reticulum protein 29	6.46731	489.009	523.443	448.489	810.848	0.934217	0.795553	0.553112	0.00322543	1.09035	0.631643
mMC013930	56194	Fnbp3	formin binding protein 3	20.1511	488.814	491.321	167.66	233.68	0.994899	0.972262	0.717478	0.169023	2.91551	0.00258605
mMC008715	246696	Slc25a28	solute carrier family 25	12.4318	485.775	341.69	1222.72	439.621	1.42168	0.467599	2.7813	0.00264888	0.39729	0.0268836
mMC018852	106014	AW049604	expressed sequence AW049604	6.04225	485.576	564.677	218.891	929.316	0.859918	0.602966	0.23554	0.010395	2.21835	0.0328429
mMR026182	27223	Trp53bp1	transformation related protein 53 binding protein 1	7.65669	485.401	718.424	247.552	274.143	0.675647	0.210514	0.903003	0.72606	1.96081	0.11992
mMR030198	233902	Fbxl19	F-box and leucine-rich repeat protein 19	4.12639	485.364	625.213	263.498	436.383	0.776317	0.150047	0.603822	0.174995	1.842	0.016539
mMC016350	13858	Eps15	epidermal growth factor receptor pathway substrate 15	9.67188	485.254	1423.78	538.433	966.406	0.340822	0.00457947	0.55715	0.0736254	0.901234	0.587672
mMC023778	20674	Sox2	SRY-box containing gene 2	4.76054	485.14	1112.79	264.466	873.159	0.435967	0.048794	0.302884	0.0517718	1.83441	0.128333
mMC004570	66949	Trim59	tripartite motif-containing 59	8.58658	484.027	482.496	274.499	190.34	1.00317	0.989493	1.44215	0.0703367	1.76331	0.0560689
mMR001512	108686	A430106J12Rik	RIKEN cDNA A430106J12 gene	4.78993	483.698	352.267	180.187	413.291	1.3731	0.354306	0.43598	0.004716	2.68443	0.0259172
mMR027241	74838	Narg1	NMDA receptor-regulated gene 1	21.143	482.765	402.817	215.942	132.004	1.19847	0.316976	1.63587	0.0458778	2.23562	0.0111231
mMC014274	20512	Slc1a3	solute carrier family 1 (glial high affinity glutamate transporter)	4.6023	481.599	1052.28	604.682	1486.32	0.457674	0.125085	0.406831	0.0292888	0.796451	0.513707
mMR028314	13121	Cyp51	cytochrome P450	4.65827	481.579	711.173	229.501	520.047	0.677161	0.158478	0.441309	0.0615217	2.09837	0.0747276
mMC006340	66397	Sara2	SAR1a gene homolog 2 (S. cerevisiae)	17.7354	481.471	558.116	536.749	1115.67	0.862672	0.469636	0.4811	0.00150958	0.897013	0.315775
mMR026925	16987	Lss	lanosterol synthase	4.72048	480.998	902.698	365.184	417.709	0.532844	0.109123	0.874255	0.663211	1.31714	0.420712
mMC019096	72309	2310037P21Rik	RIKEN cDNA 2310037P21 gene	18.8353	480.672	602.785	942.323	3657.3	0.797418	0.500593	0.257655	0.00400708	0.510092	0.253067
mMC019282	69696	2310057N15Rik	RIKEN cDNA 2310057N15 gene	22.4306	478.837	235.395	1013.43	1811.72	2.03418	0.113727	0.559372	0.015489	0.472493	0.0240921
mMC003059	70572	Ranbp5	RAN binding protein 5	6.20476	478.653	689.117	255.124	487.725	0.694589	0.0608396	0.523089	0.0725852	1.87616	0.0280942
mMC023146	218100	Zfp322a	zinc finger protein 322a	25.4941	478.1	1127.55	291.489	509.962	0.424016	0.010585	0.571589	0.0114301	1.6402	0.103854
mMC013882	74122	Tmem43	transmembrane protein 43	3.89362	477.457	594.562	518.821	204.061	0.803039	0.520477	2.54248	0.0168161	0.920272	0.804282
mMC007403	50493	Txnrd1	thioredoxin reductase 1	9.06578	477.326	678.654	240.652	408.538	0.703343	0.0305058	0.589055	0.117605	1.98347	0.00718163
mMC004555	66378	2310028O11Rik	RIKEN cDNA 2310028O11 gene	6.69137	476.998	192.866	386.8	349.804	2.47321	0.00214099	1.10576	0.600645	1.23319	0.131431
mMC017284	14297	Fxn	frataxin	5.5748	476.965	388.415	706.92	350.735	1.22798	0.398554	2.01554	0.0129672	0.674708	0.0794001
mMR028992	229285	Spg20	spastic paraplegia 20	8.97827	476.777	339.666	332.083	239.563	1.40366	0.0982616	1.38621	0.0241009	1.43571	0.070367
mMC011511	18987	Pou2f2	POU domain	24.8846	476.747	471.567	80.9014	94.7819	1.01098	0.962735	0.853553	0.444739	5.89294	0.000820156
mMC023489	73751	Trip12	thyroid hormone receptor interactor 12	5.40319	476.224	308.99	573.423	168.136	1.54123	0.252729	3.41046	0.00881188	0.830494	0.513635
mMR030420	59043	Wsb2	WD repeat and SOCS box-containing 2	5.28214	474.065	709.377	442.109	829.808	0.668284	0.0531074	0.532784	0.0242323	1.07228	0.396291
mMR027379	11307	Abcg1	ATP-binding cassette	4.01887	473.36	191.677	368.03	765.665	2.46957	0.243552	0.480667	0.0360523	1.2862	0.561529
mMR027119	67123	Ubap1	ubiquitin-associated protein 1	10.1865	473.075	933.723	261.036	312.288	0.506655	0.0617193	0.835883	0.609374	1.8123	0.189024
mMC006285	13198	Ddit3	DNA-damage inducible transcript 3	6.27437	471.818	234.445	155.384	323.914	2.01249	0.0241923	0.479708	0.0716329	3.03646	0.00308102
mMC007765	65945	Clstn1	calsyntenin 1	9.5152	471.281	583.622	616.594	1978.44	0.80751	0.451958	0.311656	0.0142415	0.76433	0.195149
mMC024798	12909	Crcp	calcitonin gene-related peptide-receptor component protein	4.44562	471.24	1001.1	428.188	1046.07	0.470721	0.0930297	0.409328	0.0267987	1.10055	0.723453
mMC012723	55978	0610009H04Rik	RIKEN cDNA 0610009H04 gene	6.7105	471.213	393.616	158.837	514.376	1.19714	0.469318	0.308795	0.00616363	2.96665	6.76548e-05
mMC025779	15135	Hbb-y	hemoglobin Y	6.43815	471.01	1650.17	1.62678	0.814052	0.285431	0.174713	1.99838	0.0650686	289.534	0.0333007
mMC021653	67956	2410195B05Rik	RIKEN cDNA 2410195B05 gene	4.14232	470.551	681.19	630.882	241.392	0.690778	0.400966	2.61351	0.000914472	0.745863	0.382164
mMC003294	74284	1700086L19Rik	RIKEN cDNA 1700086L19 gene	4.577	469.932	54.9963	409.51	365.243	8.5448	0.0535651	1.1212	0.625966	1.14755	0.705854
mMC012256	67792	6530413N01Rik	RIKEN cDNA 6530413N01 gene	4.20803	469.722	150.092	274.304	224.195	3.12955	0.038335	1.22351	0.53358	1.71241	0.155239
mMR028145	78798	Eml4	echinoderm microtubule associated protein like 4	5.57945	469.359	653.122	350.277	716.799	0.718638	0.103295	0.488668	0.016069	1.33997	0.179553
mMC002040	77519	5730601F06Rik	RIKEN cDNA 5730601F06 gene	4.81681	468.973	556.673	201.763	236.375	0.842456	0.658235	0.853573	0.30786	2.32437	0.00516924
mMC025540	12340	Capza1	capping protein (actin filament) muscle Z-line	6.20386	468.358	388.248	194.372	221.871	1.20634	0.472885	0.876059	0.623129	2.40959	0.00846584
mMR029939	13589	Mapre1	microtubule-associated protein	3.99301	468.199	444.311	245.204	326.153	1.05376	0.848947	0.751807	0.042632	1.90943	0.0675197
mMR026886	67089	Psmc6	proteasome (prosome	6.63973	467.775	287.695	192.155	187.456	1.62594	0.0589476	1.02507	0.947776	2.43436	0.015198
mMC021896	66192	1110049G11Rik	RIKEN cDNA 1110049G11 gene	4.64758	466.131	841.251	312.96	1206.1	0.554093	0.292265	0.259481	0.0116893	1.48943	0.301372
mMC013706	102209	Snapc2	small nuclear RNA activating complex	4.15308	465.875	483.656	448.894	664.69	0.963235	0.849631	0.675343	0.0138152	1.03783	0.854755
mMC014671	110893	Slc8a3	solute carrier family 8 (sodium/calcium exchanger)	4.96199	465.867	120.767	130.516	192.618	3.85757	0.0855631	0.677589	0.236099	3.56944	0.0441054
mMR001258	103284	AI790326	expressed sequence AI790326	3.72492	465.792	453.698	282.884	293.766	1.02666	0.916772	0.962958	0.797109	1.64658	0.0182787
mMR029517	270135	BC038156	cDNA sequence BC038156	3.99574	463.559	509.45	1107.67	906.314	0.909922	0.764805	1.22217	0.443076	0.4185	0.0510366
mMC024325	29876	Clic4	chloride intracellular channel 4 (mitochondrial)	16.8169	463.373	202.994	132.923	218.525	2.28269	0.0252083	0.608275	0.0101558	3.48603	0.00123967
mMC009454	71437	5630401D06Rik	RIKEN cDNA 5630401D06 gene	5.87099	463.142	341.681	460.391	186.839	1.35548	0.170586	2.46411	0.0145504	1.00597	0.978948
mMC008596	14681	Gnao1	guanine nucleotide binding protein	5.50176	462.973	3142.67	229.776	5422	0.147318	0.0396382	0.0423785	0.0248652	2.01489	0.00820522
mMC009045	66497	2610528E23Rik	RIKEN cDNA 2610528E23 gene	7.38598	462.518	548.744	251.14	451.971	0.842866	0.351787	0.555655	0.0117538	1.84167	0.0117226
mMR029889	18536	Pcm1	pericentriolar material 1	11.7802	462.007	394.109	227.417	123.717	1.17228	0.455693	1.8382	0.0804639	2.03154	0.0134148
mMC008746	69305	Dcps	decapping enzyme	19.4982	460.579	866.813	267.679	1076.12	0.531348	0.0599204	0.248746	0.000190069	1.72064	0.0879156
mMC021330	18951	Sept5	septin 5	6.5759	460.507	651.877	280.663	684.661	0.706432	0.172012	0.40993	0.00720819	1.64078	0.126464
mMC025559	233733	Galntl4	UDP-N-acetyl-alpha-D-galactosamine:polypeptide N-acetylgalactosaminyltransferase-like 4	13.6083	460.382	130.201	228.333	158.59	3.53593	0.00982387	1.43977	0.14334	2.01628	0.0273039
mMR029703	64934	Pes1	pescadillo homolog 1	5.77087	460.369	459.379	92.1237	231.595	1.00215	0.995747	0.397779	0.00847602	4.99729	3.32067e-05
mMR029331	67163	2610204L23Rik	RIKEN cDNA 2610204L23 gene	4.99387	459.95	354.12	195.648	629.355	1.29885	0.575128	0.310871	0.00189584	2.3509	0.126391
mMC002890	53330	Vamp4	vesicle-associated membrane protein 4	5.68725	459.68	480.078	622.939	1090.73	0.957511	0.852927	0.571123	0.0606147	0.737921	0.419166
mMC024257	74105	Gga2	golgi associated	5.53465	458.928	675.951	313.755	83.5679	0.678936	0.427134	3.7545	0.00228161	1.46269	0.368915
mMC010389	66441	2010012C16Rik	RIKEN cDNA 2010012C16 gene	10.2831	458.907	590.85	251.54	300.901	0.776689	0.0293884	0.835955	0.539994	1.82439	0.0172141
mMA033403	14430	Galt	galactose-1-phosphate uridyl transferase	12.9346	458.643	434.567	288.233	1036.16	1.0554	0.766878	0.278174	0.00309553	1.59122	0.0604203
mMC002913	319965	A830039B04Rik	RIKEN cDNA A830039B04 gene	4.70271	458.406	308.797	961.213	432.441	1.48449	0.279388	2.22276	0.0518265	0.476904	0.123357
mMC017038	75723	Amotl1	angiomotin-like 1	8.65403	457.97	603.437	305.522	178.709	0.758936	0.33755	1.7096	0.0379501	1.49897	0.185639
mMC023323	100177	9330177P20Rik	RIKEN cDNA 9330177P20 gene	4.03323	457.94	328.383	691.452	462.932	1.39453	0.394275	1.49364	0.0403942	0.662287	0.139836
mMC013939	320161	Ssa2	Sjogren syndrome antigen A2	4.97584	457.732	375.977	168.356	370.952	1.21745	0.331953	0.453849	0.0462305	2.71883	0.00103676
mMR001259	319158	Hist1h4i	histone 1	3.95402	457.497	349.749	221.303	505.332	1.30807	0.226281	0.437936	0.0301399	2.06729	0.00806356
mMA033073	66384	Srp19	signal recognition particle 19	7.13235	457.221	339.917	229.053	501.247	1.3451	0.198974	0.456966	0.00453111	1.99614	0.0134216
mMC004922	53380	Psmd10	proteosome (prosome	3.8099	456.728	369.945	213.694	414.598	1.23458	0.422913	0.515424	0.0234798	2.1373	0.0335992
mMC014790	67117	Tcte1l	t-complex-associated-testis-expressed 1-like	14.2508	455.859	390.834	514.898	940.881	1.16637	0.506239	0.547251	0.00462414	0.885337	0.417484
mMC010342	22019	Tpp2	tripeptidyl peptidase II	6.21963	454.68	384.303	286.614	242.17	1.18313	0.244094	1.18352	0.437907	1.58638	0.0466577
mMC022345	108934	BC024659	cDNA sequence BC024659	6.28887	454.424	255.861	252.878	620.156	1.77606	0.0251015	0.407765	0.0207516	1.79701	0.00302186
mMR026729	19883	Rora	RAR-related orphan receptor alpha	4.95895	454.224	262.335	535.823	823.598	1.73147	0.134296	0.650588	0.130265	0.847712	0.68974
mMC005117	12460	Ccs	copper chaperone for superoxide dismutase	5.61858	454.147	587.7	707.986	1174.26	0.772753	0.272628	0.602923	0.0755687	0.641463	0.187764
mMC007662	80986	Ckap2	cytoskeleton associated protein 2	4.97564	453.981	301.43	500.353	202.084	1.50609	0.0144233	2.47597	0.0311067	0.90732	0.729588
mMR001497	269593	Luzp1	leucine zipper protein 1	16.4286	453.919	432.018	214.43	137.951	1.0507	0.782795	1.5544	0.102395	2.11686	0.0133777
mMR028562	98363	Efhd1	EF hand domain containing 1	4.8509	453.479	709.279	435.689	938.839	0.639352	0.0728625	0.464072	0.0292778	1.04083	0.908873
mMA035431	19330	Rab18	RAB18	6.19959	453.417	448.305	330.223	768.4	1.0114	0.961643	0.429754	0.00959339	1.37306	0.162323
mMC003742	15258	Hipk2	homeodomain interacting protein kinase 2	4.57521	453.068	324.756	173.015	358.721	1.39511	0.255802	0.48231	0.0279501	2.61867	0.00142314
mMC016793	72959	2900060P06Rik	RIKEN cDNA 2900060P06 gene	4.22961	452.197	1045.89	445.238	1069.54	0.432356	0.0825177	0.41629	0.0347261	1.01563	0.968749
mMC011159	235461	B230380D07Rik	RIKEN cDNA B230380D07 gene	6.06539	452.018	1117.87	619.274	1065.43	0.404358	0.0294108	0.581245	0.0397841	0.729917	0.166937
mMC009717	54367	Zfp326	zinc finger protein 326	4.58267	451.825	422.117	233.378	282.651	1.07038	0.723077	0.825676	0.464394	1.93602	0.00362496
mMC018480	68731	1110032A13Rik	RIKEN cDNA 1110032A13 gene	14.1095	451.557	476.29	424.821	980.202	0.948071	0.71485	0.433402	0.00335792	1.06293	0.646835
mMR030366	20905	Sts	steroid sulfatase	9.75898	451.525	449.326	1115.83	1655.92	1.00489	0.983647	0.673842	0.133458	0.404655	0.0144244
mMC014187	108770	5730557L09Rik	RIKEN cDNA 5730557L09 gene	6.59918	451.463	378.889	238.021	225.087	1.19154	0.438233	1.05746	0.76116	1.89674	0.0268337
mMC019028	218544	Sgtb	small glutamine-rich tetratricopeptide repeat (TPR)-containing	4.23534	450.987	486.414	228.883	816.305	0.927167	0.805049	0.280389	0.022417	1.97038	0.0825632
mMC015819	76795	2700008N14Rik	RIKEN cDNA 2700008N14 gene	4.73341	450.597	460.337	573.58	634.648	0.978841	0.845516	0.903777	0.359733	0.785587	0.110205
mMC014537	12830	Col4a5	procollagen	5.64422	450.034	728.282	255.588	384.263	0.617939	0.197909	0.665137	0.0662884	1.76078	0.0439202
mMA035586	27360	Add3	adducin 3 (gamma)	4.89981	449.873	928.224	337.616	979.784	0.484661	0.0343491	0.344582	0.0337042	1.3325	0.381443
mMC017791	18582	Pde6d	phosphodiesterase 6D	4.92254	448.133	680.159	278.988	1169.58	0.658866	0.390563	0.238536	0.0150888	1.60628	0.340227
mMC010179	20527	Slc2a3	solute carrier family 2 (facilitated glucose transporter)	15.3692	448.078	847.887	227.964	2344.21	0.528464	0.0304702	0.0972458	0.00262185	1.96556	0.0197023
mMA035647	73847	5430432M24Rik	RIKEN cDNA 5430432M24 gene	4.42667	447.437	90.7465	278.065	185.405	4.93062	0.0770273	1.49977	0.0839187	1.60911	0.264241
mMC017208	76497	Ppp1r11	protein phosphatase 1	8.232	446.065	660.048	269.766	280.764	0.675807	0.0918215	0.960827	0.896411	1.65353	0.117581
mMC014435	109093	Rarsl	arginyl-tRNA synthetase-like	6.21938	445.842	339.313	198.082	236.565	1.31395	0.302834	0.837324	0.363385	2.2508	0.0355976
mMC009333	12581	Cdkn2d	cyclin-dependent kinase inhibitor 2D (p19	5.67073	445.444	1038.77	642.905	1535.02	0.428819	0.12904	0.418826	0.0176293	0.692861	0.254554
mMC005146	69597	Afg3l2	AFG3(ATPase family gene 3)-like 2 (yeast)	4.22894	445.3	474.33	602.584	224.514	0.938796	0.820452	2.68394	0.0140114	0.738984	0.315269
mMR026374	72333	2410003B16Rik	RIKEN cDNA 2410003B16 gene	4.78518	445.117	1025.53	358.145	370.164	0.434035	0.126316	0.96753	0.913997	1.24284	0.278085
mMC017880	81601	Htatip	HIV-1 tat interactive protein	4.52504	445.049	482.828	304.348	274.887	0.921754	0.736196	1.10717	0.421177	1.4623	0.15461
mMC024484	12484	Cd24a	CD24a antigen	7.81186	444.047	718.136	140.259	283.177	0.618332	0.249194	0.495305	0.00869433	3.16591	0.0073426
mMC007293	71951	Gpc2	glypican 2 (cerebroglycan)	8.18909	443.762	370.097	114.665	256.344	1.19904	0.432376	0.447308	0.06054	3.87008	0.00268808
mMA035157	11769	Ap1s1	adaptor protein complex AP-1	4.32189	443.042	664.023	406.537	813.049	0.667208	0.0189159	0.500016	0.0421811	1.08979	0.601329
mMR027383	65104	Arl6ip3	ADP-ribosylation factor-like 6 interacting protein 3	24.3082	442.724	527.259	197.566	337.612	0.839669	0.0725049	0.585188	0.016653	2.24089	0.0003451
mMC015575	268396	G431001E03Rik	RIKEN cDNA G431001E03 gene	39.5066	441.174	802.688	123.354	325.11	0.549621	0.0145808	0.379422	0.00366987	3.57649	0.00155636
mMC002218	103988	Gck	glucokinase	5.84048	439.94	636.25	193.708	562.041	0.691457	0.324345	0.344651	0.00157777	2.27115	0.00465875
mMC017957	114143	Atp6v0b	ATPase	4.25321	439.441	495.458	476.176	989.771	0.886939	0.743828	0.481097	0.0383816	0.922853	0.758644
mMC007993	74393	4933403G14Rik	RIKEN cDNA 4933403G14 gene	64.2328	439.311	882.197	308.144	1199.6	0.497974	0.0125493	0.256872	3.40366e-06	1.42567	0.0103548
mMC019121	170756	Slc24a6	solute carrier family 24 (sodium/potassium/calcium exchanger)	5.08814	439.227	751.396	410.569	614.625	0.584547	0.00460434	0.667999	0.115645	1.0698	0.572404
mMC022026	13685	Eif4ebp1	eukaryotic translation initiation factor 4E binding protein 1	5.61163	438.689	2115.12	434.625	1678.07	0.207406	0.0686059	0.259003	0.0160652	1.00935	0.98167
mMC003167	13483	Dpp6	dipeptidylpeptidase 6	9.99082	438.485	781.737	301.752	562.641	0.560911	0.00533688	0.536313	0.038547	1.45313	0.190761
mMR028018	93762	Smarca5	SWI/SNF related	13.1928	438.203	553.073	191.798	207.74	0.792307	0.284588	0.92326	0.756769	2.28471	0.00355973
mMC011343	14701	Gng12	guanine nucleotide binding protein (G protein)	15.1952	437.632	735.148	213.722	388.156	0.595298	0.0136501	0.550609	0.0676716	2.04766	0.021823
mMC013206	18196	Nsg1	neuron specific gene family member 1	11.7953	437.399	1412.27	123.812	1519.45	0.309714	0.00303317	0.0814849	0.00620103	3.53275	0.0107634
mMC020074	319524	D130016B08Rik	RIKEN cDNA D130016B08 gene	27.9886	437.321	127.892	180.043	88.7546	3.41947	0.00692444	2.02855	0.00667239	2.42898	0.00513239
mMC025732	66079	Tmem42	transmembrane protein 42	5.77155	437.212	576.768	467.471	1015.08	0.758038	0.129841	0.460525	0.0287687	0.935269	0.545974
mMC001655	16980	Lrrn2	leucine rich repeat protein 2	5.63433	435.842	222.501	208.076	292.424	1.95883	0.0424788	0.711555	0.141489	2.09463	0.00284276
mMA034433	67203	Nde1	nuclear distribution gene E homolog 1 (A nidulans)	6.60413	435.773	335.109	692.784	213.723	1.30039	0.566413	3.2415	0.00152112	0.629017	0.17056
mMC018238	218513	G630013P12Rik	RIKEN cDNA G630013P12 gene	14.2395	434.029	822.418	323.213	263.526	0.527748	0.0367061	1.2265	0.389066	1.34286	0.166192
mMR028479	11444	Chrnb2	cholinergic receptor	3.94199	433.465	430.712	162.708	834.967	1.00639	0.985567	0.194867	0.0281117	2.66407	0.0352605
mMC012970	51786	Cpsf2	cleavage and polyadenylation specific factor 2	11.8263	432.789	424.658	217.403	280.824	1.01915	0.88847	0.77416	0.130049	1.99072	0.010173
mMR028415	224014	Fgd4	FYVE	8.0755	432.764	208.418	209.032	148.493	2.07643	0.051804	1.40769	0.211474	2.07032	0.0360943
mMC009705	66926	3300001M20Rik	RIKEN cDNA 3300001M20 gene	3.9585	432.013	306.082	262.977	236.719	1.41143	0.0711814	1.11092	0.687021	1.64278	0.0301298
mMC016285	66449	Magmas	mitochondria-associated protein involved in granulocyte-macrophage colony-stimulating factor signal transduction	7.98492	431.405	321.899	188.017	526.856	1.34019	0.315976	0.356866	0.00182885	2.2945	0.021023
mMC002199	319520	Dusp4	dual specificity phosphatase 4	20.2583	430.951	803.2	311.164	707.071	0.536543	0.00108069	0.440074	0.00291492	1.38497	0.112216
mMC015204	107398	D630040I23Rik	RIKEN cDNA D630040I23 gene	9.0309	430.855	851.904	218.45	334.419	0.505756	0.056324	0.653221	0.30167	1.97233	0.0439757
mMC004896	75089	E030041M21Rik	RIKEN cDNA E030041M21 gene	5.11683	430.631	343.018	250.117	304.747	1.25542	0.176696	0.820738	0.239004	1.72172	0.0078111
mMC007924	11749	Anxa6	annexin A6	3.91251	429.466	242.575	330.34	919.584	1.77045	0.431161	0.359228	0.0394924	1.30007	0.664638
mMR001524	68198	Ndufb2	NADH dehydrogenase (ubiquinone) 1 beta subcomplex	27.3095	429.455	483.12	167.065	861.391	0.88892	0.629781	0.193948	5.27797e-05	2.57058	0.0215284
mMC007801	53872	Gpiap1	GPI-anchored membrane protein 1	20.5313	429.386	250.397	99.6075	166.686	1.71482	0.0358988	0.597576	0.0893263	4.31078	0.000625609
mMR028957	227634	Camsap1	calmodulin regulated spectrin-associated protein 1	6.2726	429.297	213.492	329.212	206.214	2.01084	0.0488498	1.59646	0.0302624	1.30402	0.165726
mMC006026	67166	Arl10c	ADP-ribosylation factor-like 10C	19.9234	429.295	208.854	214.087	213.162	2.05548	0.00817279	1.00434	0.969175	2.00524	1.47503e-05
mMC014133	101831	C230052I12Rik	RIKEN cDNA C230052I12 gene	4.24169	429.153	423.625	571.591	368.417	1.01305	0.932072	1.55148	0.0181329	0.750803	0.13146
mMC003610	319964	C920011G20Rik	RIKEN cDNA C920011G20 gene	28.0812	428.282	691.882	308.133	86.4881	0.619011	0.0468536	3.56272	0.00309642	1.38993	0.233706
mMC014753	217370	BC017643	cDNA sequence BC017643	4.20738	427.748	642.215	433.442	272.405	0.666052	0.224175	1.59117	0.0501556	0.986863	0.947503
mMR030516	320165	Tacc1	transforming	3.89597	427.673	222.045	268.812	261.076	1.92606	0.07362	1.02963	0.860003	1.59098	0.0591382
mMC023725	66212	Sec61b	Sec61 beta subunit	4.5594	427.074	521.001	355.786	791.844	0.819718	0.513149	0.449313	0.0164229	1.20037	0.519102
mMC003875	64138	Ctsz	cathepsin Z	8.43045	426.744	840.696	470.583	715.807	0.507609	0.0138786	0.657415	0.031553	0.906843	0.65217
mMC019230	21384	Tbx15	T-box 15	8.10927	425.936	608.526	351.83	398.767	0.699947	0.0196272	0.882294	0.428428	1.21063	0.224732
mMC019008	235493	BC031353	cDNA sequence BC031353	5.38866	425.65	443.897	509.135	808.463	0.958895	0.889278	0.629756	0.0269017	0.836027	0.614452
mMC008203	13998	Fgd6	FYVE	8.50613	425.244	162.335	186.209	97.9747	2.61954	0.0688742	1.90058	0.0211381	2.2837	0.0509582
mMC019118	69555	2310033F14Rik	RIKEN cDNA 2310033F14 gene	9.90376	425.219	479.804	1142.09	983.786	0.886236	0.7556	1.16091	0.345889	0.372317	0.0163953
mMC024562	237107	Gnl3l	guanine nucleotide binding protein-like 3 (nucleolar)-like	8.02516	424.284	524.506	240.011	734.963	0.808922	0.245386	0.326561	0.00657303	1.76777	0.00320376
mMC009756	13007	Csrp1	cysteine and glycine-rich protein 1	5.83478	423.952	503.941	357.65	832.976	0.841273	0.718208	0.429364	0.000193492	1.18538	0.494309
mMC014374	75613	Med25	mediator of RNA polymerase II transcription	4.31317	423.779	310.534	322.809	164.251	1.36468	0.274726	1.96534	0.0430074	1.31279	0.289353
mMC016191	80909	Gats	opposite strand transcription unit to Stag3	14.2949	423.752	191.281	751.613	411.963	2.21533	0.00047637	1.82447	0.017143	0.56379	0.0229675
mMC019946	56456	Actl6a	actin-like 6A	10.6162	423.677	89.5221	386.664	146.269	4.73266	0.0430163	2.64351	0.000196126	1.09573	0.720278
mMC002730	269695	B830028P19Rik	RIKEN cDNA B830028P19 gene	10.7061	423.66	915.08	576.826	1579.61	0.462976	0.00421172	0.36517	0.00993501	0.734467	0.284405
mMA033306	21888	Tle4	transducin-like enhancer of split 4	8.76912	423.438	203.765	160.493	217.617	2.07807	0.00564917	0.737503	0.362468	2.63835	0.0170048
mMC010264	26432	Plod2	procollagen lysine	4.75308	423.338	498.588	329.346	600.275	0.849074	0.481805	0.548658	0.00633669	1.28539	0.197526
mMC019875	326618	Tpm4	tropomyosin 4	11.1085	422.934	183.833	118.114	168.425	2.30064	0.0350245	0.701288	0.249854	3.58072	0.00139464
mMC018164	319862	E230008O15Rik	RIKEN cDNA E230008O15 gene	8.72975	422.382	89.8551	227.171	60.7869	4.70069	0.0566678	3.73716	0.000433449	1.85931	0.120867
mMC013399	225131	Wac	WW domain containing adaptor with coiled-coil	3.74634	422.282	501.677	203.968	341.895	0.841741	0.48621	0.596579	0.156161	2.07034	0.0401405
mMC024245	16001	Igf1r	insulin-like growth factor I receptor	10.2551	421.857	570.142	1102.23	225.687	0.739915	0.581987	4.88388	0.000335996	0.382732	0.00982197
mMR027978	27417	Abcb8	ATP-binding cassette	3.77513	421.484	656.069	882.486	818.834	0.642439	0.0481626	1.07774	0.715466	0.47761	0.0296824
mMC002820	225887	Ndufs8	NADH dehydrogenase (ubiquinone) Fe-S protein 8	3.99139	421.056	553.015	369.604	869.843	0.761383	0.473437	0.424909	0.0225411	1.13921	0.573104
mMC006419	19072	Prep	prolyl endopeptidase	6.60169	420.59	322.7	207.74	190.88	1.30335	0.205655	1.08833	0.761259	2.0246	0.0091785
mMC022413	66408	Aptx	aprataxin	13.7673	420.411	497.707	178.157	268.281	0.844695	0.248939	0.664069	0.134259	2.35978	0.00395213
mMC003223	30910	C230037E05Rik	RIKEN cDNA C230037E05 gene	4.76984	419.613	208.589	389.9	225.494	2.01167	0.0904081	1.72909	0.0171587	1.07621	0.626272
mMC005974	108902	B3gnt6	UDP-GlcNAc:betaGal beta-1	9.19873	419.464	570.083	466.376	777.897	0.735796	0.283848	0.599534	9.41456e-05	0.899413	0.508497
mMC016056	218639	Arfrp2	ADP-ribosylation factor related protein 2	8.59455	419.19	336.485	147.631	231.441	1.24579	0.391538	0.637877	0.0381269	2.83944	0.0132329
mMC017290	209003	Rbmx2	RNA binding motif protein	6.02071	418.727	279.55	240.175	275.507	1.49786	0.0337071	0.871755	0.438442	1.74343	0.0133162
mMC006995	16825	Ldb1	LIM domain binding 1	6.64667	417.723	660.235	409.835	295.985	0.632688	0.0865941	1.38465	0.121107	1.01925	0.879461
mMC010084	27369	Dguok	deoxyguanosine kinase	12.5287	417.7	777.3	596.286	835.661	0.537373	0.0189589	0.713549	0.00654262	0.700504	0.0244781
mMC015863	224020	Pik4ca	phosphatidylinositol 4-kinase	7.58902	417.699	741.792	504.451	851.484	0.563095	0.0432336	0.592437	0.0122873	0.828028	0.520175
mMC010884	245847	5730457F11Rik	RIKEN cDNA 5730457F11 gene	4.18152	417.668	298.391	226.243	445.701	1.39973	0.0341379	0.507612	0.0415701	1.8461	0.0224748
mMA034950	53330	Vamp4	vesicle-associated membrane protein 4	20.0987	417.614	381.202	189.88	624.631	1.09552	0.659787	0.303987	0.000102638	2.19936	0.0102179
mMC009458	12313	Calm1	calmodulin 1	13.153	417.597	483.397	220.11	580.151	0.863881	0.34096	0.379401	0.00121964	1.89722	0.0166272
mMC010392	64898	Lpin2	lipin 2	26.8358	417.359	160.423	203.386	109.623	2.60162	0.00380365	1.85533	0.0214589	2.05206	0.00452025
mMC005134	21374	Tbp	TATA box binding protein	4.58354	417.178	473.058	274.409	120.56	0.881876	0.743505	2.27612	0.03466	1.52028	0.11921
mMC015349	208718	4930429A22Rik	RIKEN cDNA 4930429A22 gene	5.0921	417.039	330.854	476.981	541.082	1.26049	0.310933	0.881532	0.171472	0.87433	0.291115
mMC016459	69091	2310075A12Rik	RIKEN cDNA 2310075A12 gene	3.72315	416.497	579.964	188.816	613.862	0.718143	0.323749	0.307587	0.0280597	2.20584	0.0532405
mMC011361	27414	Gnefr	guanine nucleotide exchange factor (RCC1 related)	5.05431	416.343	503.312	456.875	894.926	0.827208	0.454345	0.510517	0.0323856	0.911285	0.701868
mMC010445	319962	Bicd1	bicaudal D homolog 1 (Drosophila)	11.778	415.719	768.709	421.749	691.152	0.540802	0.0117261	0.610211	0.00775757	0.985704	0.94045
mMC025235	11821	Aprt	adenine phosphoribosyl transferase	4.56749	415.276	734.595	282.447	760.688	0.565312	0.251864	0.371305	0.0025147	1.47028	0.340787
mMC022546	212508	Gm169	gene model 169	7.50163	414.904	725.272	1112.68	990.14	0.572067	0.0208971	1.12376	0.521086	0.372886	0.0086585
mMA031731	208606	1500011J06Rik	RIKEN cDNA 1500011J06 gene	5.71518	414.829	118.543	165.391	455.164	3.49941	0.00972187	0.363367	0.0430773	2.50816	0.00732966
mMC022209	114893	Tes3	testis derived transcript 3	12.4706	414.721	534.94	164.1	185.555	0.775267	0.346023	0.884374	0.528987	2.52725	0.0131671
mMC024824	73661	2210419D22Rik	RIKEN cDNA 2210419D22 gene	5.80064	414.629	754.314	161.766	382.53	0.549677	0.165887	0.422885	0.0570204	2.56314	0.0612873
mMC020750	14356	Fxc1	fractured callus expressed transcript 1	5.3197	413.958	537.063	427.719	926.912	0.770782	0.419457	0.461445	0.0198362	0.967828	0.903607
mMR027125	27401	Skp2	S-phase kinase-associated protein 2 (p45)	18.2001	413.609	878.332	289.766	123.555	0.470903	0.0538335	2.34523	0.00256442	1.42739	0.389245
mMR030604	12476	Cd151	CD151 antigen	4.91072	413.397	530.851	160.517	202.886	0.778744	0.53195	0.791166	0.465527	2.57542	0.00333027
mMA033339	13690	Eif4g2	eukaryotic translation initiation factor 4	4.60611	411.931	586.738	181.784	86.3215	0.702069	0.517989	2.1059	0.0223616	2.26605	0.149248
mMC004080	69241	Polr2d	polymerase (RNA) II (DNA directed) polypeptide D	7.47381	411.69	422.128	261.132	903.838	0.975274	0.924798	0.288914	0.00911006	1.57656	0.0498222
mMC003334	22359	Vldlr	very low density lipoprotein receptor	6.52743	410.995	2088.81	1135.64	1705.72	0.19676	0.0173304	0.665781	0.150567	0.361908	0.0147361
mMC008736	23888	Gpc6	glypican 6	4.60185	409.885	337.665	193.765	364.703	1.21388	0.175605	0.531296	0.0500672	2.11537	0.0104809
mMC022920	71750	1300003K24Rik	RIKEN cDNA 1300003K24 gene	5.58063	409.662	578.597	386.482	1061.19	0.708028	0.151226	0.364197	0.0252345	1.05998	0.847431
mMR029199	19299	Abcd3	ATP-binding cassette	4.58752	409.62	272.561	230.162	396.075	1.50286	0.115781	0.581108	0.0210518	1.7797	0.026681
mMC024803	70526	D10Bwg1070e	DNA segment	4.24961	409.604	139.034	175.542	56.5955	2.94607	0.170881	3.1017	0.0209024	2.33336	0.130542
mMC013554	59093	Pcbp3	poly(rC) binding protein 3	13.4751	409.561	680.542	710.027	2106.07	0.601816	0.0214656	0.337133	0.00861068	0.576824	0.0432866
mMC022886	22695	Zfp36	zinc finger protein 36	10.1519	409.546	199.691	888.174	166.449	2.05089	0.149075	5.33602	0.00503821	0.46111	0.0808614
mMC009354	15288	Hmbs	hydroxymethylbilane synthase	6.88152	409.461	645.864	290.862	475.791	0.633974	0.142988	0.611323	0.000262395	1.40775	0.266837
mMR029386	76890	0610016J10Rik	RIKEN cDNA 0610016J10 gene	6.72672	409.15	451.768	189.254	376.85	0.905665	0.632542	0.5022	0.0111872	2.16191	0.0151364
mMC015762	105670	Chc1l	chromosome condensation 1-like	28.8225	408.833	518.44	152.802	142.237	0.788583	0.221475	1.07427	0.6834	2.67558	0.000224112
mMR030179	64450	Gpr85	G protein-coupled receptor 85	46.767	408.816	834.5	99.2102	401.168	0.489894	8.46875e-05	0.247303	0.00567066	4.12071	4.95708e-06
mMC020242	226255	Atrnl1	attractin like 1	4.47235	408.807	577.062	366.46	722.356	0.708427	0.32252	0.507313	0.00689127	1.11556	0.718858
mMC015213	52132	D7Ertd462e	DNA segment	4.5725	407.937	190.52	191.351	295.751	2.14118	0.00304846	0.646999	0.216043	2.13188	0.0132517
mMC024014	69790	Thrap6	thyroid hormone receptor associated protein 6	7.85717	407.924	501.643	397.634	802.078	0.813175	0.334817	0.495755	0.00826881	1.02588	0.908553
mMA035369	6640772204	-	MCC Details: [^scl000^scl0002737^scl0002737.1_15^exon_9999999^-59.66^0]	18.1497	407.569	834.057	216.516	406.793	0.488659	0.0192455	0.532253	0.0234304	1.8824	0.0759559
mMC025193	67257	2900019M05Rik	RIKEN cDNA 2900019M05 gene	10.2617	407.529	626.772	165.662	221.219	0.650203	0.218042	0.748859	0.0590126	2.46001	0.0250992
mMC021993	68943	Pink1	PTEN induced putative kinase 1	11.9822	406.96	376.222	828.136	1408.39	1.0817	0.649746	0.588001	0.0491348	0.491418	0.0673871
mMC018179	225339	E230022H04Rik	RIKEN cDNA E230022H04 gene	22.0788	406.935	623.1	199.603	215.184	0.653081	0.07487	0.92759	0.620611	2.03872	0.0411528
mMR030591	16179	Irak1	interleukin-1 receptor-associated kinase 1	3.85856	406.908	325.359	180.222	313.411	1.25064	0.368821	0.575035	0.0664443	2.25781	0.0231183
mMA033715	56406	Ncoa6	nuclear receptor coactivator 6	5.65408	406.424	478.486	248.833	454.928	0.849396	0.376828	0.546972	0.0115809	1.63332	0.034076
mMC013667	28040	D6Wsu163e	DNA segment	6.29023	406.257	654.613	374.923	650.219	0.620607	0.0537716	0.576611	0.0147708	1.08357	0.50529
mMC024457	56043	Akr1e1	aldo-keto reductase family 1	5.71099	405.976	431.704	230.756	477.162	0.940406	0.761118	0.4836	0.00604149	1.75933	0.030251
mMC019011	78473	1700091G21Rik	RIKEN cDNA 1700091G21 gene	5.6093	405.649	363.87	228.063	906.682	1.11482	0.675769	0.251535	0.0204048	1.77867	0.112088
mMC002784	18572	Pdcd11	programmed cell death protein 11	4.78589	405.493	370.815	420.717	247.642	1.09352	0.676738	1.69889	0.00235091	0.963814	0.811312
mMR027363	11837	Arbp	acidic ribosomal phosphoprotein P0	4.88196	404.224	460.819	121.634	420.937	0.877187	0.700922	0.288959	0.00876694	3.32329	0.00891788
mMC014453	18755	Prkch	protein kinase C	12.5189	403.825	649.956	705.525	932.745	0.62131	0.0352826	0.756396	0.0413128	0.572374	0.0258263
mMC011961	59041	Stk25	serine/threonine kinase 25 (yeast)	11.3402	403.711	363.683	386.252	971.274	1.11006	0.632804	0.397676	0.00692519	1.0452	0.836311
mMC013609	106763	C330008L01Rik	RIKEN cDNA C330008L01 gene	5.81402	402.237	468.228	136.343	215.988	0.859062	0.676802	0.631252	0.053444	2.95019	0.0356783
mMR028550	244329	Mcph1	microcephaly	5.49591	402.034	650.177	260.671	208.626	0.618346	0.242345	1.24947	0.398264	1.5423	0.423326
mMR028536	77116	Mtmr2	myotubularin related protein 2	13.9108	401.833	304.918	246.554	129.279	1.31784	0.234759	1.90715	0.000510063	1.62979	0.0356118
mMC015578	70790	4432411E13Rik	RIKEN cDNA 4432411E13 gene	5.19821	400.452	818.548	315.959	441.23	0.489222	0.122282	0.716087	0.048845	1.26742	0.638821
mMC023746	214895	Lman2l	lectin	11.572	400.06	441.686	181.754	245.311	0.905756	0.606034	0.740915	0.093838	2.2011	0.00763416
mMC004934	226409	Zranb3	zinc finger	6.64053	399.843	415.605	194.588	257.027	0.962074	0.814667	0.75707	0.305364	2.05482	0.0176822
mMR026249	170753	Gig1	glucocorticoid induced gene 1	5.18735	399.527	1283.34	801	1121.25	0.311319	0.00840668	0.714379	0.237807	0.498786	0.17831
mMR029568	229503	BC023814	cDNA sequence BC023814	7.49488	399.41	308.17	682.829	418.323	1.29607	0.297449	1.6323	0.0233541	0.584935	0.0402373
mMA033478	13682	Eif4a2	eukaryotic translation initiation factor 4A2	7.61816	398.47	955.513	166.083	637.149	0.417022	0.0697868	0.260666	0.0111485	2.39922	0.00943626
mMC017435	14367	Fzd5	frizzled homolog 5 (Drosophila)	3.98656	398.423	350.055	284.814	270.106	1.13817	0.425099	1.05445	0.662304	1.39889	0.0257143
mMR001482	217265	Abca5	ATP-binding cassette	10.1107	398.17	895.822	265.14	344.11	0.444475	0.0722682	0.77051	0.0154312	1.50174	0.336853
mMR027460	80913	Pum2	pumilio 2 (Drosophila)	14.0535	397.892	457.162	196.401	190.378	0.870352	0.48719	1.03164	0.839909	2.02591	0.00181736
mMC014903	13618	Ednrb	endothelin receptor type B	4.66164	396.025	272.297	774.75	709.263	1.45438	0.00457161	1.09233	0.740487	0.511165	0.0855103
mMR029061	104370	Rnu68	RNA	15.3443	395.366	170.744	475.706	127.374	2.31555	0.00089584	3.73472	0.00328248	0.831114	0.389287
mMC011432	71865	Fbxo30	F-box protein 30	16.5213	395.347	693.176	147.36	160.942	0.570341	0.0950357	0.915614	0.750235	2.68286	0.0337989
mMC003373	67013	Oma1	OMA1 homolog	5.43443	395.311	349.566	1358.07	494.548	1.13086	0.756454	2.74609	0.0474264	0.291082	0.0539009
mMC021274	14828	Hspa5	heat shock 70kD protein 5 (glucose-regulated protein)	11.76	395.217	310.523	146.375	118.862	1.27275	0.36152	1.23147	0.377272	2.70002	0.0215236
mMC017388	11669	Aldh2	aldehyde dehydrogenase 2	27.7995	395.012	952.881	198.877	362.793	0.414545	0.00117991	0.548182	0.12038	1.98622	0.0975861
mMC011067	117229	Stk33	serine/threonine kinase 33	8.06497	394.666	219.66	73.6493	95.0831	1.79671	0.219859	0.774578	0.201313	5.35872	0.00161114
mMC018207	66602	1700020I14Rik	RIKEN cDNA 1700020I14 gene	6.82021	394.444	788.61	218.907	490.536	0.500177	0.034155	0.446261	0.0722853	1.80188	0.0306223
mMC014213	106326	Osbpl11	oxysterol binding protein-like 11	7.40423	394.093	510.746	217.097	187.859	0.771603	0.303408	1.15564	0.659307	1.81529	0.0514146
mMC000853	21379	Tbrg4	transforming growth factor beta regulated gene 4	6.72241	393.578	267.964	358.797	145.74	1.46877	0.225926	2.4619	0.00221984	1.09694	0.666863
mMR027628	116838	Rims2	regulating synaptic membrane exocytosis 2	5.90558	393.575	511.476	211.983	380.206	0.769489	0.0276076	0.557548	0.0907718	1.85664	0.0251211
mMC022766	71151	4933424N09Rik	RIKEN cDNA 4933424N09 gene	4.68334	391.995	367.222	424.606	194.821	1.06746	0.764061	2.17946	0.0130117	0.923196	0.735652
mMC007978	226830	Smyd2	SET and MYND domain containing 2	5.35403	391.988	506.459	291.132	469.351	0.773978	0.109189	0.620285	0.0250681	1.34643	0.0484707
mMC020721	66573	2810422M04Rik	RIKEN cDNA 2810422M04 gene	7.02182	391.688	373.288	126.713	513.85	1.04929	0.894278	0.246596	0.00084219	3.09113	0.0590048
mMC019457	22025	Nr2c1	nuclear receptor subfamily 2	24.693	391.008	486.914	148.574	155.939	0.803034	0.23505	0.952767	0.820816	2.63174	0.00753709
mMC012197	110960	Tars	threonyl-tRNA synthetase	23.5026	390.769	419.577	144.72	184.634	0.931342	0.658266	0.783824	0.146289	2.70017	4.08686e-05
mMC009094	279653	Pcdh19	protocadherin 19	24.5053	390.768	129.982	67.8661	68.262	3.00632	0.0216219	0.9942	0.958074	5.75794	0.00213565
mMA032884	17755	Mtap1b	microtubule-associated protein 1 B	7.16437	390.728	819.63	90.6712	430.049	0.476712	0.0199527	0.210839	0.092869	4.30928	0.021343
mMR031208	20088	Rps24	ribosomal protein S24	6.43051	390.693	474.303	101.127	317.61	0.82372	0.540068	0.318399	0.0146005	3.8634	0.0154907
mMR027286	231380	5730469D23Rik	RIKEN cDNA 5730469D23 gene	105.955	390.546	513.634	175.872	110.719	0.760359	0.0258336	1.58845	0.00979346	2.22063	0.00107001
mMC021197	319393	Top2b	topoisomerase (DNA) II beta	6.14906	389.207	413.379	140.67	343.068	0.941524	0.842359	0.410036	0.00107516	2.76681	0.00715461
mMC015186	13642	Efnb2	ephrin B2	31.3743	389.173	667.171	144.615	219.205	0.583319	0.0364451	0.659728	0.0325729	2.69109	0.017259
mMC020313	330260	Pon2	paraoxonase 2	4.42356	388.62	549.485	1354.13	1689.36	0.707244	0.350405	0.801564	0.522278	0.286989	0.00570436
mMR026506	117198	Ivns1abp	influenza virus NS1A binding protein	35.111	388.483	117.769	132.029	120.905	3.29868	0.00251591	1.09201	0.637129	2.9424	0.00114962
mMC016435	14369	Fzd7	frizzled homolog 7 (Drosophila)	5.35883	388.102	629.709	299.808	502.672	0.61632	0.0623302	0.596429	0.0446628	1.2945	0.351341
mMC010310	70508	Bbx	bobby sox homolog (Drosophila)	6.95176	387.962	872.011	474.252	979.419	0.444905	0.0523504	0.484218	0.0117842	0.818049	0.671315
mMC003376	20321	Sdfr2	stromal cell derived factor receptor 2	25.7613	386.665	247.98	208.96	107.153	1.55926	0.0116918	1.95012	0.0172613	1.85043	0.00777232
mMC024490	11964	Atp6v1a1	ATPase	5.80949	386.416	713.159	239.596	767.675	0.541837	0.18338	0.312106	0.00426733	1.61278	0.242734
mMC007292	23797	Akt3	thymoma viral proto-oncogene 3	17.0566	384.863	185.737	109.369	119.016	2.07209	0.0428808	0.91894	0.594413	3.51894	0.0054239
mMR029993	18011	Neurl	neuralized-like homolog (Drosophila)	4.97627	384.823	333.057	248.826	672.115	1.15543	0.521996	0.370214	0.0229989	1.54655	0.0608168
mMC013614	237868	A830091I15Rik	RIKEN cDNA A830091I15 gene	5.08452	384.807	568.103	422.67	743.794	0.677354	0.178319	0.568262	0.0177403	0.910419	0.423711
mMC024384	223915	Kb36	type II keratin Kb36	7.09485	384.616	148.181	150.738	289.981	2.59557	0.0572473	0.519822	0.00560197	2.55155	0.0291946
mMR029542	102115	1110033C18Rik	RIKEN cDNA 1110033C18 gene	27.1203	384.552	735.926	622.149	234.943	0.522541	0.0246123	2.64809	3.57102e-06	0.618102	0.00193641
mMC015913	71838	Phf7	PHD finger protein 7	15.2096	383.838	277.709	380.726	561.559	1.38216	0.00592756	0.677979	0.0115231	1.00818	0.960097
mMC006222	19069	Nup88	nucleoporin 88	8.85984	383.782	213.843	124.873	105.956	1.79469	0.157381	1.17854	0.24012	3.07339	0.0240429
mMR029362	11518	Add1	adducin 1 (alpha)	7.50235	383.656	544.276	294.516	614.785	0.704892	0.0139171	0.479056	0.0125922	1.30267	0.0581447
mMC023616	27223	Trp53bp1	transformation related protein 53 binding protein 1	3.82111	383.639	271.457	134.548	267.994	1.41326	0.214747	0.502055	0.109076	2.85132	0.0108203
mMC007055	226896	Tcfap2d	transcription factor AP-2	7.78009	383.617	183.095	150.526	146.912	2.09518	0.0720365	1.0246	0.91125	2.54851	0.018925
mMC015599	239099	Homez	homeodomain leucine zipper-encoding gene	11.1807	382.824	481.729	138.098	196.11	0.794689	0.426971	0.704186	0.0106889	2.77212	0.0171226
mMC017040	66273	1810020D17Rik	RIKEN cDNA 1810020D17 gene	17.1312	382.694	307.176	265.51	818.805	1.24584	0.212965	0.324266	0.00184209	1.44135	0.0484838
mMC003275	28010	D4Wsu114e	DNA segment	4.84207	382.52	393.34	839.74	501.988	0.972492	0.878657	1.67283	0.0839293	0.455522	0.0520356
mMC011551	19088	Prkar2b	protein kinase	5.44604	382.487	861.318	180.665	968.817	0.444072	0.093217	0.18648	0.0166767	2.11711	0.0577421
mMC015545	228071	Sestd1	SEC14 and spectrin domains 1	5.6784	382.112	480.897	142.472	157.182	0.794581	0.573259	0.906411	0.664711	2.68202	0.0739305
mMC013468	56312	Nupr1	nuclear protein 1	7.57299	382.061	503.145	200.955	807.479	0.759345	0.4282	0.248867	0.00446565	1.90123	0.206987
mMC005791	69487	2310003L22Rik	RIKEN cDNA 2310003L22 gene	10.2261	381.622	301.143	171.385	428.694	1.26725	0.280027	0.399784	0.00111125	2.22669	0.00960285
mMC014020	70998	Phf6	PHD finger protein 6	10.1086	381.381	401.978	138.329	181.448	0.948761	0.834401	0.762366	0.204833	2.75705	0.00128462
mMC018715	240084	Cchcr1	coiled-coil alpha-helical rod protein 1	11.2489	380.855	198.158	214.694	116.246	1.92198	0.00815896	1.84689	0.0868056	1.77395	0.0381112
mMA035555	17268	Meis1	myeloid ecotropic viral integration site 1	43.6735	380.445	290.612	118.2	140.776	1.30911	0.0338617	0.839633	0.395077	3.21864	9.86687e-05
mMC002856	14533	Bloc1s1	biogenesis of lysosome-related organelles complex-1	12.0279	379.953	377.416	344.082	1129.07	1.00672	0.986643	0.304749	0.00349214	1.10425	0.813269
mMC023338	52877	D15Bwg0759e	DNA segment	4.65174	379.586	362.233	287.293	405.995	1.04791	0.686115	0.707627	0.0101917	1.32125	0.0537647
mMR029341	18475	Pafah1b2	platelet-activating factor acetylhydrolase	11.34	379.583	347.401	127.877	227.666	1.09264	0.68731	0.561686	0.0081677	2.96836	0.00216914
mMC022558	12552	Cdh11	cadherin 11	75.1945	379.563	842.786	173.548	251.054	0.450367	0.00133457	0.691279	0.0978075	2.18708	0.0153568
mMC020854	192174	BC016198	cDNA sequence BC016198	8.25855	377.765	453.938	180.434	276.153	0.832195	0.303988	0.653383	0.124548	2.09365	0.0163358
mMC012574	22339	Vegfa	vascular endothelial growth factor A	7.00074	377.559	280.936	286.251	730.715	1.34393	0.462892	0.39174	0.00871276	1.31898	0.479736
mMC011439	18647	Pftk1	PFTAIRE protein kinase 1	4.47079	377.015	421.118	114.016	642.77	0.895273	0.650535	0.177383	0.023829	3.30668	0.00834752
mMC010127	72401	Slc43a1	solute carrier family 43	5.68831	376.798	170.401	110.298	116.804	2.21124	0.149636	0.944299	0.813006	3.41617	0.0447876
mMC023705	71743	Coasy	Coenzyme A synthase	4.33994	376.544	256.253	166.937	220.463	1.46942	0.160877	0.757209	0.335056	2.25561	0.0183844
mMR026411	54451	Cpsf3	cleavage and polyadenylation specificity factor 3	6.34368	376.469	637.551	267.791	489.334	0.590492	0.0679464	0.547256	0.0263752	1.40583	0.0652932
mMC021987	81909	Zfpl1	zinc finger like protein 1	5.51773	376.197	233.846	386.163	552.903	1.60874	0.0514531	0.698429	0.105411	0.974191	0.899405
mMC021629	68092	Ncbp2	nuclear cap binding protein subunit 2	4.15493	375.874	542.026	257.011	295.941	0.693461	0.297073	0.868454	0.261021	1.46248	0.230007
mMC022689	16559	Kif17	kinesin family member 17	6.52043	375.821	574.659	602.785	880.903	0.65399	0.0522207	0.684281	0.0759107	0.623475	0.0891318
mMC023535	212377	F730047E07Rik	RIKEN cDNA F730047E07 gene	4.22175	375.384	473.253	297.632	162.603	0.793198	0.43755	1.83042	0.115761	1.26123	0.460773
mMC002694	27361	Sepx1	selenoprotein X 1	9.53669	375.272	983.861	706.227	1398.62	0.381428	0.0832213	0.504945	0.00378526	0.531377	0.0788387
mMC008105	268294	Zbtb24	zinc finger and BTB domain containing 24	6.57527	375.235	1056.52	571.596	521.597	0.355161	0.0320909	1.09586	0.657179	0.656469	0.200837
mMC014370	110959	D7Rp2e	DNA segment	4.16489	375.185	301.733	162.04	607.306	1.24344	0.570817	0.266817	0.0206121	2.31539	0.0720959
mMA032488	20658	Son	Son cell proliferation protein	5.63529	374.46	415.949	246.297	147.76	0.900255	0.717487	1.66687	0.0707004	1.52036	0.213989
mMC005982	70758	6330404F12Rik	RIKEN cDNA 6330404F12 gene	4.53837	374.448	721.635	556.407	1013.87	0.518888	0.136163	0.548797	0.0409621	0.672975	0.131491
mMC008038	107823	Whsc1	Wolf-Hirschhorn syndrome candidate 1 (human)	4.77741	374.389	329.916	203.438	184.655	1.1348	0.62478	1.10172	0.66133	1.84031	0.0898278
mMA035558	234664	Appbp1	amyloid beta precursor protein binding protein 1	6.57978	374.074	406.191	160.199	320.905	0.920931	0.613823	0.499209	0.0394899	2.33506	0.00716899
mMA034678	229487	Pet112l	PET112-like (yeast)	6.21068	374.003	461.822	214.197	467.29	0.809842	0.397687	0.458382	0.00319444	1.74607	0.0897445
mMR029705	15130	Hbb-b2	hemoglobin	5.65635	373.129	1102.58	43.0429	105.094	0.338415	0.198509	0.409567	0.161933	8.66877	0.0634016
mMC010174	68312	Gstm7	glutathione S-transferase	23.6678	373.006	771.458	436.278	1172.86	0.483507	0.0791583	0.371978	1.30654e-05	0.854972	0.413099
mMC021724	19653	Rbm4	RNA binding motif protein 4	7.00037	372.464	785.172	232.964	221.105	0.474373	0.142603	1.05363	0.755317	1.59881	0.012734
mMC006306	72178	2810423A18Rik	RIKEN cDNA 2810423A18 gene	4.73585	371.815	861.065	324.656	443.123	0.431809	0.0746815	0.732654	0.334224	1.14526	0.770495
mMC011105	67770	5830433M19Rik	RIKEN cDNA 5830433M19 gene	5.96988	371.765	391.033	232.611	133.125	0.950725	0.874665	1.74731	0.00838637	1.59823	0.185524
mMR028201	14105	Fusip1	FUS interacting protein (serine-arginine rich) 1	12.1172	371.51	294.031	181.281	218.656	1.26351	0.190157	0.829071	0.127922	2.04935	0.000701465
mMR026718	235106	Hnt	neurotrimin	4.08519	371.094	563.217	894.326	2189.18	0.658884	0.368522	0.408521	0.111731	0.414943	0.000795756
mMC012747	73848	5430406J06Rik	RIKEN cDNA 5430406J06 gene	5.91788	371.066	173.649	565.821	205.673	2.13687	0.126911	2.75107	0.015863	0.655801	0.191902
mMC019610	239706	BC024814	cDNA sequence BC024814	10.8331	369.451	528.625	489.738	1088.25	0.69889	0.441474	0.450022	0.00160601	0.754385	0.433342
mMC017774	28088	D10Wsu52e	DNA segment	4.14144	369.228	385.614	268.013	270.796	0.957506	0.682018	0.989724	0.952651	1.37765	0.0800391
mMR030201	76626	Msi2h	Musashi homolog 2 (Drosophila)	7.53737	368.92	275.472	76.6445	126.587	1.33923	0.397168	0.605468	0.300993	4.8134	0.0144073
mMC024890	67705	1810058I24Rik	RIKEN cDNA 1810058I24 gene	6.53265	368.882	729.674	258.335	337.342	0.505544	0.0763224	0.765797	0.365679	1.42792	0.32375
mMC011256	67607	2810426N06Rik	RIKEN cDNA 2810426N06 gene	13.2226	368.676	370.592	215.755	169.525	0.994831	0.967728	1.2727	0.256005	1.70877	0.00962784
mMR027660	66478	2410026K10Rik	RIKEN cDNA 2410026K10 gene	5.909	368.535	249.259	327.907	848.22	1.47852	0.408142	0.386583	0.0249265	1.1239	0.718838
mMR030510	108030	Lin7a	lin 7 homolog a (C. elegans)	5.04526	368.399	510.99	198.615	345.634	0.720952	0.192056	0.574639	0.0881271	1.85484	0.0720184
mMC010375	230780	2810055E05Rik	RIKEN cDNA 2810055E05 gene	23.9895	368.065	517.292	179.557	459.89	0.711522	0.00646563	0.390434	0.00123089	2.04985	0.00891403
mMA035562	66350	Pla2g12a	phospholipase A2	3.82799	367.45	412.914	604.42	829.13	0.889893	0.759933	0.728981	0.200613	0.607937	0.199688
mMR026655	241520	D430039N05Rik	RIKEN cDNA D430039N05 gene	5.53316	367.182	524.535	386.12	849.861	0.700014	0.332756	0.454332	0.0140708	0.950954	0.889127
mMC011450	218038	Amph	amphiphysin	26.7437	366.628	1192.35	203.47	1279.61	0.307484	0.00126891	0.159009	0.00076908	1.80188	0.000791922
mMR030106	20301	Ccl27	chemokine (C-C motif) ligand 27	3.80323	366.295	723.75	256.39	712.392	0.506108	0.0748904	0.3599	0.0485948	1.42867	0.417006
mMC011123	50772	Mapk6	mitogen-activated protein kinase 6	24.5517	365.872	497.513	242.453	189.58	0.735401	0.0513194	1.2789	0.148379	1.50904	0.0413286
mMC005500	228061	Agps	alkylglycerone phosphate synthase	8.08928	365.731	556.574	199.619	239.069	0.657112	0.102048	0.834982	0.589412	1.83215	0.138299
mMC012863	17872	Myd116	myeloid differentiation primary response gene 116	6.29474	365.522	85.0731	137.334	178.712	4.29657	0.0521886	0.768465	0.189854	2.66156	0.0479022
mMC025920	71426	5430416N02Rik	RIKEN cDNA 5430416N02 gene	4.28943	365.507	80.1871	114.431	193.082	4.55817	0.0993889	0.592652	0.0363108	3.19414	0.0752839
mMC010971	71628	4833426J09Rik	RIKEN cDNA 4833426J09 gene	6.74817	365.401	499.76	185.975	255.503	0.731154	0.185358	0.72788	0.330338	1.96478	0.0858708
mMA035526	20817	Srpk2	serine/arginine-rich protein specific kinase 2	4.568	364.979	355.85	591.198	736.864	1.02565	0.897372	0.802316	0.338214	0.617355	0.0836835
mMR029574	12167	Bmpr1b	bone morphogenetic protein receptor	13.1149	364.814	566.569	155.291	190.667	0.643901	0.130641	0.814463	0.449666	2.34923	0.0388846
mMC006039	70678	3021401C12Rik	RIKEN cDNA 3021401C12 gene	16.3346	363.844	101.688	492.793	611.387	3.57804	0.00617363	0.806026	0.20453	0.73833	0.115538
mMR027439	75731	5133401N09Rik	RIKEN cDNA 5133401N09 gene	3.91296	363.6	420.158	284.368	681.572	0.865387	0.788189	0.417223	0.00163673	1.27863	0.353488
mMC025223	70612	5730494N06Rik	RIKEN cDNA 5730494N06 gene	6.53073	363.412	330.165	203.455	602.334	1.1007	0.798129	0.337778	0.0027519	1.7862	0.110951
mMC021141	56748	Hirip5	histone cell cycle regulation defective interacting protein 5	5.04612	362.63	715.836	302.894	676.217	0.506583	0.0138241	0.447924	0.0474333	1.19722	0.376273
mMC025283	22038	Plscr1	phospholipid scramblase 1	5.55887	362.499	273.29	173.622	328.341	1.32643	0.0399358	0.528785	0.0361654	2.08787	0.00098765
mMC015572	67427	Rps20	ribosomal protein S20	10.2405	362.29	203.537	161.502	188.267	1.77997	0.0208855	0.857835	0.473925	2.24326	0.00391251
mMA034594	228880	Prkcbp1	protein kinase C binding protein 1	5.2747	361.286	586.541	197.756	348.83	0.61596	0.204067	0.566912	0.025988	1.82693	0.143847
mMC011517	68140	Tigd2	tigger transposable element derived 2	4.53469	360.975	155.367	128.855	256.004	2.32337	0.11699	0.503332	0.0157082	2.80141	0.0396458
mMC007238	26457	Slc27a1	solute carrier family 27 (fatty acid transporter)	15.6743	360.236	230.906	937.757	1065.73	1.5601	0.071077	0.879922	0.48735	0.384146	0.000429675
mMC011318	75974	Dock11	dedicator of cytokinesis 11	5.82364	360.059	294.593	153.708	241.908	1.22222	0.288064	0.635397	0.119482	2.34248	0.00663921
mMR030211	209225	5430400N05Rik	RIKEN cDNA 5430400N05 gene	9.79432	359.983	377.336	162.169	146.29	0.954013	0.848624	1.10855	0.60875	2.2198	0.00995338
mMC022984	14385	Slc37a4	solute carrier family 37 (glycerol-6-phosphate transporter)	16.9504	359.576	1054.18	389.718	1142.63	0.341096	0.000949012	0.341072	0.0039223	0.922656	0.743408
mMC017179	54380	Smarcal1	Swi/SNF related matrix associated	12.2967	359.458	385.468	126.533	286.221	0.932525	0.675501	0.442084	0.00766908	2.84081	0.000308605
mMA031983	20775	Sqle	squalene epoxidase	4.49406	359.296	325.502	241.445	132.694	1.10382	0.767805	1.81956	0.0127371	1.48811	0.116603
mMC014526	52575	Rg9mtd1	RNA (guanine-9-) methyltransferase domain containing 1	4.86985	358.187	768.302	295.395	778.443	0.466206	0.0983187	0.379469	0.0187879	1.21257	0.630133
mMC021944	73699	Ppp2r1b	protein phosphatase 2 (formerly 2A)	4.94321	357.769	386.973	131.141	185.015	0.924531	0.804289	0.708811	0.374962	2.72813	0.0520109
mMC010674	68499	Mrpl53	mitochondrial ribosomal protein L53	4.40639	357.417	410.249	301.449	583.594	0.87122	0.613481	0.516539	0.012334	1.18566	0.45773
mMA033999	107272	Psat1	phosphoserine aminotransferase 1	5.65829	356.983	81.4796	93.3755	108.041	4.38126	0.0888051	0.86426	0.490361	3.8231	0.0514164
mMA032541	51797	Ctps	cytidine 5'-triphosphate synthase	5.09836	356.948	345.375	146.002	99.3535	1.03351	0.937691	1.46952	0.0413205	2.44482	0.0246936
mMR027277	227622	BC029214	cDNA sequence BC029214	8.49541	356.328	148.387	728.818	747.459	2.40134	0.0385687	0.975061	0.912158	0.488912	0.0708174
mMC003300	14269	Fnbp1	formin binding protein 1	5.27396	356.161	246.652	403.767	622.571	1.44398	0.190281	0.648547	0.0892526	0.882096	0.58411
mMC012546	208968	Suhw3	suppressor of hairy wing homolog 3 (Drosophila)	8.36117	356.03	215.594	191.391	66.3702	1.65139	0.150796	2.88368	0.0228201	1.86023	0.0853523
mMC013094	19014	Pparbp	peroxisome proliferator activated receptor binding protein	4.59806	355.678	724.226	375.698	303.215	0.491115	0.074824	1.23905	0.483445	0.946713	0.881233
mMC020394	13207	Ddx5	DEAD (Asp-Glu-Ala-Asp) box polypeptide 5	11.2452	355.577	181.748	203.022	125.688	1.95643	0.0250371	1.61528	0.0584028	1.75142	0.0290655
mMA031585	76044	5830426I05Rik	RIKEN cDNA 5830426I05 gene	7.91882	355.229	337.213	276.513	157.002	1.05343	0.776331	1.76121	0.0155553	1.28467	0.105103
mMC014346	66236	1500011B03Rik	RIKEN cDNA 1500011B03 gene	4.28456	354.942	1087.71	541.956	1772.72	0.326321	0.0652383	0.30572	0.0485822	0.654927	0.244509
mMC008669	12444	Ccnd2	cyclin D2	12.5716	354.332	1162.05	129.36	434.074	0.304918	0.0266523	0.298014	0.0479347	2.73911	0.114611
mMC022887	270118	BC032967	cDNA sequence BC032967	44.3076	354.302	982.915	335.515	481.874	0.36046	0.00162203	0.696272	0.0169876	1.05599	0.814503
mMC003796	75740	6130401L20Rik	RIKEN cDNA 6130401L20 gene	7.20606	354.231	383.636	64.1542	66.6148	0.923351	0.858385	0.963063	0.888429	5.52156	0.0521592
mMC022506	30931	Tor1a	torsin family 1	5.4595	354.184	596.935	455.658	885.295	0.593337	0.0762001	0.514697	0.0340076	0.7773	0.239455
mMC023830	23888	Gpc6	glypican 6	19.2269	354.119	577.575	151.375	282.47	0.613114	0.0069135	0.535898	0.0743733	2.33935	0.00295434
mMR026719	57776	Ttyh1	tweety homolog 1 (Drosophila)	18.6653	353.604	442.245	1359.42	4650.56	0.799567	0.596487	0.292313	0.00665856	0.260114	0.0248245
mMC015947	59044	Rnf130	ring finger protein 130	5.33765	353.552	644.086	413.962	690.323	0.548921	0.00765577	0.599665	0.0538017	0.854069	0.618411
mMC002337	20618	Sncg	synuclein	41.9981	353.539	9328.75	65.9228	5724.5	0.0378978	0.00318903	0.0115159	4.95904e-05	5.36293	0.0354673
mMC018320	67874	Rprm	reprimo	5.28192	352.862	325.499	68.2727	180.682	1.08406	0.837877	0.377861	0.0397367	5.16842	0.0205833
mMC004803	11931	Atp1b1	ATPase	3.98468	352.737	668.377	126.213	1225.09	0.527752	0.419596	0.103023	0.020444	2.79478	0.226999
mMC009538	12933	Crmp1	collapsin response mediator protein 1	10.5303	352.505	959.932	203.32	554.732	0.367219	0.00228092	0.366519	0.064715	1.73375	0.0632404
mMC019684	217718	Nek9	NIMA (never in mitosis gene a)-related expressed kinase 9	8.60275	352.433	406.304	511.292	268.565	0.867412	0.224377	1.90379	0.00534953	0.689299	0.047713
mMC025753	13929	X83328	EST X83328	6.33267	352.138	544.496	167.491	466.375	0.646723	0.175053	0.359133	0.00850535	2.10243	0.0330789
mMC025017	77634	Snapc3	small nuclear RNA activating complex	34.4661	352.099	456.935	90.0118	144.392	0.770566	0.119817	0.623385	0.144198	3.9117	0.000183306
mMC020009	98985	AI462438	expressed sequence AI462438	5.04279	351.809	439.829	241.282	217.748	0.799878	0.223444	1.10808	0.724393	1.45809	0.238144
mMR029056	193452	Zfp184	zinc finger protein 184 (Kruppel-like)	4.24506	351.766	161.076	125.608	125.444	2.18384	0.16001	1.0013	0.996517	2.80051	0.0577957
mMR030486	14114	Fbln1	fibulin 1	4.48655	351.473	620.181	95.1816	194.834	0.566727	0.331514	0.488528	0.117494	3.69266	0.042815
[truncated: 4,302 more rows]
