# Supplementary material for: Molecular Characterization of Notch1 Positive Progenitor Cells in the Developing Retina
Source: PLoS One. 2015 Jun 19;10(6):e0131054. doi: 10.1371/journal.pone.0131054 (PMC4474692; doi:10.1371/journal.pone.0131054)
Supplement: S2 Table — We identified 1,185 genes that were preferentially expressed in the E14 Notch1+ cells and 740 genes preferentially expressed in the P0 Notch1+ cells using a Student's T-test and twofold cut-off level. (XLSX) [file pone.0131054.s002.xlsx]

## Sheet: Table S2
Oligo_ID	Locus_Link_ID	Gene_Symbol	Gene_Description	avE14_Notch1+	avP0_Notch1+	Ratio E14_N/P0_N	p-value E14_N/P0_N
mMC020534	19951	Rpl32	ribosomal protein L32	42872.7	17063.8	2.5125	0.00122445
mMC008957	53404	Atoh7	atonal homolog 7 (Drosophila)	34524.2	1037.36	33.2807	8.41276e-06
mMC006983	11947	Atp5b	ATP synthase	32486.3	3601.06	9.02132	6.60412e-07
mMR031006	76846	Rps9	ribosomal protein S9	32480.4	11878.8	2.73433	0.0215677
mMC025201	268449	Rpl23a	ribosomal protein L23a	32234	11738.2	2.74609	0.00230281
mMC019688	268373	Ppia	peptidylprolyl isomerase A	31588.6	7641.62	4.13376	0.000317787
mMC024334	22142	Tuba1	tubulin	31288.3	8772.31	3.56671	9.97265e-05
mMC021262	270106	Rpl13	ribosomal protein L13	29791.1	11806.2	2.52334	0.00982299
mMA032602	268373	Ppia	peptidylprolyl isomerase A	29592.1	6716.31	4.406	0.000228937
mMC021671	22154	Tubb5	tubulin	29016.2	8689.96	3.33905	0.0126733
mMC025251	15384	Hnrpab	heterogeneous nuclear ribonucleoprotein A/B	28505.1	13583.8	2.09847	0.0228905
mMC022501	19942	Rpl27	ribosomal protein L27	28373.3	13734.1	2.0659	0.0477467
mMC025244	14433	LOC14433	similar to glyceraldehyde-3-phosphate dehydrogenase	27339.6	4607.68	5.93348	0.000432167
mMC024230	67160	Eef1g	eukaryotic translation elongation factor 1 gamma	27236.3	12405.8	2.19545	0.00114551
mMA032257	20084	Rps18	ribosomal protein S18	24126	10914.7	2.21041	0.0177121
mMC021265	15516	Hspcb	heat shock protein 1	22506.9	9567.13	2.35252	0.0073945
mMC007222	13197	Gadd45a	growth arrest and DNA-damage-inducible 45 alpha	22064.1	4094.78	5.38834	0.00186309
mMC017265	17242	Mdk	midkine	20607.7	1834.1	11.2359	0.0261794
mMC019654	16898	Rps2	ribosomal protein S2	17465.2	2210.39	7.90143	0.00151265
mMR027511	20666	Sox11	SRY-box containing gene 11	17303.1	6527.7	2.65072	0.000981331
mMC025232	15481	Hspa8	heat shock protein 8	17035.5	3724.23	4.57422	0.0191182
mMC005521	14783	Grb10	growth factor receptor bound protein 10	16640.6	3421.72	4.86323	0.00064377
mMC025481	22152	Tubb3	tubulin	15265	6674.73	2.28698	0.00020977
mMC007848	67749	4930583H14Rik	RIKEN cDNA 4930583H14 gene	14015.1	6143.07	2.28146	0.03735
mMR030095	110323	Cox6b1	cytochrome c oxidase	12976	5042.97	2.57309	0.00794497
mMR028925	15519	Hspca	heat shock protein 1	12395.1	5580.07	2.22131	0.00127955
mMC011407	66121	Chchd1	coiled-coil-helix-coiled-coil-helix domain containing 1	11755	3113.8	3.77512	0.00336632
mMC023515	68193	Rpl24	ribosomal protein L24	11487.2	4430.75	2.59262	0.0075753
mMC013109	105239	Rnf44	ring finger protein 44	11036.8	5513.56	2.00176	0.000638039
mMC025731	101739	Psip1	PC4 and SFRS1 interacting protein 1	10982.5	2037.34	5.39061	0.0150734
mMC015807	192176	Flna	filamin	10641.6	4679.69	2.27401	0.0322881
mMC022115	17992	Ndufa4	NADH dehydrogenase (ubiquinone) 1 alpha subcomplex	10309.4	4638.97	2.22235	0.0309194
mMC020114	22121	Rpl13a	ribosomal protein L13a	10113.4	4381.06	2.30844	0.0109745
mMR026507	14228	Fkbp4	FK506 binding protein 4	9578.48	4319.99	2.21725	0.000136121
mMC017440	54383	Phc2	polyhomeotic-like 2 (Drosophila)	9547.7	4069.74	2.34602	0.0466358
mMA035659	14225	Fkbp1a	FK506 binding protein 1a	8966.3	4202.77	2.13343	0.00213258
mMC009952	20606	Sstr2	somatostatin receptor 2	8729.08	3785.42	2.30597	0.0459786
mMC001930	71963	Cdca4	cell division cycle associated 4	8526.65	3478.81	2.45102	0.00886461
mMC026475	66448	Mrpl20	mitochondrial ribosomal protein L20	8152.64	3820.31	2.13403	0.0115801
mMC017256	20014	Rpn2	ribophorin II	8145.6	3531.32	2.30668	0.0206007
mMA033424	53379	Hnrpa2b1	heterogeneous nuclear ribonucleoprotein A2/B1	8002.3	3430.9	2.33242	0.0171685
mMC018869	67216	Oact2	O-acyltransferase (membrane bound) domain containing 2	7953.88	3805.23	2.09025	0.0136786
mMR028822	17993	Ndufs4	NADH dehydrogenase (ubiquinone) Fe-S protein 4	7652.67	3713.38	2.06083	0.00817837
mMC003890	12904	Crabp2	cellular retinoic acid binding protein II	7005.99	1889.43	3.70798	0.0445159
mMC016017	225998	Rorb	RAR-related orphan receptor beta	6951.47	1812.42	3.83547	0.0276253
mMR028999	15568	Elavl1	ELAV (embryonic lethal	6820.3	2533.28	2.69228	0.0149125
mMC001960	17149	Magoh	mago-nashi homolog	6673.47	3275.79	2.03721	0.000659676
mMC011362	20319	Sfrp2	secreted frizzled-related sequence protein 2	6525.95	1183.04	5.51627	0.00779109
mMC021555	56438	Rbx1	ring-box 1	6430.7	2764.31	2.32633	0.0321879
mMR028566	67779	Sox11	SRY-box containing gene 11	6138.4	1827.54	3.35883	0.00962824
mMC017180	20807	Srf	serum response factor	6116.95	2615.05	2.33913	0.0258941
mMC022895	27397	Mrpl17	mitochondrial ribosomal protein L17	6108.37	2615.75	2.33523	0.00144732
mMC000916	22352	Vim	vimentin	6037.19	1457.62	4.14183	9.67138e-05
mMR028366	53379	Hnrpa2b1	heterogeneous nuclear ribonucleoprotein A2/B1	5987.8	1087.03	5.50842	0.0353298
mMC010341	12428	Ccna2	cyclin A2	5978.31	2983.77	2.00361	0.014635
mMC016077	11792	Apex1	apurinic/apyrimidinic endonuclease 1	5956.33	2909.85	2.04695	0.0054619
mMC018611	11911	Atf4	activating transcription factor 4	5686.89	2367.13	2.40244	0.00601962
mMC023298	21371	Tbca	tubulin cofactor a	5572.38	1774.37	3.14048	0.00602873
mMR030851	11983	Atpif1	ATPase inhibitory factor 1	5514.58	1839.59	2.99772	0.0101848
mMA032935	17254	Slc3a2	solute carrier family 3 (activators of dibasic and neutral amino acid transport)	5350.61	1993.21	2.68442	0.0350334
mMC023384	230861	Eif4g3	eukaryotic translation initiation factor 4 gamma	5336.77	2076.2	2.57045	0.00479972
mMR028596	55989	Nol5	nucleolar protein 5	5269.09	2279.9	2.31111	0.00334497
mMC010941	66117	1110001J03Rik	RIKEN cDNA 1110001J03 gene	5169.19	1362.62	3.79357	0.0294337
mMR030716	233908	Fus	fusion	5004.44	1878.64	2.66387	0.0133962
mMC002186	22628	Ywhag	3-monooxygenase/tryptophan 5-monooxygenase activation protein	4984.52	1853.37	2.68943	0.0356561
mMC015483	11933	Atp1b3	ATPase	4975.9	2398.88	2.07426	0.0235845
mMC001867	68479	Phf5a	PHD finger protein 5A	4971.96	2253.76	2.20607	0.0358373
mMC017457	66411	Ckap1	cytoskeleton-associated protein 1	4951.01	1147.43	4.31487	0.0202108
mMC019227	26893	Cops6	COP9 (constitutive photomorphogenic) homolog	4835.47	1612.14	2.99941	0.0279886
mMC023284	56275	Rbm14	RNA binding motif protein 14	4753.85	2103.88	2.25956	0.040994
mMC016314	230157	Tmeff1	transmembrane protein with EGF-like and two follistatin-like domains 1	4725.33	1668.89	2.83143	0.000332844
mMC024961	52468	Ctdsp2	CTD (carboxy-terminal domain	4718.44	11190.5	0.421647	0.00365964
mMR028835	83701	Ars2	arsenate resistance protein 2	4714.33	1699.35	2.77419	0.030585
mMC017182	66422	2410015N17Rik	RIKEN cDNA 2410015N17 gene	4709.32	2154.7	2.18561	0.000338938
mMC018563	15277	Hk2	hexokinase 2	4692.22	890.704	5.26799	7.66922e-05
mMR028675	20135	Rrm2	ribonucleotide reductase M2	4475.2	2079.37	2.15219	0.0317737
mMC020355	68763	1110038B12Rik	RIKEN cDNA 1110038B12 gene	4446.18	1967.37	2.25997	0.00548811
mMR028586	23881	E430034L04Rik	RIKEN cDNA E430034L04 gene	4427.73	1689.71	2.62041	0.0406463
mMC009706	56449	Csda	cold shock domain protein A	4421.61	1906.17	2.31963	0.0182611
mMC007327	68602	Hipk2	homeodomain interacting protein kinase 2	4416.78	1905.64	2.31773	0.00316396
mMC017248	67979	Atad1	ATPase family	4408.23	1541.59	2.85953	0.00377258
mMR027565	11438	Chrna4	cholinergic receptor	4357.85	758.142	5.74806	0.00488542
mMC023067	21357	Tarbp2	TAR (HIV) RNA binding protein 2	4327.79	1865.87	2.31945	0.00437791
mMA032046	53605	Nap1l1	nucleosome assembly protein 1-like 1	4250.18	895.606	4.74559	0.00097743
mMC009511	56443	Arpc1a	actin related protein 2/3 complex	4233.34	1845.7	2.29363	0.00834212
mMC005685	13390	Dlx1	distal-less homeobox 1	4193.84	265.784	15.7791	7.01143e-06
mMC019359	16011	Igfbp5	insulin-like growth factor binding protein 5	4154.53	559.411	7.42661	0.0260138
mMC011953	69953	2810025M15Rik	RIKEN cDNA 2810025M15 gene	3993.92	1435.06	2.78311	0.00194236
mMA033741	78356	Sept3	septin 3	3959.44	1101.95	3.59313	0.01531
mMC022557	30926	Txnl2	thioredoxin-like 2	3946.06	882.192	4.47302	0.000370782
mMC019978	13864	Nr2f6	nuclear receptor subfamily 2	3782.38	917.302	4.12337	0.0240641
mMC023553	18103	Nme2	expressed in non-metastatic cells 2	3763.89	1090.69	3.45092	0.014727
mMC005635	14419	Gal	galanin	3696.83	63.8185	57.9273	0.002172
mMC016411	16648	Kpna3	karyopherin (importin) alpha 3	3691.33	1401.31	2.6342	0.0111363
mMA032662	68458	Ppp1r14a	protein phosphatase 1	3668.4	183.615	19.9788	2.61519e-06
mMC010986	13653	Egr1	early growth response 1	3648.21	30917.2	0.117999	0.0147925
mMC020725	67684	3300001P08Rik	RIKEN cDNA 3300001P08 gene	3640.86	1668.13	2.1826	0.00591703
mMR031037	53872	Gpiap1	GPI-anchored membrane protein 1	3597.87	1418.57	2.53627	0.0349042
mMR027931	72692	Hnrpll	heterogeneous nuclear ribonucleoprotein L-like	3582.28	1251.23	2.863	0.0328884
mMC023258	66878	Riok3	RIO kinase 3 (yeast)	3561.22	1413.35	2.51971	5.52402e-05
mMC023598	93760	Arid1a	AT rich interactive domain 1A (Swi1 like)	3486.53	1716.33	2.03138	0.0209005
mMC013831	102162	Taf5l	TAF5-like RNA polymerase II	3447.07	1311.98	2.62737	0.0013734
mMC021405	19656	Rbmxrt	RNA binding motif protein	3446.57	719.794	4.78828	0.0421224
mMC015117	15505	Hsp105	heat shock protein 105	3402.93	1091.24	3.11842	0.00630369
mMC003865	53893	Nudt5	nudix (nucleoside diphosphate linked moiety X)-type motif 5	3365.61	883.037	3.8114	0.0275208
mMC002399	170625	Snag1	sorting nexin associated golgi protein 1	3345.66	1430.66	2.33855	0.000709565
mMC014803	14866	Gstm5	glutathione S-transferase	3344.87	1257.97	2.65894	0.00249609
mMR026902	11820	App	amyloid beta (A4) precursor protein	3342.24	1497.56	2.23179	0.00779461
mMR027191	73296	Rhobtb3	Rho-related BTB domain containing 3	3331.42	1541.88	2.16063	0.00015053
mMC008091	16783	Lamp1	lysosomal membrane glycoprotein 1	3322.99	9210.12	0.360798	0.00759804
mMC017466	72931	2900010J23Rik	RIKEN cDNA 2900010J23 gene	3301.45	1398.61	2.36053	0.0222537
mMC007727	13392	Dlx2	distal-less homeobox 2	3253.46	868.661	3.74537	0.0126956
mMC019207	56282	Mrpl12	mitochondrial ribosomal protein L12	3234.18	1253.54	2.58005	0.000991177
mMC020853	213391	Rassf4	Ras association (RalGDS/AF-6) domain family 4	3180.19	1031.81	3.08215	0.000358539
mMC014140	56351	Tebp	telomerase binding protein	3153.92	1532	2.05869	0.0321322
mMR029133	98221	Ga17	dendritic cell protein GA17	3124.92	1541.27	2.0275	1.13034e-05
mMA032704	70247	Psmd1	proteasome (prosome	3100.16	1360.08	2.27939	0.0107687
mMC004278	11481	Acvr2b	activin receptor IIB	3062.92	1384.93	2.2116	0.0105238
mMC018395	230257	Rod1	ROD1 regulator of differentiation 1 (S. pombe)	3041.98	1293.3	2.35211	0.00785113
mMR028063	66691	Gapvd1	GTPase activating protein and VPS9 domains 1	3026.72	1263.49	2.39553	8.37715e-05
mMR028508	101739	Psip1	PC4 and SFRS1 interacting protein 1	3016.8	1406.22	2.14533	0.0468582
mMR028719	19684	Rdx	radixin	2997.1	874.219	3.42832	0.00403597
mMR029450	223696	Tomm22	translocase of outer mitochondrial membrane 22 homolog (yeast)	2968.99	1005.83	2.95178	0.0446819
mMC014965	65114	Vps35	vacuolar protein sorting 35	2968.96	1381.13	2.14966	0.000240247
mMC004509	30954	Siva	Cd27 binding protein (Hindu God of destruction)	2954.56	708.16	4.17217	0.0163842
mMC020185	52469	D11Ertd99e	DNA segment	2930.47	1436.61	2.03985	0.031116
mMC008019	109754	Dia1	diaphorase 1 (NADH)	2922.29	883.597	3.30727	0.00216936
mMR028660	109676	Ank2	ankyrin 2	2905.59	364.517	7.97108	0.0071211
mMC023328	216150	Cdc34	cell division cycle 34 homolog (S. cerevisiae)	2892.96	1186.69	2.43785	0.0367314
mMC020088	225998	Rorb	RAR-related orphan receptor beta	2877.24	1422.86	2.02216	0.0413764
mMC020267	26441	Psma4	proteasome (prosome	2820.75	1269.57	2.22181	0.0118884
mMC018607	13389	Dll3	delta-like 3 (Drosophila)	2815.53	620.296	4.53901	0.033131
mMC019217	21881	Tkt	transketolase	2801.99	1307.03	2.14378	0.0200279
mMC013640	14119	Fbn2	fibrillin 2	2766.76	821.189	3.36921	0.00126614
mMC018072	76982	3110035E14Rik	RIKEN cDNA 3110035E14 gene	2759.41	1357.58	2.0326	0.0251961
mMC023407	12462	Cct3	chaperonin subunit 3 (gamma)	2747.38	1369.42	2.00623	0.00257665
mMC011408	17268	Meis1	myeloid ecotropic viral integration site 1	2737.52	927.273	2.95222	0.0235179
mMC025364	18139	Zfml	zinc finger	2736.86	1208.88	2.26396	0.018659
mMC001097	12903	Crabp1	cellular retinoic acid binding protein I	2735.33	486.115	5.62692	0.000586228
mMC021729	56149	Grasp	GRP1 (general receptor for phosphoinositides 1)-associated scaffold protein	2734.8	828.696	3.30013	0.0276405
mMC005039	94352	Loxl2	lysyl oxidase-like 2	2730.62	787.328	3.46821	0.000671676
mMC008251	68024	Hist1h2bc	histone 1	2721.25	900.067	3.02339	0.0240304
mMC009289	26965	Cul1	cullin 1	2714.26	1100	2.4675	0.011842
mMC009721	67052	Kntc2	kinetochore associated 2	2700.09	1249.57	2.16082	0.00048104
mMC013763	22042	Tfrc	transferrin receptor	2697.11	696.686	3.87135	0.0121059
mMC001999	233876	C86302	expressed sequence C86302	2685.96	1053.64	2.54923	0.00280603
mMC008423	107435	Hat1	histone aminotransferase 1	2680.65	1008.88	2.65704	0.0202658
mMC012715	16834	Cog1	component of oligomeric golgi complex 1	2621.11	934.013	2.80629	0.0235352
mMC022663	319184	Hist1h2bk	histone 1	2606.14	669.571	3.89225	0.000738025
mMA033756	-	-	MCC Details: [^scl000^scl0004214^scl0004214.1_77^exon_9999999^0^0]	2601.26	818.345	3.17869	0.00791827
mMC016125	320368	A730063M14Rik	RIKEN cDNA A730063M14 gene	2600.95	1091.44	2.38305	0.0142735
mMC001694	21664	Phlda1	pleckstrin homology-like domain	2558.36	236.926	10.7982	0.00643048
mMR028640	15191	Hdgf	hepatoma-derived growth factor	2540.86	5198.33	0.488784	0.0146619
mMC019855	270058	Bpy2ip1	BPY2 interacting protein 1	2535.53	1217.93	2.08184	0.0086428
mMC006783	192173	BC003940	cDNA sequence BC003940	2517.72	1106.62	2.27515	0.0407975
mMC014895	78303	Hist3h2ba	histone 3	2509.04	817.905	3.06764	0.000168514
mMC004454	236792	Tmem32	transmembrane protein 32	2505.97	1187.38	2.1105	0.0190748
mMC020168	18637	Pfdn2	prefoldin 2	2499.15	1027.98	2.43112	0.00788485
mMA033604	27401	Skp2	S-phase kinase-associated protein 2 (p45)	2484.68	878.987	2.82675	0.000410397
mMA031594	70285	2310066N05Rik	RIKEN cDNA 2310066N05 gene	2423.57	1093.51	2.21632	0.0263305
mMC007531	68969	1500010M16Rik	RIKEN cDNA 1500010M16 gene	2407.02	1087.72	2.2129	0.00471388
mMC019392	56380	Arid3b	AT rich interactive domain 3B (Bright like)	2397.59	1102	2.17567	0.0229117
mMC024815	23837	Cfdp1	craniofacial development protein 1	2395.83	1197.1	2.00137	0.00131858
mMC024466	12417	Cbx3	chromobox homolog 3 (Drosophila HP1 gamma)	2374.76	704.153	3.37251	0.00451377
mMR029578	19244	Ptp4a2	protein tyrosine phosphatase 4a2	2351.26	1080.71	2.17567	0.00479655
mMR028641	215707	D5Bwg0834e	DNA segment	2344.58	831.284	2.82044	0.00143709
mMC018314	69216	2410005K17Rik	RIKEN cDNA 2410005K17 gene	2325.25	871.08	2.66939	0.0403471
mMC026081	67779	Sox11	SRY-box containing gene 11	2297.21	896.727	2.56177	0.017106
mMC018167	108105	B3gnt5	UDP-GlcNAc:betaGal beta-1	2276.54	552.436	4.12091	0.00883412
mMC010022	22319	Vamp3	vesicle-associated membrane protein 3	2260.16	1074.77	2.10292	0.0124766
mMA035240	66656	Eef1d	eukaryotic translation elongation factor 1 delta (guanine nucleotide exchange protein)	2255.03	944.305	2.38803	0.00798497
mMC018757	12764	Cmas	cytidine monophospho-N-acetylneuraminic acid synthetase	2226.4	809.809	2.74929	0.0023095
mMC020659	66923	2610016F04Rik	RIKEN cDNA 2610016F04 gene	2203.89	1097.8	2.00755	0.0377821
mMR030533	67673	Tceb2	transcription elongation factor B (SIII)	2200.44	815.424	2.69853	0.0131022
mMR029055	15587	Hyal2	hyaluronidase 2	2179.35	1004.46	2.16967	0.00370269
mMC023164	72656	2810013E07Rik	RIKEN cDNA 2810013E07 gene	2177.71	1042.66	2.08861	0.00169934
mMC011016	269233	9630050M13Rik	RIKEN cDNA 9630050M13 gene	2147.52	605.306	3.54782	0.00107697
mMC005908	223739	5031439G07Rik	RIKEN cDNA 5031439G07 gene	2126.15	1028.4	2.06744	0.00249661
mMR026835	72612	2700029M09Rik	RIKEN cDNA 2700029M09 gene	2122.13	801.064	2.64915	0.00352481
mMC018819	70292	2600003E23Rik	RIKEN cDNA 2600003E23 gene	2110.89	804.182	2.62489	0.049845
mMR028478	67064	Chmp1b	chromatin modifying protein 1B	2092.23	878.152	2.38253	0.0157505
mMR027230	19699	Reln	reelin	2078.88	310.002	6.70602	0.00435575
mMC011333	67955	Sugt1	SGT1	2071.86	967.05	2.14245	0.0213667
mMC005817	56350	Arl3	ADP-ribosylation factor-like 3	2069.65	913.778	2.26494	0.0407719
mMR028545	110834	Chrna3	cholinergic receptor	2041.41	372.112	5.48602	0.000332099
mMC019233	68028	3110001N18Rik	RIKEN cDNA 3110001N18 gene	2037.54	602.343	3.38268	0.0215448
mMA032362	26754	Cops5	COP9 (constitutive photomorphogenic) homolog	2036.72	999.675	2.03738	0.00926838
mMC025024	22381	Wbp5	WW domain binding protein 5	2024.59	567.878	3.56519	0.0434008
mMC001131	66271	1810020E01Rik	RIKEN cDNA 1810020E01 gene	2021.59	941.136	2.14804	0.000447833
mMC025819	13010	Cst3	cystatin C	2008.09	871.394	2.30445	0.0397243
mMC005233	53895	Clpp	caseinolytic protease	1992.59	914.251	2.17948	0.0106706
mMC022428	232087	Mat2a	methionine adenosyltransferase II	1958.78	955.798	2.04937	0.0268767
mMC003942	17089	Lyar	Ly1 antibody reactive clone	1948.09	932.011	2.0902	0.0440155
mMC012623	75219	Dusp18	dual specificity phosphatase 18	1930.53	727.309	2.65434	0.0111963
mMA035336	69188	Mll5	myeloid/lymphoid or mixed-lineage leukemia 5	1900.28	652.153	2.91385	0.00709298
mMC025408	67704	1810037I17Rik	RIKEN cDNA 1810037I17 gene	1889.15	944.313	2.00055	0.0332287
mMA031651	59013	Hnrph1	heterogeneous nuclear ribonucleoprotein H1	1873.11	804.13	2.32936	0.00599059
mMC009785	114679	Sepm	selenoprotein M	1869.5	804.088	2.32499	0.013908
mMR030767	68201	2810027O19Rik	RIKEN cDNA 2810027O19 gene	1842.16	813.954	2.26323	0.0225857
mMC021259	21885	Tle1	transducin-like enhancer of split 1	1837.04	536.616	3.42338	0.0202793
mMC023365	28071	Twistnb	TWIST neighbor	1831.33	829.62	2.20744	0.00584149
mMA033069	20018	Rpo1-3	RNA polymerase 1-3	1825.19	862.459	2.11626	0.0481059
mMC014019	30843	Fbxl12	F-box and leucine-rich repeat protein 12	1823.76	808.198	2.25657	0.0229612
mMC008292	56496	Tspan6	tetraspanin 6	1816.1	637.665	2.84805	0.0177237
mMC020143	66869	1200003I07Rik	RIKEN cDNA 1200003I07 gene	1804.68	666.264	2.70865	0.0126315
mMC010045	18710	Pik3r3	phosphatidylinositol 3 kinase	1788.69	752.576	2.37675	0.00891668
mMC023412	68728	Trp53inp2	tumor protein p53 inducible nuclear protein 2	1773.4	566.572	3.13006	0.000905559
mMC001640	56698	Phax	phosphorylated adaptor for RNA export	1759.29	581.08	3.02761	0.0374447
mMR031122	73710	2410129E14Rik	RIKEN cDNA 2410129E14 gene	1753.3	579.165	3.02729	0.00293901
mMC023885	18641	Pfkl	phosphofructokinase	1742.01	399.324	4.3624	0.0119727
mMC022391	27366	Txnl4	thioredoxin-like 4	1741.55	801.115	2.17391	0.0086864
mMC022157	245841	Polr2h	polymerase (RNA) II (DNA directed) polypeptide H	1736.39	562.307	3.08797	0.0222944
mMC008631	19659	Rbp1	retinol binding protein 1	1735.06	766.625	2.26325	0.00163683
mMC025931	69077	Psmd11	proteasome (prosome	1730.49	755.496	2.29053	0.00903881
mMC007953	228602	4930402H24Rik	RIKEN cDNA 4930402H24 gene	1729.09	615.798	2.80788	0.00904452
mMC019850	18148	Npm1	nucleophosmin 1	1728.18	316.581	5.45889	0.00157345
mMC018972	70186	2310056P07Rik	RIKEN cDNA 2310056P07 gene	1724.89	610.248	2.82653	0.00862798
mMC010925	14083	Ptk2	PTK2 protein tyrosine kinase 2	1721.76	839.031	2.05208	0.0161043
mMC003171	73251	Set7	SET domain-containing protein 7	1711.19	631.722	2.70877	0.0392564
mMC023833	55949	Eef1b2	eukaryotic translation elongation factor 1 beta 2	1707.15	684.558	2.4938	0.0208626
mMC002261	319158	Hist1h4i	histone 1	1704.38	429.276	3.97036	0.027289
mMC015808	72590	2700017M01Rik	RIKEN cDNA 2700017M01 gene	1695.69	755.503	2.24445	0.0450479
mMC017064	71952	2410016O06Rik	RIKEN cDNA 2410016O06 gene	1684.24	605.928	2.7796	0.000214031
mMR029255	66892	Eif4e3	eukaryotic translation initiation factor 4E member 3	1683.29	539.629	3.11936	5.24897e-05
mMR029238	104318	Csnk1d	casein kinase 1	1679.45	707.555	2.37359	0.0274943
mMC006521	52036	D19Ertd703e	DNA segment	1677.14	443.437	3.78214	0.0095663
mMC025129	16210	Impact	imprinted and ancient	1664.63	738.165	2.2551	0.0306644
mMC022060	381626	3200001K10Rik	RIKEN cDNA 3200001K10 gene	1655.92	605.123	2.7365	0.00830877
mMC016440	70497	Arhgap17	Rho GTPase activating protein 17	1650.35	630.633	2.61697	0.00871311
mMC024559	328694	Pcnp	PEST-containing nuclear protein	1650.31	372.563	4.42961	0.00140754
mMC006088	67967	Pold3	polymerase (DNA-directed)	1646.87	643.078	2.56093	0.0268454
mMA035401	66164	1110017C15Rik	RIKEN cDNA 1110017C15 gene	1636.56	695.473	2.35317	0.00340139
mMC016035	23917	Impdh1	inosine 5'-phosphate dehydrogenase 1	1636.41	5283.63	0.309713	0.000867831
mMC014266	26886	Cenph	centromere autoantigen H	1626.99	661.684	2.45886	0.00361339
mMC025723	11538	Adnp	activity-dependent neuroprotective protein	1619.31	551.084	2.93842	0.011867
mMC019683	73115	3110018A08Rik	RIKEN cDNA 3110018A08 gene	1617.52	351.849	4.59721	0.00301589
mMC002861	65254	Dpysl5	dihydropyrimidinase-like 5	1616.78	629.228	2.56946	0.0129405
mMC006702	69237	Gtpbp4	GTP binding protein 4	1616.41	737.894	2.19057	0.0471928
mMC009844	78372	3300001G02Rik	RIKEN cDNA 3300001G02 gene	1612.53	746.222	2.16092	0.0332343
mMC022725	11906	Atbf1	AT motif binding factor 1	1609.19	356.319	4.51613	0.0163828
mMR030484	67125	Sas	sarcoma amplified sequence	1603.97	504.396	3.17998	0.0477838
mMC004389	69684	2310044P18Rik	RIKEN cDNA 2310044P18 gene	1603.35	752.307	2.13125	0.00146353
mMC017160	54366	Catnal1	catenin alpha-like 1	1574.98	591.842	2.66114	0.000669305
mMC011047	67468	Mmd	monocyte to macrophage differentiation-associated	1561.68	570.149	2.73908	0.0216591
mMC011503	268420	AW050020	expressed sequence AW050020	1552.39	735.93	2.10942	0.00718158
mMC020191	12824	Col2a1	procollagen	1550.13	5966.33	0.259813	0.0457883
mMR030146	230596	2410002M20Rik	RIKEN cDNA 2410002M20 gene	1545.2	542.515	2.84822	0.000870114
mMA033176	20280	Scp2	sterol carrier protein 2	1536.34	728.985	2.10751	0.0355775
mMC025311	68820	Dnclic1	dynein	1527.27	595.354	2.56532	0.0284935
mMC001871	16476	Jun	Jun oncogene	1526.31	4071.53	0.374874	0.0226862
mMA034019	67938	Mylc2b	myosin light chain	1524.18	663.753	2.29631	0.0229567
mMC019849	17330	Minpp1	multiple inositol polyphosphate histidine phosphatase 1	1516.69	746.602	2.03145	0.00125137
mMC026040	72692	Hnrpll	heterogeneous nuclear ribonucleoprotein L-like	1513.61	553.29	2.73565	0.0186532
mMC014053	18003	Nedd9	neural precursor cell expressed	1504.05	530.652	2.83434	0.00542723
mMC018455	218952	Plekhc1	pleckstrin homology domain containing	1498.82	364.333	4.11388	0.0015101
mMC017936	16002	Igf2	insulin-like growth factor 2	1481.94	306.308	4.83806	0.0187049
mMR030054	16991	Lt1	lurcher transcript 1	1470.34	544.568	2.70001	0.0048018
mMC007185	53892	Ppm1d	protein phosphatase 1D magnesium-dependent	1465.53	496.304	2.95289	0.0429037
mMR029444	110842	Etfa	electron transferring flavoprotein	1455.11	465.964	3.1228	0.0177891
mMC013873	26891	Cops4	COP9 (constitutive photomorphogenic) homolog	1452.21	651.802	2.22799	0.0130357
mMC023103	53356	Eif3s4	eukaryotic translation initiation factor 3	1441.37	635.316	2.26875	0.02135
mMC021888	56529	Sec11l1	Sec11-like 1 (S. cerevisiae)	1438.2	564.485	2.5478	0.020765
mMR027320	19646	Rbbp4	retinoblastoma binding protein 4	1435.49	526.818	2.72484	0.0172413
mMR028616	75423	Arl5	ADP-ribosylation factor-like 5	1433.25	536.153	2.67321	0.0262509
mMA033531	14056	Ezh2	enhancer of zeste homolog 2 (Drosophila)	1431.45	593.225	2.41299	0.0044668
mMC015190	16511	Kcnh2	potassium voltage-gated channel	1421.65	513.766	2.76711	0.000413977
mMR027616	59013	Hnrph1	heterogeneous nuclear ribonucleoprotein H1	1415.3	414.548	3.41407	0.0390193
mMC005690	66234	Sc4mol	sterol-C4-methyl oxidase-like	1412.78	527.774	2.67686	0.0153811
mMR030292	52040	Ppp1r10	protein phosphatase 1	1389.01	510.539	2.72068	0.035396
mMC013275	73112	3110003A17Rik	RIKEN cDNA 3110003A17 gene	1384.24	382.84	3.61572	0.0270249
mMA033608	56449	Csda	cold shock domain protein A	1381.31	333.849	4.13752	0.00350468
mMC010441	73738	1110020L19Rik	RIKEN cDNA 1110020L19 gene	1374.78	679.589	2.02296	0.0134404
mMC025300	50926	Hnrpdl	heterogeneous nuclear ribonucleoprotein D-like	1367.52	345.95	3.95294	0.00572655
mMC017014	210356	E030049G20Rik	RIKEN cDNA E030049G20 gene	1366.29	113.542	12.0333	0.00243725
mMC018834	66047	Mrpl54	mitochondrial ribosomal protein L54	1350.73	563.401	2.39747	0.0123167
mMC003668	22381	Wbp5	WW domain binding protein 5	1340.6	352.874	3.79908	0.0433755
mMA033864	68981	Snrpa1	small nuclear ribonucleoprotein polypeptide A'	1326.78	352.607	3.76279	0.00253378
mMR029348	56351	Tebp	telomerase binding protein	1324.02	371.758	3.56151	0.00427825
mMC019869	68051	Nutf2	nuclear transport factor 2	1302.75	206.698	6.30268	0.047727
mMC013348	66048	0610009E20Rik	RIKEN cDNA 0610009E20 gene	1301.67	582.322	2.23531	0.00575398
mMR031077	67055	2610042L04Rik	RIKEN cDNA 2610042L04 gene	1301.49	187.308	6.94839	0.00412346
mMC014001	59025	Usp14	ubiquitin specific protease 14	1284.41	468.731	2.74018	0.0106614
mMC014032	30959	Ddx25	DEAD (Asp-Glu-Ala-Asp) box polypeptide 25	1268.94	275.294	4.60941	0.00190942
mMC007176	68606	Ppm1f	protein phosphatase 1F (PP2C domain containing)	1266.85	577.43	2.19394	0.0076831
mMR031035	66660	5730555F13Rik	RIKEN cDNA 5730555F13 gene	1253.63	423.218	2.96215	0.0203664
mMC013160	69635	Dapk1	death associated protein kinase 1	1252.6	264.764	4.73099	0.00442409
mMC020544	15572	Elavl4	ELAV (embryonic lethal	1251.89	170.806	7.32934	0.000486078
mMC015275	58180	Hic2	hypermethylated in cancer 2	1250.73	417.194	2.99797	0.0284287
mMC013221	66233	Dmap1	DNA methyltransferase 1-associated protein 1	1249.73	614.197	2.03473	0.0290581
mMR030550	67921	2510010F15Rik	RIKEN cDNA 2510010F15 gene	1244.92	576.869	2.15806	0.0117329
mMC006867	11772	Ap2a2	adaptor protein complex AP-2	1237.12	601.799	2.0557	0.0287013
mMR030673	230233	Ikbkap	inhibitor of kappa light polypeptide enhancer in B-cells	1236.8	538.017	2.29881	0.0171326
mMR027648	140740	Sec63	SEC63-like (S. cerevisiae)	1227.42	481.992	2.54655	0.003075
mMC010033	65961	Crlz1	charged amino acid rich leucine zipper 1	1226.77	346.886	3.53653	0.0173438
mMC023555	11958	Atp5k	ATP synthase	1223.52	308.273	3.96896	0.019774
mMR030084	16011	Igfbp5	insulin-like growth factor binding protein 5	1222.44	317.627	3.84868	0.0310361
mMC015039	52323	Klhl7	kelch-like 7 (Drosophila)	1221.01	453.234	2.694	7.32893e-05
mMC023672	73710	2410129E14Rik	RIKEN cDNA 2410129E14 gene	1212.75	238.587	5.08307	0.0053777
mMR030483	27999	D6Wsu176e	DNA segment	1209.84	409.75	2.95262	0.00170517
mMC013409	242687	Wasf2	WAS protein family	1206.59	579.682	2.08146	0.0382583
mMC020041	107449	Unc5b	unc-5 homolog B (C. elegans)	1195.53	300.636	3.97666	0.0389463
mMC008198	72621	Pdzk11	PDZ domain containing 11	1194.29	587.136	2.0341	0.0169219
mMR028514	20402	Zfp106	zinc finger protein 106	1188.86	403.469	2.94659	0.00342246
mMC014395	238673	Zfp367	zinc finger protein 367	1186.02	362.556	3.27126	0.0319023
mMR029188	13557	E2f3	E2F transcription factor 3	1183.43	462.401	2.55931	1.50787e-05
mMC021556	20826	Nhp2l1	NHP2 non-histone chromosome protein 2-like 1 (S. cerevisiae)	1166.19	379.766	3.07082	0.0159406
mMC024640	67067	2010100O12Rik	RIKEN cDNA 2010100O12 gene	1146.33	309.769	3.70059	0.0338161
mMC010271	107976	Bre	brain and reproductive organ-expressed protein	1143.98	427.966	2.67307	0.00685193
mMC023318	268741	5730589K01Rik	RIKEN cDNA 5730589K01 gene	1133.75	415.086	2.73135	0.00789932
mMR026548	98366	Smap1	stromal membrane-associated protein 1	1123.4	484.305	2.31962	0.0087722
mMC005041	104886	Rab15	RAB15	1122.49	158.688	7.07357	0.013808
mMR031137	67891	Rpl4	ribosomal protein L4	1107.95	377.504	2.93494	0.00208326
mMC013204	22346	Vhlh	von Hippel-Lindau syndrome homolog	1105.25	278.2	3.97285	0.00723535
mMR027442	21974	Top2b	topoisomerase (DNA) II beta	1099.07	432.376	2.54194	0.00669914
mMC007793	18476	Pafah1b3	platelet-activating factor acetylhydrolase	1094.59	502.933	2.1764	0.00712123
mMC017107	14700	Gng10	guanine nucleotide binding protein (G protein)	1094.35	398.65	2.74513	0.0181164
mMR030730	230249	AI314180	expressed sequence AI314180	1092.7	492.735	2.21761	0.00648947
mMC005095	100683	Trrap	transformation/transcription domain-associated protein	1078.67	338.121	3.19019	0.0333652
mMC017599	14609	Gja1	gap junction membrane channel protein alpha 1	1076	286.314	3.7581	0.00612888
mMC006428	76522	Lsm8	LSM8 homolog	1075.36	477.473	2.2522	0.0101549
mMC004822	14194	Fh1	fumarate hydratase 1	1073.56	506.128	2.12112	0.0275742
mMR030943	56207	Uchl5	ubiquitin carboxyl-terminal esterase L5	1068.98	479.729	2.22831	0.00792333
mMC022799	67785	Zfp262	zinc finger protein 262	1066.78	491.952	2.16846	0.00110909
mMC007488	68026	2810417H13Rik	RIKEN cDNA 2810417H13 gene	1065.5	376.221	2.83213	0.000521038
mMC023684	19935	Mrpl23	mitochondrial ribosomal protein L23	1064.19	450.361	2.36297	0.00384449
mMR029253	19046	Ppp1cb	protein phosphatase 1	1060.83	367.556	2.88616	0.026987
mMC024836	80795	Selk	selenoprotein K	1059.88	348.91	3.03768	0.0432664
mMC013478	108954	Ppp1r15b	protein phosphatase 1	1055.95	525.412	2.00975	0.000777559
mMC025295	17274	Rab8a	RAB8A	1047	488.991	2.14114	0.0029832
mMR027934	99730	Taf13	TAF13 RNA polymerase II	1045.17	431.282	2.42341	0.0141295
mMC003856	106344	Rfc4	replication factor C (activator 1) 4	1044.15	406.425	2.56912	0.000681128
mMR030404	14057	Sfxn1	sideroflexin 1	1038.85	294.62	3.52606	0.0484009
mMC025082	18648	Pgam1	phosphoglycerate mutase 1	1036.83	367.421	2.8219	0.00562759
mMC011375	227325	Dner	delta/notch-like EGF-related receptor	1036.79	2091.7	0.495668	0.00656741
mMR030496	75316	4930553M18Rik	RIKEN cDNA 4930553M18 gene	1031.58	294.237	3.50596	0.0197964
mMC008447	16601	Bteb1	basic transcription element binding protein 1	1030.67	4187.25	0.246145	0.00126954
mMC013814	18045	Nfyb	nuclear transcription factor-Y beta	1030.5	451.406	2.28286	0.00658841
mMC016290	12866	Cox7a2	cytochrome c oxidase	1018.11	394.784	2.57889	0.0156806
mMC005334	109331	Rnf20	ring finger protein 20	1017.79	499.747	2.03661	0.0276724
mMC002224	20475	Six5	sine oculis-related homeobox 5 homolog (Drosophila)	1012.23	478.091	2.11723	0.00781974
mMC025835	68098	Rchy1	ring finger and CHY zinc finger domain containing 1	1001.81	477.762	2.09688	0.000233602
mMC002992	80914	Uck2	uridine-cytidine kinase 2	994.847	410.309	2.42463	0.00629517
mMC024287	15510	Hspd1	heat shock protein 1 (chaperonin)	992.324	413.2	2.40156	0.00448029
mMC014875	22404	Wiz	widely-interspaced zinc finger motifs	987.076	266.721	3.70078	0.0302713
mMA035458	22218	Sumo1	SMT3 suppressor of mif two 3 homolog 1 (yeast)	986.601	406.909	2.42462	0.0101049
mMC007792	212632	C79267	expressed sequence C79267	985.955	367.643	2.68183	0.0148657
mMC019733	15387	Hnrpk	heterogeneous nuclear ribonucleoprotein K	980.515	379.12	2.58629	0.00185753
mMR028417	319604	B930006L02Rik	RIKEN cDNA B930006L02 gene	980.214	2160.23	0.453755	0.0472758
mMC017003	320982	Arl7	ADP-ribosylation factor-like 7	977.659	438.152	2.23132	0.00268891
mMR001437	69035	Zdhhc3	zinc finger	962.285	422.407	2.2781	0.00329917
mMC017441	17263	Gtl2	GTL2	956.108	7601.34	0.125782	0.00333239
mMR029702	14299	Freq	frequenin homolog (Drosophila)	951.61	404.385	2.35323	0.00102068
mMR001392	214498	Hrpt2	hyperparathyroidism 2 homolog (human)	949.688	390.103	2.43445	0.000570976
mMR028658	57438	March7	membrane-associated ring finger (C3HC4) 7	948.806	336.45	2.82005	0.00869911
mMC023002	12530	Cdc25a	cell division cycle 25 homolog A (S. cerevisiae)	947.527	389.051	2.43548	0.0107022
mMR029129	230815	Man1c1	mannosidase	945.458	124.858	7.57224	0.000449917
mMA031988	21917	Tmpo	thymopoietin	942.972	201.365	4.6829	0.0487817
mMC016096	218210	Nup153	nucleoporin 153	942.018	290.049	3.24779	0.00336127
mMC025697	243529	H1fx	H1 histone family	938.625	2566.87	0.365669	0.0142245
mMR028664	14702	Gng2	guanine nucleotide binding protein (G protein)	937.912	163.282	5.74412	0.00261886
mMR029058	67948	Fbxo28	F-box protein 28	934.226	337.225	2.77034	0.00927313
mMC018720	14049	Eya2	eyes absent 2 homolog (Drosophila)	933.12	66.9172	13.9444	0.00806985
mMA032438	-	-	MCC Details: [^scl000^scl0001950^scl0001950.1_6^exon_9999999^-104.1^0]	918.416	313.149	2.93285	0.0383438
mMC005151	56335	Mettl3	methyltransferase-like 3	917.912	334.971	2.74027	0.00590346
mMC021706	13063	Cycs	cytochrome c	916.524	333.428	2.74879	0.017916
mMC025060	106869	Tnfaip8	tumor necrosis factor	915.173	271.904	3.36579	7.70494e-06
mMC025939	67130	Ndufa6	NADH dehydrogenase (ubiquinone) 1 alpha subcomplex	913.971	410.516	2.2264	0.0338687
mMC004177	29806	Limd1	LIM domains containing 1	902.999	430.879	2.09571	0.0215076
mMR027060	213391	Rassf4	Ras association (RalGDS/AF-6) domain family 4	899.178	269.083	3.34164	0.00930961
mMC024104	20218	Khdrbs1	KH domain containing	894.512	420.581	2.12685	0.0175927
mMA034307	54683	Prdx5	peroxiredoxin 5	894.44	352.825	2.53508	0.0383065
mMC014044	228071	Sestd1	SEC14 and spectrin domains 1	893.932	425.844	2.0992	0.000510399
mMR027395	320541	A530082C11Rik	RIKEN cDNA A530082C11 gene	892.488	273.916	3.25825	0.00488271
mMC017249	216001	Cbara1	calcium binding atopy-related autoantigen 1	892.403	2292.41	0.389286	0.00156467
mMC017889	56530	Tmem4	transmembrane protein 4	888.949	424.401	2.09459	0.000796384
mMC004507	68967	Socs6	suppressor of cytokine signaling 6	885.888	288.751	3.068	0.000931573
mMA032755	70025	Bach	brain acyl-CoA hydrolase	883.03	191.093	4.62095	0.0325661
mMA034606	11911	Atf4	activating transcription factor 4	878.932	256.294	3.42939	0.0322643
mMC010772	230101	Gba2	glucosidase beta 2	878.475	404.294	2.17286	0.00246795
mMC005103	16211	Kpnb1	karyopherin (importin) beta 1	877.265	411.488	2.13193	0.00776901
mMC011625	12035	Bcat1	branched chain aminotransferase 1	875.772	310.687	2.81883	0.00657526
mMC018954	26426	Nubp2	nucleotide binding protein 2	872.915	1806.79	0.483132	0.0290255
mMC003354	67553	4933434L15Rik	RIKEN cDNA 4933434L15 gene	871.968	410.079	2.12634	0.0250834
mMC010196	11793	Apg5l	autophagy 5-like (S. cerevisiae)	871.729	255.505	3.41179	0.00604023
mMR029041	11703	Amd2	S-adenosylmethionine decarboxylase 2	870.273	254.025	3.42593	0.00555838
mMC022867	75710	Rbm12	RNA binding motif protein 12	869.379	310.975	2.79566	0.0305157
mMC022961	330474	BC057627	cDNA sequence BC057627	869.339	1839.61	0.472567	0.00279986
mMC019615	20778	Scarb1	scavenger receptor class B	869.32	4940.27	0.175966	0.0382552
mMC019454	83921	Tmem2	transmembrane protein 2	864.862	305.784	2.82834	0.0342478
mMC011172	76551	2810012H18Rik	RIKEN cDNA 2810012H18 gene	864.812	358.638	2.41138	0.022323
mMC008085	67241	Smc6l1	SMC6 structural maintenance of chromosomes 6-like 1 (yeast)	863.481	386.392	2.23473	0.0106262
mMC015864	237859	AI851076	expressed sequence AI851076	861.676	365.073	2.36028	0.00341006
mMC024744	73013	2900054D09Rik	RIKEN cDNA 2900054D09 gene	859.455	400.766	2.14453	0.0170536
mMC013313	13180	Pcbd1	pterin 4 alpha carbinolamine dehydratase/dimerization cofactor of hepatocyte nuclear factor 1 alpha (TCF1) 1	857.665	392.755	2.18372	0.000556607
mMC018710	233902	Fbxl19	F-box and leucine-rich repeat protein 19	856.743	319.101	2.68487	0.00714221
mMC008470	20768	Sephs2	selenophosphate synthetase 2	852.35	420.292	2.02799	0.00720771
mMC025930	76748	Pb1	RIKEN cDNA 2310032M22 gene	846.139	382.104	2.21442	0.0271221
mMC011605	21973	Top2a	topoisomerase (DNA) II alpha	841.085	412.149	2.04073	0.0184152
mMC017792	74493	5430432P15Rik	RIKEN cDNA 5430432P15 gene	839.134	2157.24	0.388986	0.00814573
mMA033523	68347	0610011F06Rik	RIKEN cDNA 0610011F06 gene	838.027	343.512	2.43958	0.0144581
mMC010207	192678	Rassf3	Ras association (RalGDS/AF-6) domain family 3	837.673	217.537	3.85071	0.00239021
mMC011354	16889	Lip1	lysosomal acid lipase 1	833.544	277.947	2.99893	0.00207152
mMC025312	22773	Zic3	zinc finger protein of the cerebellum 3	827.312	176.26	4.69371	0.0211648
mMR027155	66870	1200009K13Rik	RIKEN cDNA 1200009K13 gene	820.265	222.071	3.6937	0.0117574
mMR030658	20135	Rrm2	ribonucleotide reductase M2	819.508	201.779	4.06142	0.007546
mMC025809	20335	Sec61g	SEC61	817.879	371.096	2.20396	0.00839158
mMC026016	260302	Gga3	golgi associated	817.613	401.302	2.0374	0.0249724
mMC012149	71683	Gypc	glycophorin C	817.449	282.372	2.89494	0.00411523
mMC026021	121022	Mrps6	mitochondrial ribosomal protein S6	811.828	385.036	2.10844	0.00946549
mMC009307	30794	Pdlim4	PDZ and LIM domain 4	806.69	344.272	2.34318	0.0400907
mMC023487	19247	Ptpn11	protein tyrosine phosphatase	804.871	372.038	2.16341	0.0064811
mMC025450	69952	2810011L19Rik	RIKEN cDNA 2810011L19 gene	800.98	179.811	4.45458	7.94259e-05
mMC003453	71461	Ptk7	PTK7 protein tyrosine kinase 7	795.051	273.515	2.90679	0.033887
mMC018482	229285	Spg20	spastic paraplegia 20	792.607	351.342	2.25594	0.00780587
mMC009763	109015	5031436O03Rik	RIKEN cDNA 5031436O03 gene	786.748	363.814	2.1625	0.0410411
mMC024116	18950	Pnp	purine-nucleoside phosphorylase	784.687	258.815	3.03185	0.0322132
mMC010515	14187	Akr1b8	aldo-keto reductase family 1	783.875	369.928	2.11899	0.0459822
mMC014422	26443	Psma6	proteasome (prosome	780.7	285.923	2.73046	0.00228258
mMC005813	26556	Homer1	homer homolog 1 (Drosophila)	777.993	223.4	3.48251	0.00594272
mMC013122	26451	Rpl27a	ribosomal protein L27a	771.675	232.418	3.32021	0.0341567
mMC016445	12457	Ccrn4l	CCR4 carbon catabolite repression 4-like (S. cerevisiae)	771.313	310.671	2.48273	0.0298671
mMC026449	78244	4930461P20Rik	RIKEN cDNA 4930461P20 gene	770.689	285.154	2.70271	0.00337573
mMC004566	77481	C030048H21Rik	RIKEN cDNA C030048H21 gene	768.193	2262.98	0.339461	0.0141573
mMC021484	15122	Hba-a1	hemoglobin alpha	767.367	99.2828	7.7291	0.0135909
mMA032591	330817	Dhps	deoxyhypusine synthase	766.017	333.145	2.29935	0.0320369
mMC010128	58226	Cacna1h	calcium channel	764.68	1743.93	0.43848	0.0339069
mMC002892	73047	2900075A18Rik	RIKEN cDNA 2900075A18 gene	763.826	207.954	3.67306	0.0134541
mMR001531	12043	Bcl2	B-cell leukemia/lymphoma 2	762.589	172.832	4.41231	0.00234475
mMC020251	67134	Nol5a	nucleolar protein 5A	762.082	133.413	5.71222	9.67073e-05
mMC011087	231050	Galnt11	UDP-N-acetyl-alpha-D-galactosamine:polypeptide N-acetylgalactosaminyltransferase 11	758.353	308.949	2.45462	0.0147469
mMC009852	26611	Rcn2	reticulocalbin 2	756.724	182.551	4.14528	0.0153094
mMC021908	68377	Acta2	actin	753.765	217.378	3.46753	0.0125116
mMC014683	66682	Trappc5	trafficking protein particle complex 5	753.11	334.272	2.25299	0.0119641
mMC012269	72655	2810026P18Rik	RIKEN cDNA 2810026P18 gene	749.224	357.288	2.09697	0.0373922
mMR027499	54371	Chst2	carbohydrate sulfotransferase 2	747.476	86.8608	8.60544	0.0159059
mMR027163	50496	E2f6	E2F transcription factor 6	745.496	232.901	3.20091	0.0187824
mMC003307	93790	Nipa2	non imprinted in Prader-Willi/Angelman syndrome 2 homolog (human)	742.713	319.04	2.32796	0.0018637
mMR026177	67916	Ppap2b	phosphatidic acid phosphatase type 2B	742.01	1585.74	0.467926	0.00457677
mMC013683	67102	D16Ertd472e	DNA segment	739.061	321.321	2.30007	0.0101878
mMR026156	280487	LOC280487	pol polyprotein	738.783	2073.69	0.356265	0.00343838
mMC014134	70925	4921511I16Rik	RIKEN cDNA 4921511I16 gene	737.285	225.707	3.26656	7.53188e-05
mMC021885	12700	Cish	cytokine inducible SH2-containing protein	733.783	228.901	3.20569	0.0309187
mMC024598	51944	D2Ertd750e	DNA segment	731.585	331.443	2.20727	0.00616062
mMR029797	75991	5033405K12Rik	RIKEN cDNA 5033405K12 gene	730.917	221.96	3.29301	0.0294491
mMC016425	65019	Rpl23	ribosomal protein L23	726.676	345.971	2.1004	0.0120243
mMA035380	67863	Slc25a11	solute carrier family 25 (mitochondrial carrier oxoglutarate carrier)	722.634	314.421	2.2983	0.0327364
mMR026272	71949	Lass5	longevity assurance homolog 5 (S. cerevisiae)	722.389	326.946	2.20951	0.0131942
mMC025077	20788	Srebf2	sterol regulatory element binding factor 2	720.245	344.992	2.08771	0.0218083
mMC025239	17990	Ndrl	N-myc downstream regulated-like	718.954	3222.79	0.223085	0.00265925
mMC025974	19090	Prkdc	protein kinase	712.275	288.174	2.47168	0.0114048
mMC011900	67891	Rpl4	ribosomal protein L4	712.151	188.107	3.78588	0.0163805
mMA033942	67245	Peli1	pellino 1	710.546	230.98	3.07622	0.0339593
mMC010604	211949	Ssb4	SPRY domain-containing SOCS box 4	709.221	273.71	2.59114	0.0341402
mMC021472	22192	Ube2m	ubiquitin-conjugating enzyme E2M (UBC12 homolog	703.413	327.416	2.14837	0.024199
mMC005239	102545	Cklfsf7	chemokine-like factor super family 7	702.246	2460.59	0.285397	0.000930967
mMC016344	54131	Irf3	interferon regulatory factor 3	700.01	342.755	2.0423	0.0472133
mMC009403	72543	2610528K11Rik	RIKEN cDNA 2610528K11 gene	698.475	234.544	2.97801	0.00267377
mMA035391	70889108143	-	MCC Details: [^scl000^scl0003671^scl0003671.1_270^exon_9999999^-77.52^686]	695.532	220.312	3.15703	1.48002e-05
mMA033944	15525	Hspa4	heat shock protein 4	688.049	217.64	3.1614	0.008812
mMC016874	68549	Sgol2	shugoshin-like 2 (S. pombe)	687.449	188.94	3.63844	0.0367928
mMR028437	14025	Bcl11a	B-cell CLL/lymphoma 11A (zinc finger protein)	680.913	334.335	2.03662	0.00884948
mMC000998	232337	Zfp637	zinc finger protein 637	678.538	338.773	2.00293	0.0433684
mMC021703	102143	D130072O21Rik	RIKEN cDNA D130072O21 gene	676.065	314.086	2.15248	0.019086
mMC015380	19317	Qk	quaking	672.436	242.984	2.7674	0.0410329
mMC019860	66572	2600009P04Rik	RIKEN cDNA 2600009P04 gene	667.723	150.357	4.44092	0.0134458
mMR001464	20019	Rpo1-4	RNA polymerase 1-4	667.421	214.239	3.11532	0.00546647
mMC004431	16451	Jak1	Janus kinase 1	661.827	195.963	3.3773	0.0103
mMC006446	13052	Cxadr	coxsackievirus and adenovirus receptor	659.231	257.103	2.56407	0.00971623
mMC008720	245944	Vps54	vacuolar protein sorting 54 (yeast)	657.154	313.986	2.09294	0.0163572
mMC009673	67064	Chmp1b	chromatin modifying protein 1B	654.365	317.753	2.05935	0.0415209
mMC002964	71177	4933424B01Rik	RIKEN cDNA 4933424B01 gene	653.417	320.28	2.04014	0.031976
mMC003578	217578	BC065123	cDNA sequence BC065123	647.268	169.643	3.81547	6.63892e-05
mMC013114	13800	Enah	enabled homolog (Drosophila)	646.007	296.044	2.18213	0.0108459
mMR029244	17975	Ncl	nucleolin	644.452	236.372	2.72643	0.00294172
mMC020184	20430	Cyfip1	cytoplasmic FMR1 interacting protein 1	642.922	266.132	2.4158	0.0131765
mMC013113	101861	2610034N24Rik	RIKEN cDNA 2610034N24 gene	641.729	286.951	2.23637	0.0228823
mMR027787	16600	Klf4	Kruppel-like factor 4 (gut)	639.447	56.1792	11.3823	0.000835184
mMC008716	18442	P2ry2	purinergic receptor P2Y	637.804	286.469	2.22644	0.00546039
mMC012021	70402	2310056B04Rik	RIKEN cDNA 2310056B04 gene	637.041	253.244	2.51553	0.00629751
mMR030479	94093	Trim33	tripartite motif protein 33	628.98	262.454	2.39654	0.00816675
mMC012217	12795	Plk3	polo-like kinase 3 (Drosophila)	626.103	159.052	3.93648	0.028022
mMC003482	11488	Adam11	a disintegrin and metalloprotease domain 11	626.059	2576.18	0.243018	0.000497528
mMA031281	50927	Nasp	nuclear autoantigenic sperm protein (histone-binding)	625.144	185.956	3.36178	0.042183
mMR030732	12848	Cops2	COP9 (constitutive photomorphogenic) homolog	624.311	222.914	2.80068	0.0193583
mMC022390	74155	1300002F13Rik	RIKEN cDNA 1300002F13 gene	621.422	265.957	2.33655	0.0229331
mMR026158	66432	2400002F02Rik	RIKEN cDNA 2400002F02 gene	621.368	300.475	2.06795	0.00932434
mMC016330	71914	Antxr2	anthrax toxin receptor 2	620.062	156.152	3.97089	0.00863912
mMC025674	110265	Msra	methionine sulfoxide reductase A	618.609	173.307	3.56944	0.00205468
mMC001050	71409	Fmnl2	formin-like 2	616.823	259.052	2.38108	0.0109402
mMR026504	217995	B130016L12Rik	RIKEN cDNA B130016L12 gene	614.833	299.667	2.05172	0.038713
mMC010933	80283	Abtb1	ankyrin repeat and BTB (POZ) domain containing 1	610.678	1344.7	0.454136	0.0272416
mMA033171	223601	0910001A06Rik	RIKEN cDNA 0910001A06 gene	608.688	248.253	2.45189	0.00227188
mMC010012	13056	Cyb561	cytochrome b-561	606.317	261.651	2.31727	0.00663136
mMC003828	56323	Dnajb5	DnaJ (Hsp40) homolog	603.581	208.685	2.8923	0.00643514
mMC023215	99167	Ssx2ip	synovial sarcoma	602.289	274.515	2.19401	0.00808387
mMR028027	69635	Dapk1	death associated protein kinase 1	600.088	113.151	5.30341	0.00201176
mMC008317	27061	Bcap31	B-cell receptor-associated protein 31	598.023	298.939	2.00049	0.0250763
mMC004931	208628	Kntc1	kinetochore associated 1	594.884	240.798	2.47047	0.0357304
mMC014271	30853	Mlf2	myeloid leukemia factor 2	592.521	189.098	3.1334	0.0397194
mMC022079	56348	Hsd17b12	hydroxysteroid (17-beta) dehydrogenase 12	592.371	1231.17	0.481144	0.000419037
mMC003000	214459	Fnbp1l	formin binding protein 1-like	584.84	192.336	3.04073	0.00916902
mMC017479	27393	Mrpl39	mitochondrial ribosomal protein L39	584.304	131.011	4.45996	0.00525917
mMA032174	102545	Cklfsf7	chemokine-like factor super family 7	584.176	2056.51	0.284063	0.00327724
mMA031872	-	-	MCC Details: [^scl000^scl0002749^scl0002749.1_155^exon_9999999^-17.93^236]	583.91	162.535	3.59252	0.0377121
mMC010106	67149	2610200G18Rik	RIKEN cDNA 2610200G18 gene	582.713	271.257	2.1482	0.0324197
mMC011668	68259	Wdr56	WD repeat domain 56	578.889	232.478	2.49008	0.0318448
mMC016983	51797	Ctps	cytidine 5'-triphosphate synthase	576.414	249.025	2.31468	0.00341209
mMC012511	16179	Irak1	interleukin-1 receptor-associated kinase 1	575.591	270.101	2.13102	0.00738175
mMC021745	77283	9430022A07Rik	RIKEN cDNA 9430022A07 gene	575.207	241.06	2.38616	0.0116216
mMC012423	66090	Ypel3	yippee-like 3 (Drosophila)	574.064	1554.15	0.369376	0.00676273
mMR030636	11977	Atp7a	ATPase	572.956	274.934	2.08398	0.0494875
mMC011749	60411	Solt	SoxLZ/Sox6 leucine zipper binding protein in testis	572.662	251.804	2.27424	0.0217608
mMC008500	242406	1110029E03Rik	RIKEN cDNA 1110029E03 gene	572.125	216.395	2.64389	0.00551825
mMR028412	11308	Abi1	abl-interactor 1	570.843	277.847	2.05452	0.00474113
mMC020904	192976	BC046404	cDNA sequence BC046404	570.774	246.585	2.31471	0.000940053
mMR001410	13171	Dbt	dihydrolipoamide branched chain transacylase E2	567.342	261.777	2.16727	0.00235655
mMC005859	230815	Man1c1	mannosidase	567.212	253.671	2.23602	0.00850073
mMA035143	19070	Prei3	preimplantation protein 3	566.048	219.376	2.58027	0.00306265
mMC023826	320578	E430016P22Rik	RIKEN cDNA E430016P22 gene	565.883	136.487	4.14607	0.0168646
mMC010443	54369	Nme6	expressed in non-metastatic cells 6	562.414	224.542	2.50472	0.0167546
mMC002993	17304	Mfge8	milk fat globule-EGF factor 8 protein	557.188	1160.99	0.479924	0.0307143
mMC018750	12741	Cldn5	claudin 5	557.035	1921.45	0.289904	0.00117189
mMC019046	14667	Gm2a	GM2 ganglioside activator protein	556.426	1329.05	0.418665	0.00790915
mMC003883	80879	Slc16a3	solute carrier family 16 (monocarboxylic acid transporters)	554.742	136.704	4.05797	0.0453428
mMC013513	170760	Acbd3	acyl-Coenzyme A binding domain containing 3	552.614	194.593	2.83985	0.0349561
mMC011589	29873	Cspg5	chondroitin sulfate proteoglycan 5	551.516	2321.54	0.237564	0.00731298
mMC008679	66756	4933411K20Rik	RIKEN cDNA 4933411K20 gene	548.095	257.497	2.12855	0.0241669
mMC002031	98404	AI597479	expressed sequence AI597479	547.045	168.901	3.23885	0.0142484
mMC003437	232664	4921511K06Rik	RIKEN cDNA 4921511K06 gene	544.806	1317.35	0.413562	0.0471611
mMR028911	69740	2410012M04Rik	RIKEN cDNA 2410012M04 gene	542.84	248.463	2.18479	0.00153982
mMC024059	208518	5730599I05Rik	RIKEN cDNA 5730599I05 gene	540.318	222.273	2.43087	0.000730082
mMC023296	399510	Map4k5	mitogen-activated protein kinase kinase kinase kinase 5	537.161	220.512	2.43597	0.0123407
mMC009988	12552	Cdh11	cadherin 11	536.686	251.677	2.13244	0.000922085
mMC013263	74255	Smu1	smu-1 suppressor of mec-8 and unc-52 homolog (C. elegans)	536.624	216.671	2.47668	0.0415959
mMC008111	234023	9430010O03Rik	RIKEN cDNA 9430010O03 gene	532.044	233.455	2.279	0.00163836
mMC023281	68250	5730536A07Rik	RIKEN cDNA 5730536A07 gene	529.182	232.003	2.28093	0.0326991
mMR028767	50496	E2f6	E2F transcription factor 6	527.999	207.181	2.54849	0.0202245
mMA034320	16431	Itm2a	integral membrane protein 2A	526.702	116.09	4.53701	0.00108713
mMC003468	66427	1810044O22Rik	RIKEN cDNA 1810044O22 gene	525.803	228.684	2.29925	0.0483229
mMC022759	107932	Chd4	chromodomain helicase DNA binding protein 4	524.904	109.818	4.77975	0.0165355
mMC020321	18516	Pbx3	pre B-cell leukemia transcription factor 3	524.322	132.629	3.9533	0.0438212
mMC025667	70380	Mospd1	motile sperm domain containing 1	523.716	240.125	2.18101	0.0137717
mMC009836	22260	Nr1h2	nuclear receptor subfamily 1	523.263	2040.99	0.256378	0.00666373
mMA035383	12361	Cask	calcium/calmodulin-dependent serine protein kinase (MAGUK family)	520.399	146.023	3.56382	0.0312465
mMR030304	21969	Top1	topoisomerase (DNA) I	518.988	197.973	2.62151	0.0378647
mMC013866	69000	1500041O16Rik	RIKEN cDNA 1500041O16 gene	517.107	1862.34	0.277666	0.00927492
mMR029047	14391	Gabpb1	GA repeat binding protein	513.514	199.207	2.57778	0.00393214
mMR028226	93707	Pcdhgc4	protocadherin gamma subfamily C	513.513	1088.7	0.471675	0.0371212
mMC009789	24055	Sh3bp2	SH3-domain binding protein 2	510.532	123.705	4.12701	0.0137014
mMC023236	381813	Hrmt1l4	heterogeneous nuclear ribonucleoprotein methyltransferase-like 4 (S. cerevisiae)	510.118	153.894	3.31475	0.01754
mMC000780	18619	Penk1	preproenkephalin 1	508.903	84.255	6.04004	0.000181119
mMC017564	66246	Osgep	O-sialoglycoprotein endopeptidase	506.7	185.078	2.73776	0.00129251
mMC012244	208043	BC035291	cDNA sequence BC035291	505.792	197.809	2.55697	0.0295351
mMC009571	59035	Carm1	coactivator-associated arginine methyltransferase 1	505.519	131.929	3.83176	0.0287543
mMC013203	13592	Ebf2	early B-cell factor 2	503.306	119.743	4.20321	0.0111129
mMC013809	11837	Arbp	acidic ribosomal phosphoprotein P0	501.551	147.094	3.40973	0.0340227
mMR029311	108148	Galnt2	UDP-N-acetyl-alpha-D-galactosamine:polypeptide N-acetylgalactosaminyltransferase 2	501.211	203.93	2.45777	0.0005554
mMC023172	71436	Flrt3	fibronectin leucine rich transmembrane protein 3	499.502	120.585	4.14234	1.91531e-06
mMC011865	22761	Zfpm1	zinc finger protein	497.59	203.77	2.44192	0.0050954
mMC022520	23986	Peci	peroxisomal delta3	496.717	227.974	2.17884	0.00550359
mMC018111	20257	Stmn2	stathmin-like 2	493.865	117.523	4.20229	0.00130622
mMA033686	22668	Zfp162	zinc finger protein 162	492.343	180.521	2.72734	5.4941e-05
mMC013819	18861	Pms2	postmeiotic segregation increased 2 (S. cerevisiae)	491.77	175.922	2.79539	0.0357514
mMC013639	77082	2900011L18Rik	RIKEN cDNA 2900011L18 gene	491.403	191.286	2.56894	0.0144893
mMC013930	56194	Fnbp3	formin binding protein 3	488.814	167.66	2.91551	0.00258605
mMC008715	246696	Slc25a28	solute carrier family 25	485.775	1222.72	0.39729	0.0268836
mMC018852	106014	AW049604	expressed sequence AW049604	485.576	218.891	2.21835	0.0328429
mMR001512	108686	A430106J12Rik	RIKEN cDNA A430106J12 gene	483.698	180.187	2.68443	0.0259172
mMR027241	74838	Narg1	NMDA receptor-regulated gene 1	482.765	215.942	2.23562	0.0111231
mMC019282	69696	2310057N15Rik	RIKEN cDNA 2310057N15 gene	478.837	1013.43	0.472493	0.0240921
mMC002840	67480	1300013D05Rik	RIKEN cDNA 1300013D05 gene	476.967	161.938	2.94537	0.00180321
mMC011511	18987	Pou2f2	POU domain	476.747	80.9014	5.89294	0.000820156
mMC003439	68059	Tm9sf2	transmembrane 9 superfamily member 2	474.25	208.41	2.27556	0.0362796
mMC006285	13198	Ddit3	DNA-damage inducible transcript 3	471.818	155.384	3.03646	0.00308102
mMC012723	55978	0610009H04Rik	RIKEN cDNA 0610009H04 gene	471.213	158.837	2.96665	6.76548e-05
mMC025779	15135	Hbb-y	hemoglobin Y	471.01	1.62678	289.534	0.0333007
mMC002040	77519	5730601F06Rik	RIKEN cDNA 5730601F06 gene	468.973	201.763	2.32437	0.00516924
mMC022831	270120	D430038H04Rik	RIKEN cDNA D430038H04 gene	468.828	213.533	2.19558	0.0472031
mMC025540	12340	Capza1	capping protein (actin filament) muscle Z-line	468.358	194.372	2.40959	0.00846584
mMC011117	67290	3110040N11Rik	RIKEN cDNA 3110040N11 gene	468.067	200.912	2.32971	0.00807541
mMR026886	67089	Psmc6	proteasome (prosome	467.775	192.155	2.43436	0.015198
mMR027689	20832	Ssr4	signal sequence receptor	466.02	182.091	2.55928	0.0274725
mMC014671	110893	Slc8a3	solute carrier family 8 (sodium/calcium exchanger)	465.867	130.516	3.56944	0.0441054
mMC024325	29876	Clic4	chloride intracellular channel 4 (mitochondrial)	463.373	132.923	3.48603	0.00123967
mMC008596	14681	Gnao1	guanine nucleotide binding protein	462.973	229.776	2.01489	0.00820522
mMC008042	17279	Melk	maternal embryonic leucine zipper kinase	462.404	174.549	2.64914	0.0463583
mMR029889	18536	Pcm1	pericentriolar material 1	462.007	227.417	2.03154	0.0134148
mMC025559	233733	Galntl4	UDP-N-acetyl-alpha-D-galactosamine:polypeptide N-acetylgalactosaminyltransferase-like 4	460.382	228.333	2.01628	0.0273039
mMR029703	64934	Pes1	pescadillo homolog 1	460.369	92.1237	4.99729	3.32067e-05
mMR026319	239528	Eif2c2	eukaryotic translation initiation factor 2C	459.171	198.086	2.31804	0.0155796
mMC013939	320161	Ssa2	Sjogren syndrome antigen A2	457.732	168.356	2.71883	0.00103676
mMR001259	319158	Hist1h4i	histone 1	457.497	221.303	2.06729	0.00806356
mMC004922	53380	Psmd10	proteosome (prosome	456.728	213.694	2.1373	0.0335992
mMR001497	269593	Luzp1	leucine zipper protein 1	453.919	214.43	2.11686	0.0133777
mMC003742	15258	Hipk2	homeodomain interacting protein kinase 2	453.068	173.015	2.61867	0.00142314
mMR030366	20905	Sts	steroid sulfatase	451.525	1115.83	0.404655	0.0144244
mMA033085	20462	Sfrs10	splicing factor	446.961	213.047	2.09795	0.0196494
mMC014435	109093	Rarsl	arginyl-tRNA synthetase-like	445.842	198.082	2.2508	0.0355976
mMC024484	12484	Cd24a	CD24a antigen	444.047	140.259	3.16591	0.0073426
mMC007293	71951	Gpc2	glypican 2 (cerebroglycan)	443.762	114.665	3.87008	0.00268808
mMC024458	20112	Rps6ka2	ribosomal protein S6 kinase	443.543	219.665	2.01918	0.0458821
mMR027383	65104	Arl6ip3	ADP-ribosylation factor-like 6 interacting protein 3	442.724	197.566	2.24089	0.0003451
mMC015575	268396	G431001E03Rik	RIKEN cDNA G431001E03 gene	441.174	123.354	3.57649	0.00155636
mMC002218	103988	Gck	glucokinase	439.94	193.708	2.27115	0.00465875
mMR028018	93762	Smarca5	SWI/SNF related	438.203	191.798	2.28471	0.00355973
mMC011343	14701	Gng12	guanine nucleotide binding protein (G protein)	437.632	213.722	2.04766	0.021823
mMC013206	18196	Nsg1	neuron specific gene family member 1	437.399	123.812	3.53275	0.0107634
mMC020074	319524	D130016B08Rik	RIKEN cDNA D130016B08 gene	437.321	180.043	2.42898	0.00513239
mMC017676	110606	Fntb	farnesyltransferase	436.715	177.6	2.45898	0.0385564
mMC001655	16980	Lrrn2	leucine rich repeat protein 2	435.842	208.076	2.09463	0.00284276
mMC006713	69885	2610002D18Rik	RIKEN cDNA 2610002D18 gene	434.14	158.041	2.74701	0.0394055
mMR028479	11444	Chrnb2	cholinergic receptor	433.465	162.708	2.66407	0.0352605
mMR028415	224014	Fgd4	FYVE	432.764	209.032	2.07032	0.0360943
mMC016285	66449	Magmas	mitochondria-associated protein involved in granulocyte-macrophage colony-stimulating factor signal transduction	431.405	188.017	2.2945	0.021023
mMC020312	19684	Rdx	radixin	431.216	168.157	2.56437	0.0281981
mMC018296	319998	A230078I05Rik	RIKEN cDNA A230078I05 gene	430.443	183.756	2.34247	0.0247301
mMR001524	68198	Ndufb2	NADH dehydrogenase (ubiquinone) 1 beta subcomplex	429.455	167.065	2.57058	0.0215284
mMC004433	109115	Supt3h	suppressor of Ty 3 homolog (S. cerevisiae)	429.387	160.844	2.66958	0.0226712
mMC007801	53872	Gpiap1	GPI-anchored membrane protein 1	429.386	99.6075	4.31078	0.000625609
mMC006026	67166	Arl10c	ADP-ribosylation factor-like 10C	429.295	214.087	2.00524	1.47503e-05
mMA033115	53872	Gpiap1	GPI-anchored membrane protein 1	427.552	136.735	3.12686	0.0155635
mMC019118	69555	2310033F14Rik	RIKEN cDNA 2310033F14 gene	425.219	1142.09	0.372317	0.0163953
mMA033306	21888	Tle4	transducin-like enhancer of split 4	423.438	160.493	2.63835	0.0170048
mMC019875	326618	Tpm4	tropomyosin 4	422.934	118.114	3.58072	0.00139464
mMC013399	225131	Wac	WW domain containing adaptor with coiled-coil	422.282	203.968	2.07034	0.0401405
mMC024245	16001	Igf1r	insulin-like growth factor I receptor	421.857	1102.23	0.382732	0.00982197
mMR027978	27417	Abcb8	ATP-binding cassette	421.484	882.486	0.47761	0.0296824
mMC006419	19072	Prep	prolyl endopeptidase	420.59	207.74	2.0246	0.0091785
mMC022413	66408	Aptx	aprataxin	420.411	178.157	2.35978	0.00395213
mMC001937	59052	0610012D09Rik	RIKEN cDNA 0610012D09 gene	419.968	173.082	2.42641	0.0197371
mMC005312	75747	Sesn3	sestrin 3	419.776	1395.88	0.300725	0.0077447
mMC009660	71968	2410008B13Rik	RIKEN cDNA 2410008B13 gene	419.424	140.435	2.9866	0.0402459
mMC016056	218639	Arfrp2	ADP-ribosylation factor related protein 2	419.19	147.631	2.83944	0.0132329
mMA034950	53330	Vamp4	vesicle-associated membrane protein 4	417.614	189.88	2.19936	0.0102179
mMC010392	64898	Lpin2	lipin 2	417.359	203.386	2.05206	0.00452025
mMC022546	212508	Gm169	gene model 169	414.904	1112.68	0.372886	0.0086585
mMA031731	208606	1500011J06Rik	RIKEN cDNA 1500011J06 gene	414.829	165.391	2.50816	0.00732966
mMC022209	114893	Tes3	testis derived transcript 3	414.721	164.1	2.52725	0.0131671
mMR030604	12476	Cd151	CD151 antigen	413.397	160.517	2.57542	0.00333027
mMR026460	68145	5730466H23Rik	RIKEN cDNA 5730466H23 gene	412.019	129.16	3.19	0.00870866
mMC003334	22359	Vldlr	very low density lipoprotein receptor	410.995	1135.64	0.361908	0.0147361
mMC008736	23888	Gpc6	glypican 6	409.885	193.765	2.11537	0.0104809
mMR029386	76890	0610016J10Rik	RIKEN cDNA 0610016J10 gene	409.15	189.254	2.16191	0.0151364
mMC015762	105670	Chc1l	chromosome condensation 1-like	408.833	152.802	2.67558	0.000224112
mMR030179	64450	Gpr85	G protein-coupled receptor 85	408.816	99.2102	4.12071	4.95708e-06
mMC024299	276952	Rasl10b	RAS-like	408.792	977.096	0.418374	0.0203412
mMC015213	52132	D7Ertd462e	DNA segment	407.937	191.351	2.13188	0.0132517
mMC025193	67257	2900019M05Rik	RIKEN cDNA 2900019M05 gene	407.529	165.662	2.46001	0.0250992
mMC012655	109065	1110034A24Rik	RIKEN cDNA 1110034A24 gene	407.417	196.838	2.06981	0.0453813
mMC018179	225339	E230022H04Rik	RIKEN cDNA E230022H04 gene	406.935	199.603	2.03872	0.0411528
mMR030591	16179	Irak1	interleukin-1 receptor-associated kinase 1	406.908	180.222	2.25781	0.0231183
mMC023788	269774	Aak1	AP2 associated kinase 1	405.824	185.643	2.18604	0.0274775
mMC010425	17463	Psmd7	proteasome (prosome	405.569	184.159	2.20228	0.0178428
mMR027363	11837	Arbp	acidic ribosomal phosphoprotein P0	404.224	121.634	3.32329	0.00891788
mMC013609	106763	C330008L01Rik	RIKEN cDNA C330008L01 gene	402.237	136.343	2.95019	0.0356783
mMC023746	214895	Lman2l	lectin	400.06	181.754	2.2011	0.00763416
mMC004934	226409	Zranb3	zinc finger	399.843	194.588	2.05482	0.0176822
mMA033478	13682	Eif4a2	eukaryotic translation initiation factor 4A2	398.47	166.083	2.39922	0.00943626
mMC003159	27877	D1Ertd471e	DNA segment	398.312	823.9	0.483447	0.0354342
mMR027460	80913	Pum2	pumilio 2 (Drosophila)	397.892	196.401	2.02591	0.00181736
mMC026108	234734	Aars	alanyl-tRNA synthetase	397.616	183.849	2.16273	0.0123241
mMC011432	71865	Fbxo30	F-box protein 30	395.347	147.36	2.68286	0.0337989
mMC021274	14828	Hspa5	heat shock 70kD protein 5 (glucose-regulated protein)	395.217	146.375	2.70002	0.0215236
mMC011067	117229	Stk33	serine/threonine kinase 33	394.666	73.6493	5.35872	0.00161114
mMC019457	22025	Nr2c1	nuclear receptor subfamily 2	391.008	148.574	2.63174	0.00753709
mMR027604	77626	4122402O22Rik	RIKEN cDNA 4122402O22 gene	390.983	149.796	2.6101	0.0294786
mMC012197	110960	Tars	threonyl-tRNA synthetase	390.769	144.72	2.70017	4.08686e-05
mMC009094	279653	Pcdh19	protocadherin 19	390.768	67.8661	5.75794	0.00213565
mMA032884	17755	Mtap1b	microtubule-associated protein 1 B	390.728	90.6712	4.30928	0.021343
mMR031208	20088	Rps24	ribosomal protein S24	390.693	101.127	3.8634	0.0154907
mMR027286	231380	5730469D23Rik	RIKEN cDNA 5730469D23 gene	390.546	175.872	2.22063	0.00107001
mMC021197	319393	Top2b	topoisomerase (DNA) II beta	389.207	140.67	2.76681	0.00715461
mMC015186	13642	Efnb2	ephrin B2	389.173	144.615	2.69109	0.017259
mMC020313	330260	Pon2	paraoxonase 2	388.62	1354.13	0.286989	0.00570436
mMR026506	117198	Ivns1abp	influenza virus NS1A binding protein	388.483	132.029	2.9424	0.00114962
mMC007292	23797	Akt3	thymoma viral proto-oncogene 3	384.863	109.369	3.51894	0.0054239
mMC024384	223915	Kb36	type II keratin Kb36	384.616	150.738	2.55155	0.0291946
mMC006222	19069	Nup88	nucleoporin 88	383.782	124.873	3.07339	0.0240429
mMC023616	27223	Trp53bp1	transformation related protein 53 binding protein 1	383.639	134.548	2.85132	0.0108203
mMC007055	226896	Tcfap2d	transcription factor AP-2	383.617	150.526	2.54851	0.018925
mMC018983	11544	Adprh	ADP-ribosylarginine hydrolase	383.172	190.827	2.00795	0.023432
mMC015599	239099	Homez	homeodomain leucine zipper-encoding gene	382.824	138.098	2.77212	0.0171226
mMC005791	69487	2310003L22Rik	RIKEN cDNA 2310003L22 gene	381.622	171.385	2.22669	0.00960285
mMC014020	70998	Phf6	PHD finger protein 6	381.381	138.329	2.75705	0.00128462
mMC019455	66290	Atp6v1g1	ATPase	381.167	163.577	2.3302	0.0172942
mMA035555	17268	Meis1	myeloid ecotropic viral integration site 1	380.445	118.2	3.21864	9.86687e-05
mMR029341	18475	Pafah1b2	platelet-activating factor acetylhydrolase	379.583	127.877	2.96836	0.00216914
mMC022558	12552	Cdh11	cadherin 11	379.563	173.548	2.18708	0.0153568
mMC019935	77607	C030036D22Rik	RIKEN cDNA C030036D22 gene	378.253	147.959	2.55647	0.00295208
mMC020854	192174	BC016198	cDNA sequence BC016198	377.765	180.434	2.09365	0.0163358
mMC011439	18647	Pftk1	PFTAIRE protein kinase 1	377.015	114.016	3.30668	0.00834752
mMC010127	72401	Slc43a1	solute carrier family 43	376.798	110.298	3.41617	0.0447876
mMC023705	71743	Coasy	Coenzyme A synthase	376.544	166.937	2.25561	0.0183844
mMC020356	16007	Cyr61	cysteine rich protein 61	376.536	1429.05	0.263487	0.0263361
mMA035558	234664	Appbp1	amyloid beta precursor protein binding protein 1	374.074	160.199	2.33506	0.00716899
mMC012224	106582	Nrm	nurim (nuclear envelope membrane protein)	371.702	876.699	0.423979	0.0121779
mMR028201	14105	Fusip1	FUS interacting protein (serine-arginine rich) 1	371.51	181.281	2.04935	0.000701465
mMR026718	235106	Hnt	neurotrimin	371.094	894.326	0.414943	0.000795756
mMR030201	76626	Msi2h	Musashi homolog 2 (Drosophila)	368.92	76.6445	4.8134	0.0144073
mMC010375	230780	2810055E05Rik	RIKEN cDNA 2810055E05 gene	368.065	179.557	2.04985	0.00891403
mMC012863	17872	Myd116	myeloid differentiation primary response gene 116	365.522	137.334	2.66156	0.0479022
mMR029574	12167	Bmpr1b	bone morphogenetic protein receptor	364.814	155.291	2.34923	0.0388846
mMC025283	22038	Plscr1	phospholipid scramblase 1	362.499	173.622	2.08787	0.00098765
mMC015572	67427	Rps20	ribosomal protein S20	362.29	161.502	2.24326	0.00391251
mMC011517	68140	Tigd2	tigger transposable element derived 2	360.975	128.855	2.80141	0.0396458
mMC007238	26457	Slc27a1	solute carrier family 27 (fatty acid transporter)	360.236	937.757	0.384146	0.000429675
mMC014496	67371	2410016F19Rik	RIKEN cDNA 2410016F19 gene	360.113	178.192	2.02093	0.040077
mMC005174	66143	Eef1e1	eukaryotic translation elongation factor 1 epsilon 1	360.092	79.0518	4.55514	0.0116916
mMC011318	75974	Dock11	dedicator of cytokinesis 11	360.059	153.708	2.34248	0.00663921
mMC015601	70451	2610209N15Rik	RIKEN cDNA 2610209N15 gene	360.021	105.557	3.41069	0.000190441
mMR030211	209225	5430400N05Rik	RIKEN cDNA 5430400N05 gene	359.983	162.169	2.2198	0.00995338
mMC017179	54380	Smarcal1	Swi/SNF related matrix associated	359.458	126.533	2.84081	0.000308605
mMA032541	51797	Ctps	cytidine 5'-triphosphate synthase	356.948	146.002	2.44482	0.0246936
mMC017167	213575	D2lic	dynein 2 light intermediate chain	355.395	97.4732	3.64608	0.0182218
mMC023830	23888	Gpc6	glypican 6	354.119	151.375	2.33935	0.00295434
mMR026719	57776	Ttyh1	tweety homolog 1 (Drosophila)	353.604	1359.42	0.260114	0.0248245
mMC002337	20618	Sncg	synuclein	353.539	65.9228	5.36293	0.0354673
mMC018320	67874	Rprm	reprimo	352.862	68.2727	5.16842	0.0205833
mMC009365	14200	Fhl2	four and a half LIM domains 2	352.224	10.8699	32.4037	0.00383816
mMC025753	13929	X83328	EST X83328	352.138	167.491	2.10243	0.0330789
mMC025017	77634	Snapc3	small nuclear RNA activating complex	352.099	90.0118	3.9117	0.000183306
mMR030486	14114	Fbln1	fibulin 1	351.473	95.1816	3.69266	0.042815
mMC009929	214601	Slc10a3	solute carrier family 10 (sodium/bile acid cotransporter family)	351.077	137.298	2.55705	0.00197279
mMC025487	66736	4921531G14Rik	RIKEN cDNA 4921531G14 gene	351.061	173.27	2.02609	0.00260615
mMC005909	69938	Scrn1	secernin 1	350.829	91.8372	3.82012	0.0149542
mMC015922	109284	C030046I01Rik	RIKEN cDNA C030046I01 gene	348.892	1023.69	0.340817	0.00192631
mMC008246	319878	9630025H16Rik	RIKEN cDNA 9630025H16 gene	346.742	171.24	2.02489	0.0428781
mMA032791	19094	Mapk11	mitogen-activated protein kinase 11	345.988	84.8622	4.07706	0.00588216
mMC021457	270685	Mthfd1l	methylenetetrahydrofolate dehydrogenase (NADP+ dependent) 1-like	345.558	163.181	2.11763	0.0469907
mMR029953	17116	Mab21l1	mab-21-like 1 (C. elegans)	342.126	165.648	2.06538	0.0283498
mMC008561	223601	0910001A06Rik	RIKEN cDNA 0910001A06 gene	341.994	138.747	2.46488	0.0194817
mMC022200	230857	Ece1	endothelin converting enzyme 1	341.054	762.203	0.447458	0.014008
mMC021972	12919	Crhbp	corticotropin releasing hormone binding protein	341.005	126.036	2.70561	0.0457472
mMC022945	94116	Kifc5a	kinesin family member C5A	340.103	1031.42	0.329743	0.0257418
mMA035348	56207	Uchl5	ubiquitin carboxyl-terminal esterase L5	340.065	146.16	2.32667	0.0116742
mMC026262	210356	E030049G20Rik	RIKEN cDNA E030049G20 gene	338.149	63.6515	5.31251	0.00126784
mMR028887	226548	Aph1a	anterior pharynx defective 1a homolog (C. elegans)	337.384	821.551	0.410666	0.0194272
mMC013872	72462	2600005C20Rik	RIKEN cDNA 2600005C20 gene	337.353	143.414	2.3523	0.00303612
mMR001476	14221	Fjx1	four jointed box 1 (Drosophila)	337.073	85.6395	3.93595	0.0109557
mMC017467	56199	Abcb10	ATP-binding cassette	336.62	140.619	2.39385	0.00793802
mMA031828	27215	Azi2	5-azacytidine induced gene 2	335.882	128.384	2.61624	0.0481303
mMC011395	72932	2900019G14Rik	RIKEN cDNA 2900019G14 gene	335.39	767.384	0.437057	0.0342213
mMA033226	18515	Pbx2	pre B-cell leukemia transcription factor 2	334.99	111.061	3.01627	0.00473808
mMC002097	67988	Txndc10	thioredoxin domain containing 10	334.05	149.136	2.2399	0.0465984
mMC020160	227059	Slc39a10	solute carrier family 39 (zinc transporter)	334.047	124.786	2.67696	0.0148281
mMC015252	239673	4732456N10Rik	RIKEN cDNA 4732456N10 gene	333.762	76.8818	4.34124	2.31114e-06
mMC018957	67302	3110050K21Rik	RIKEN cDNA 3110050K21 gene	332.722	131.803	2.52439	0.00723909
mMR026875	320841	9230115F04Rik	RIKEN cDNA 9230115F04 gene	331.7	150.264	2.20745	0.0496545
mMC018934	326621	Syne2	synaptic nuclear envelope 2	331.517	134.076	2.47261	0.0228343
mMC006134	104360	Isl2	insulin related protein 2 (islet 2)	331.371	59.0624	5.61052	0.0156052
mMC005579	19338	Rab33b	RAB33B	329.987	142.825	2.31043	0.000233798
mMR029640	50927	Nasp	nuclear autoantigenic sperm protein (histone-binding)	329.702	150.456	2.19136	0.0139633
mMC025231	69110	1810012N18Rik	RIKEN cDNA 1810012N18 gene	328.463	137.329	2.39179	0.0440593
mMR028505	56430	Rsn	restin (Reed-Steinberg cell-expressed intermediate filament-associated protein)	327.981	141.191	2.32296	0.000739225
mMC008299	216616	Efemp1	epidermal growth factor-containing fibulin-like extracellular matrix protein 1	327.011	105.384	3.10304	0.0152779
mMC020431	14585	Gfra1	glial cell line derived neurotrophic factor family receptor alpha 1	326.479	734.058	0.444759	0.0208744
mMC018634	66592	Stoml2	stomatin (Epb7.2)-like 2	325.148	116.899	2.78146	0.000979009
mMC023159	22629	Ywhah	tyrosine 3-monooxygenase/tryptophan 5-monooxygenase activation protein	324.895	134.414	2.41712	0.0471364
mMC013926	244058	Rgma	RGM domain family	324.642	122.982	2.63976	0.0173685
mMC021286	11465	Actg1	actin	323.95	115.037	2.81604	0.02117
mMA033062	56526	Sept6	septin 6	323.504	111.573	2.89947	0.0390316
mMC017503	56031	Ppie	peptidylprolyl isomerase E (cyclophilin E)	323.34	156.362	2.0679	0.00566027
mMC024723	170768	Pfkfb3	6-phosphofructo-2-kinase/fructose-2	322.906	92.608	3.48681	0.000258532
mMR030390	242083	Ppm1l	protein phosphatase 1 (formerly 2C)-like	322.139	115.444	2.79042	0.0211488
mMC013208	16431	Itm2a	integral membrane protein 2A	320.98	73.2769	4.38037	4.61082e-05
mMC000796	22330	Vcl	vinculin	320.417	95.2243	3.36487	0.00856548
mMC011652	15379	Onecut1	one cut domain	319.283	82.1093	3.88852	0.0233467
mMC020457	227731	Slc25a25	solute carrier family 25 (mitochondrial carrier	317.608	151.744	2.09306	0.00113001
mMC022667	66536	Nipsnap3a	nipsnap homolog 3A (C. elegans)	317.425	142.087	2.23402	0.000794949
mMC010623	20360	Sema6c	sema domain	316.819	157.018	2.01773	0.0211087
mMR029014	13591	Ebf1	early B-cell factor 1	315.85	54.4219	5.80372	0.000728006
mMC015060	77048	4921537D05Rik	RIKEN cDNA 4921537D05 gene	314.546	134.947	2.33089	0.00892511
mMR026819	231769	Sfrs8	splicing factor	313.937	143.285	2.19099	0.0403235
mMC020453	67412	6330407J23Rik	RIKEN cDNA 6330407J23 gene	313.078	86.7478	3.60906	4.91721e-05
mMC007791	67046	Tbc1d7	TBC1 domain family	312.856	145.327	2.15277	0.0427837
mMC011457	11909	Atf2	activating transcription factor 2	312.698	135.824	2.30223	0.0143011
mMC017365	17988	Ndrg1	N-myc downstream regulated gene 1	311.854	921.86	0.338288	0.0134306
mMC020493	223227	Sox21	SRY-box containing gene 21	311.398	75.7668	4.10995	0.00952286
mMC025902	76915	2610034E18Rik	RIKEN cDNA 2610034E18 gene	309.85	72.4738	4.27534	0.000208038
mMC007388	93691	Klf7	Kruppel-like factor 7 (ubiquitous)	309.064	98.1193	3.14988	0.00470451
mMC001604	75972	5033423O07Rik	RIKEN cDNA 5033423O07 gene	306.369	108.115	2.83374	0.00889622
mMC020733	233765	Plekha7	pleckstrin homology domain containing	305.185	660.519	0.462038	0.0314313
mMC002691	29810	Bag3	Bcl2-associated athanogene 3	304.271	113.945	2.67032	0.0365854
mMC020714	209966	Pgbd5	piggyBac transposable element derived 5	303.952	130.393	2.33104	0.00522305
mMC014471	80892	Zfhx4	zinc finger homeodomain 4	303.34	43.9834	6.89669	0.00137037
mMA031551	70998	Phf6	PHD finger protein 6	302.266	107.779	2.80449	0.0094892
mMC002710	57434	Xrcc2	X-ray repair complementing defective repair in Chinese hamster cells 2	302.104	105.834	2.85451	0.0275468
mMC010534	75325	4930565B19Rik	RIKEN cDNA 4930565B19 gene	301.814	722.865	0.417524	0.0159638
mMC022417	110279	Bcr	breakpoint cluster region homolog	300.955	118.451	2.54076	0.0300926
mMC024469	22791	Dnajc2	DnaJ (Hsp40) homolog	300.803	117.03	2.57031	0.00801142
mMC003660	66433	Chchd7	coiled-coil-helix-coiled-coil-helix domain containing 7	297.01	117.206	2.53408	0.0205112
mMC004712	209683	AI428795	expressed sequence AI428795	296.77	129.372	2.29393	0.00679493
mMR027793	108911	2610510H01Rik	RIKEN cDNA 2610510H01 gene	296.379	141.292	2.09764	0.0234535
mMC004312	69162	Sec31l1	SEC31-like 1 (S. cerevisiae)	296.097	146.886	2.01583	0.0063701
mMC013139	114641	Rpl31	ribosomal protein L31	295.908	142.472	2.07696	0.0290598
mMC018484	30940	Usp25	ubiquitin specific protease 25	295.441	134.025	2.20437	0.0455895
mMC005540	13650	Rhbdf1	rhomboid family 1 (Drosophila)	295.203	140.729	2.09767	0.0459565
mMR029483	66629	Golph3	golgi phosphoprotein 3	294.432	136.082	2.16364	0.00216902
mMC013485	23924	Katna1	katanin p60 (ATPase-containing) subunit A1	294.391	112.829	2.60919	0.0266113
mMC023154	11702	Amd1	S-adenosylmethionine decarboxylase 1	294.266	130.185	2.26036	0.00700734
mMC019569	237823	Pfas	phosphoribosylformylglycinamidine synthase (FGAR amidotransferase)	293.974	139.108	2.11328	0.00672476
mMC018770	77519	5730601F06Rik	RIKEN cDNA 5730601F06 gene	293.589	123.61	2.37511	0.0151844
mMC010366	56149	Grasp	GRP1 (general receptor for phosphoinositides 1)-associated scaffold protein	293.458	90.6357	3.23778	0.0246367
mMC007548	16412	Itgb1	integrin beta 1 (fibronectin receptor beta)	289.253	131.427	2.20086	0.0256221
mMC024587	67371	2410016F19Rik	RIKEN cDNA 2410016F19 gene	286.831	107.404	2.67059	6.90546e-05
mMC025342	20977	Syp	synaptophysin	286.261	656.116	0.436296	0.0133008
mMC005538	27412	Peg12	paternally expressed 12	285.994	70.4964	4.05686	0.00982014
mMC013021	17534	Mrc2	mannose receptor	284.616	84.6608	3.36184	0.0411248
mMC015899	16871	Lhx3	LIM homeobox protein 3	283.971	99.0388	2.86727	0.0153382
mMC002282	70785	4432409M07Rik	RIKEN cDNA 4432409M07 gene	283.111	104.289	2.71468	0.000359507
mMC017999	67222	2810036K01Rik	RIKEN cDNA 2810036K01 gene	282.418	87.6266	3.22297	0.0402949
mMC015904	77292	9430072K23Rik	RIKEN cDNA 9430072K23 gene	281.752	94.2136	2.99057	0.0320563
mMC025706	67451	Pkp2	plakophilin 2	281.597	112.676	2.49917	0.00282248
mMR029159	18514	Pbx1	pre B-cell leukemia transcription factor 1	280.768	109.356	2.56747	0.00251944
mMC017442	320027	B230374F23Rik	RIKEN cDNA B230374F23 gene	279.963	133.825	2.09202	0.0337394
mMC015316	68939	Rasl11b	RAS-like	279.914	93.2121	3.00298	0.0304732
mMC012858	223726	D15Bwg0669e	DNA segment	279.606	67.5129	4.14152	0.000132758
mMR030659	66291	1810030N24Rik	RIKEN cDNA 1810030N24 gene	279.45	128.251	2.17893	0.00107197
mMC013212	236900	Pdk3	pyruvate dehydrogenase kinase	279.064	114.185	2.44397	0.0150383
mMC018329	11517	Adcyap1r1	adenylate cyclase activating polypeptide 1 receptor 1	278.924	106.655	2.6152	0.0120194
mMA033606	22247	Umps	uridine monophosphate synthetase	278.736	91.8674	3.03412	0.000207646
mMC003012	215707	D5Bwg0834e	DNA segment	278.627	103.804	2.68418	0.0114261
mMR026883	23808	Ash2l	ash2 (absent	277.568	90.1841	3.07779	0.00900049
mMC019041	319207	4921509E05Rik	RIKEN cDNA 4921509E05 gene	276.755	99.5116	2.78113	0.0124657
mMC017205	114714	Rad51c	Rad51 homolog c (S. cerevisiae)	276.567	125.938	2.19606	0.0119841
mMC007596	68458	Ppp1r14a	protein phosphatase 1	275.535	70.7783	3.89293	0.00419418
mMC023805	18744	Pja1	praja1	275.139	103.716	2.65281	0.0159372
mMC010857	69617	Pitrm1	pitrilysin metalloprotease 1	273.76	116.182	2.35631	0.034873
mMA034039	232943	Klc3	kinesin light chain 3	272.698	1076.28	0.253371	0.0136258
mMC025215	331006	C730026J16	hypothetical protein C730026J16	272.139	92.09	2.95514	0.0105189
mMC022951	71801	Plekhf2	pleckstrin homology domain containing	271.338	101.27	2.67936	0.0373421
mMC016969	56419	Diap3	diaphanous homolog 3 (Drosophila)	271.306	90.9407	2.98333	0.00562752
mMC004302	11504	Adamts1	a disintegrin-like and metalloprotease (reprolysin type) with thrombospondin type 1 motif	270.488	121.756	2.22156	0.019341
mMR027578	218888	Timm23p	translocase of inner mitochondrial membrane 23 homolog pseudogene	270.191	129.028	2.09405	0.0043418
mMA031508	57438	March7	membrane-associated ring finger (C3HC4) 7	269.466	93.4812	2.88257	0.0422806
mMR030382	67210	Gatad1	GATA zinc finger domain containing 1	269.245	114.981	2.34164	0.00834034
mMC022090	56791	Ube2l6	ubiquitin-conjugating enzyme E2L 6	269.232	117.773	2.28604	0.0462782
mMR028974	226982	Eif5b	eukaryotic translation initiation factor 5B	269.033	111.26	2.41806	0.000671995
mMR028962	268902	Robo2	roundabout homolog 2 (Drosophila)	268.503	89.5351	2.99886	0.0403192
mMR028254	20356	Sema5a	sema domain	268.155	1466.39	0.182867	0.00116497
mMC012069	17688	Msh6	mutS homolog 6 (E. coli)	267.874	103.29	2.59342	0.0408502
mMC002325	73363	1700056E22Rik	RIKEN cDNA 1700056E22 gene	265.938	80.4947	3.3038	0.000561987
mMC022598	15019	H2-Q8	histocompatibility 2	265.584	111.789	2.37576	0.0365323
mMA032608	68585	Rtn4	reticulon 4	265.482	87.1204	3.0473	0.0302006
mMC008609	320678	A930037G23Rik	RIKEN cDNA A930037G23 gene	264.5	599.378	0.44129	0.0111576
mMR028906	76263	Gstk1	glutathione S-transferase kappa 1	263.787	103.867	2.53966	0.0020111
mMC014382	67115	Rpl14	ribosomal protein L14	262.858	84.3508	3.11625	0.0117618
mMC014122	72333	2410003B16Rik	RIKEN cDNA 2410003B16 gene	262.78	87.0886	3.01739	0.00141469
mMR030006	12729	Clns1a	chloride channel	262.334	107.341	2.44394	0.00646316
mMR028589	18390	Oprm1	opioid receptor	261.169	100.299	2.6039	0.0104819
mMR001163	217869	Eif5	eukaryotic translation initiation factor 5	260.891	126.594	2.06085	0.0423864
mMR028890	244891	Zfp291	zinc finger protein 291	260.772	127.691	2.04221	3.63901e-05
mMR030373	15228	Foxg1	forkhead box G1	260.702	97.7743	2.66636	0.0193527
mMC023249	108030	Lin7a	lin 7 homolog a (C. elegans)	259.965	115.7	2.24689	0.00107565
mMC007778	74297	1700106J16Rik	RIKEN cDNA 1700106J16 gene	259.461	3.65334	71.0204	1.29333e-05
mMC018671	54357	Epb4.1l4b	erythrocyte protein band 4.1-like 4b	258.254	883.073	0.292449	0.00145279
mMC021449	68161	A930005H10Rik	RIKEN cDNA A930005H10 gene	257.774	126.71	2.03436	0.04339
mMC012946	242662	Rims3	regulating synaptic membrane exocytosis 3	256.466	556.371	0.460962	0.0388148
mMR028630	71834	Zfp297b	zinc finger protein 297B	256.343	99.8983	2.56604	0.00486746
mMA033664	14391	Gabpb1	GA repeat binding protein	253.803	71.6549	3.54201	0.0171883
mMC018662	20652	Soat1	sterol O-acyltransferase 1	252.827	74.8586	3.37739	0.00796874
mMC008043	12649	Chek1	checkpoint kinase 1 homolog (S. pombe)	252.602	100.519	2.51298	0.0105579
mMC015629	320588	C330006P03Rik	RIKEN cDNA C330006P03 gene	251.949	87.3504	2.88435	0.0109711
mMC016048	13641	Efnb1	ephrin B1	251.304	511.819	0.491002	0.00771479
mMR029989	93960	Nkd1	naked cuticle 1 homolog (Drosophila)	250.715	519.368	0.482732	0.0460449
mMC025324	70465	2610312E17Rik	RIKEN cDNA 2610312E17 gene	247.995	111.702	2.22014	0.0339897
mMC000925	21685	Tef	thyrotroph embryonic factor	246.125	683.135	0.360288	0.0128021
mMR001457	80892	Zfhx4	zinc finger homeodomain 4	243.983	16.5665	14.7275	1.79711e-06
mMC013127	19716	Rex3	reduced expression 3	243.693	105.688	2.30577	0.00505359
mMR029868	208650	Cblb	Casitas B-lineage lymphoma b	243.356	109.028	2.23204	0.0152319
mMC011068	71908	Cldn23	claudin 23	242.076	77.175	3.13671	0.00713628
mMR030193	71599	Senp8	SUMO/sentrin specific protease 8	241.333	117.971	2.0457	0.000165654
mMC019692	20462	Sfrs10	splicing factor	240.787	95.3325	2.52576	0.000298325
mMR028256	80708	Pacsin3	protein kinase C and casein kinase substrate in neurons 3	238.506	520.477	0.458244	0.00591845
mMA033530	56358	Copz2	coatomer protein complex	238.282	90.9491	2.61995	0.0108553
mMC003358	18132	Notch4	Notch gene homolog 4 (Drosophila)	238.148	103.617	2.29834	0.0135237
mMC011960	72107	2600005O03Rik	RIKEN cDNA 2600005O03 gene	237.169	114.54	2.07063	0.0130196
mMR029095	70316	Ndufab1	NADH dehydrogenase (ubiquinone) 1	237.06	35.2632	6.72259	0.000110511
mMC020715	66384	Srp19	signal recognition particle 19	236.981	104.448	2.2689	0.00181827
mMC016736	66437	Ttc11	tetratricopeptide repeat domain 11	236.817	762.079	0.310751	0.0173326
mMC021696	19094	Mapk11	mitogen-activated protein kinase 11	236.787	73.1629	3.23644	0.0312958
mMA033536	-	-	MCC Details: [^scl000^scl0001830^scl0001830.1_107^exon_9999999^-22.4^91]	236.67	661.546	0.357752	0.0210692
mMC015182	12971	Crym	crystallin	236.051	5880.43	0.0401419	0.000616681
mMR028580	26950	Vsnl1	visinin-like 1	235.755	527.487	0.44694	0.0248482
mMA032188	18583	Pde7a	phosphodiesterase 7A	235.247	108.57	2.16677	0.00793452
mMC002308	170770	Bbc3	Bcl-2 binding component 3	233.842	104.979	2.22752	0.000394092
mMR030189	20135	Rrm2	ribonucleotide reductase M2	233.788	83.3629	2.80446	0.0127879
mMC007942	18797	Plcb3	phospholipase C	233.02	97.3893	2.39267	0.0449665
mMA034733	67622	1810057P16Rik	RIKEN cDNA 1810057P16 gene	232.374	606.698	0.383014	0.0278751
mMC014146	77030	4833428M15Rik	RIKEN cDNA 4833428M15 gene	231.975	64.6264	3.58948	0.00197644
mMR027643	108155	Ogt	O-linked N-acetylglucosamine (GlcNAc) transferase (UDP-N-acetylglucosamine:polypeptide-N-acetylglucosaminyl transferase)	230.42	82.8356	2.78165	0.0225419
mMA033409	12725	Clcn3	chloride channel 3	227.708	481.421	0.472992	0.0489282
mMC006695	56464	Ctsf	cathepsin F	227.689	571.068	0.398707	0.0330963
mMC008898	13842	Epha8	Eph receptor A8	226.331	1144.56	0.197745	0.0280795
mMC006579	60532	Wtap	Wilms' tumour 1-associating protein	226.065	102.721	2.20077	0.032156
mMC008528	73379	Dcbld2	discoidin	225.676	107.386	2.10153	0.0456278
mMA032144	56403	Syncrip	synaptotagmin binding	225.056	85.6626	2.62724	0.0449081
mMC005637	69941	2810408I11Rik	RIKEN cDNA 2810408I11 gene	223.796	105.007	2.13126	0.0374151
mMR030515	12824	Col2a1	procollagen	222.623	876.896	0.253877	0.00240013
mMC006696	13666	Eif2ak3	eukaryotic translation initiation factor 2 alpha kinase 3	222.566	98.688	2.25525	9.88396e-05
mMC004008	66308	2810021B07Rik	RIKEN cDNA 2810021B07 gene	221.156	105.778	2.09075	0.0138308
mMC001925	69178	Snx5	sorting nexin 5	221.11	96.0335	2.30242	0.0349195
mMC014733	78784	Tnrc4	trinucleotide repeat containing 4	220.554	80.4298	2.74219	0.0458022
mMC021707	245860	Apg9l1	APG9 autophagy 9-like 1 (S. cerevisiae)	219.687	449.895	0.488307	0.0265883
mMC020908	230126	Shb	src homology 2 domain-containing transforming protein B	219.573	27.6961	7.92796	0.00819439
mMA035539	74105	Gga2	golgi associated	219.416	68.6763	3.19493	0.00393418
mMC009743	14584	Gfpt2	glutamine fructose-6-phosphate transaminase 2	217.619	80.9084	2.6897	0.0112386
mMC025218	72511	2610316D01Rik	RIKEN cDNA 2610316D01 gene	217.256	58.1332	3.73722	0.0278355
mMC003011	17135	Mafk	v-maf musculoaponeurotic fibrosarcoma oncogene family	215.813	73.9202	2.91953	0.00763039
mMC005800	19228	Pthr1	parathyroid hormone receptor 1	215.428	97.3165	2.21369	0.00287216
mMC022685	217944	Rapgef5	Rap guanine nucleotide exchange factor (GEF) 5	214.269	81.1049	2.64187	0.00135665
mMC025894	223649	Nrbp2	nuclear receptor binding protein 2	212.65	967.541	0.219784	0.000752537
mMC010715	17127	Smad3	MAD homolog 3 (Drosophila)	212.366	95.2959	2.22849	0.0173931
mMC017068	218215	Ibrdc2	IBR domain containing 2	212.16	1016.29	0.208761	0.0104823
mMA035266	56085	Ubqln1	ubiquilin 1	210.626	102.621	2.05247	0.000612452
mMR028148	11432	Acp2	acid phosphatase 2	209.966	100.592	2.0873	0.0491991
mMC019381	14432	Gap43	growth associated protein 43	209.813	82.6935	2.53724	0.00131802
mMC009905	76553	2810402K13Rik	RIKEN cDNA 2810402K13 gene	209.743	506.981	0.41371	0.00900402
mMC018822	67899	2010110K16Rik	RIKEN cDNA 2010110K16 gene	209.712	88.0814	2.38089	0.0139706
mMC019128	269473	Lrig2	leucine-rich repeats and immunoglobulin-like domains 2	209.183	99.8604	2.09475	0.00205468
mMC018923	105859	AI481750	expressed sequence AI481750	208.2	456.516	0.456064	0.00813881
mMA032875	14049	Eya2	eyes absent 2 homolog (Drosophila)	207.494	52.9842	3.91616	0.0144549
mMC004489	102442	AI115600	expressed sequence AI115600	207.459	539.248	0.384719	0.0468874
mMC013183	93843	Pnck	pregnancy upregulated non-ubiquitously expressed CaM kinase	206.339	501.79	0.411206	0.0462681
mMC020035	319880	Tmcc3	transmembrane and coiled coil domains 3	206.188	582.109	0.354208	0.0209151
mMC025864	13207	Ddx5	DEAD (Asp-Glu-Ala-Asp) box polypeptide 5	205.034	101.132	2.02738	0.0134437
mMR030313	244879	Npat	nuclear protein in the AT region	204.899	100.983	2.02904	0.0074777
mMR030522	71436	Flrt3	fibronectin leucine rich transmembrane protein 3	202.374	56.69	3.56983	8.36076e-05
mMC025089	56306	Tera	teratocarcinoma expressed	201.66	91.8205	2.19624	0.038653
mMA033305	17535	Mre11a	meiotic recombination 11 homolog A (S. cerevisiae)	200.543	97.6541	2.0536	0.000138567
mMC022437	67433	0610011N22Rik	RIKEN cDNA 0610011N22 gene	200.236	72.0633	2.77861	0.00850444
mMR030858	18631	Pex11a	peroxisomal biogenesis factor 11a	200.16	425.168	0.470778	0.00831798
mMC022127	17752	Mt4	metallothionein 4	200.075	610.976	0.327468	0.029477
mMC011305	14734	Gpc3	glypican 3	199.808	480.214	0.416081	0.038336
mMR029072	18176	Nras	neuroblastoma ras oncogene	199.452	90.9012	2.19416	0.0158111
mMC014581	105559	Mbnl2	muscleblind-like 2	199.171	584.78	0.340592	0.0134514
mMC002529	12043	Bcl2	B-cell leukemia/lymphoma 2	198.758	84.9973	2.3384	0.00233163
mMC015642	27354	Nbn	nibrin	198.374	87.7415	2.26089	0.0317425
mMC016536	15569	Elavl2	ELAV (embryonic lethal	198.072	62.4144	3.1735	0.0103239
mMC025649	72709	C1qtnf6	C1q and tumor necrosis factor related protein 6	196.877	57.1514	3.44483	0.000648251
mMC012124	72378	Kalrn	kalirin	196.745	56.475	3.48376	0.0255798
mMR030952	208777	Sned1	sushi	196.691	470.398	0.418138	0.0232941
mMC021918	16477	Junb	Jun-B oncogene	196.652	640.998	0.306791	0.00850577
mMC006585	107585	Dio3	deiodinase	196.65	83.1713	2.3644	0.00148567
mMC021504	11438	Chrna4	cholinergic receptor	195.905	42.9157	4.56489	0.00271489
mMC002796	13202	Ddt	D-dopachrome tautomerase	193.945	79.3946	2.44279	0.0184257
mMR028691	77387	C030016K15Rik	RIKEN cDNA C030016K15 gene	193.889	92.3458	2.09959	0.00661109
mMR029038	22171	Tyms	thymidylate synthase	193.812	82.912	2.33756	7.9605e-05
mMC021826	269113	Nup54	nucleoporin 54	192.852	86.7232	2.22376	0.000126894
mMC009916	101359	D330027H18Rik	RIKEN cDNA D330027H18 gene	192.673	80.7434	2.38624	0.000351113
mMC009644	66822	Fbxo25	F-box only protein 25	192.668	403.464	0.477533	0.0423997
mMC012838	18952	Sept4	septin 4	192.48	504.095	0.381834	0.00113063
mMC009238	26568	Slc27a3	solute carrier family 27 (fatty acid transporter)	190.959	86.7155	2.20213	0.00342836
mMR028829	17909	Myo10	myosin X	189.422	61.833	3.06344	0.00120312
mMR030689	72117	Mak3	Mak3 homolog (S. cerevisiae)	188.955	40.512	4.66418	0.0285584
mMC009359	57257	Vav3	vav 3 oncogene	188.444	66.4775	2.83471	0.00835099
mMR029085	13193	Dcx	doublecortin	186.065	45.9241	4.05157	0.00796861
mMC022136	69178	Snx5	sorting nexin 5	185.357	69.1674	2.67983	0.00254971
mMC005393	23831	Car14	carbonic anhydrase 14	185.341	70.9859	2.61096	0.000105426
mMA035215	30843	Fbxl12	F-box and leucine-rich repeat protein 12	184.723	77.8202	2.37372	0.036636
mMC017767	15490	Hsd17b7	hydroxysteroid (17-beta) dehydrogenase 7	184.63	75.5052	2.44527	0.000945485
mMC019358	403172	4930525K10Rik	RIKEN cDNA 4930525K10 gene	183.25	442.31	0.414303	0.0101104
mMC014949	76501	Commd9	COMM domain containing 9	182.741	378.816	0.4824	0.0254612
mMC024977	11906	Atbf1	AT motif binding factor 1	182.454	41.877	4.3569	0.00303553
mMC019773	18391	Oprs1	opioid receptor	182.309	71.0035	2.56761	0.0165968
mMC006470	232943	Klc3	kinesin light chain 3	181.544	631.386	0.287533	0.0402321
mMC019992	69784	1500009L16Rik	RIKEN cDNA 1500009L16 gene	181.398	87.594	2.0709	0.0240856
mMC022639	194237	BC057371	cDNA sequence BC057371	179.532	42.8876	4.18611	0.00187657
mMR028581	20745	Spock1	sparc/osteonectin	179.463	27.9034	6.43159	9.10724e-05
mMC010397	71985	Acad10	acyl-Coenzyme A dehydrogenase family	177.852	464.948	0.38252	0.0486989
mMC023050	12583	Cdo1	cysteine dioxygenase 1	177.733	42.8648	4.14637	3.35532e-05
mMC020706	69101	1810015A11Rik	RIKEN cDNA 1810015A11 gene	176.635	86.3202	2.04628	0.00680078
mMC014880	77590	4631426J05Rik	RIKEN cDNA 4631426J05 gene	176.119	38.6024	4.56237	0.020596
mMR028941	71721	1200015N20Rik	RIKEN cDNA 1200015N20 gene	176.082	68.9963	2.55205	0.00252769
mMC012462	234865	Nup133	nucleoporin 133	175.73	69.6115	2.52444	0.0212471
mMC018752	67296	Socs4	suppressor of cytokine signaling 4	175.284	85.0742	2.06037	0.00186667
mMC025583	239796	A430031N04	hypothetical protein A430031N04	175.265	53.5298	3.27416	0.000352121
mMC008509	213556	Plekhh2	pleckstrin homology domain containing	174.467	34.8103	5.01194	0.000115339
mMR030498	16949	Loxl1	lysyl oxidase-like 1	173.224	80.2409	2.15879	0.0324135
mMC006288	78540	C030002B11Rik	RIKEN cDNA C030002B11 gene	172.613	622.571	0.277257	0.0138601
mMC006130	216881	BC030477	cDNA sequence BC030477	172.481	384.589	0.448482	0.0217278
mMC014030	230235	6430704M03Rik	RIKEN cDNA 6430704M03 gene	172.229	46.1522	3.73176	1.76296e-05
mMC024135	56542	Ick	intestinal cell kinase	172.02	444.681	0.386839	0.043533
mMA033335	29870	Gtse1	G two S phase expressed protein 1	171.556	356.196	0.481635	0.041897
mMC021793	227738	Lrsam1	leucine rich repeat and sterile alpha motif containing 1	171.062	400.153	0.427491	0.0252322
mMC026050	14073	Faah	fatty acid amide hydrolase	170.978	418.887	0.408173	0.0252071
mMC003024	12140	Fabp7	fatty acid binding protein 7	170.863	669.393	0.255251	0.000132149
mMC021089	15932	Idua	iduronidase	170.699	518.864	0.328987	0.00550265
mMA033574	67014	Mina	myc induced nuclear antigen	169.563	78.1808	2.16885	0.0401522
mMC026057	22719	Zfp61	zinc finger protein 61	167.99	379.181	0.443032	0.0436
mMC008718	68982	1500015A07Rik	RIKEN cDNA 1500015A07 gene	167.701	75.0881	2.23338	0.0047722
mMR030439	192196	Luc7l2	LUC7-like 2 (S. cerevisiae)	167.036	78.2993	2.1333	0.0425465
mMC019940	66407	Mrps15	mitochondrial ribosomal protein S15	166.681	74.4913	2.23759	0.00117213
mMC023621	50754	Fbxw7	F-box and WD-40 domain protein 7	166.553	539.531	0.3087	0.00849156
mMC016975	238328	G630009D10Rik	RIKEN cDNA G630009D10 gene	166.466	82.3018	2.02263	0.0201002
mMC009645	20266	Scn1b	sodium channel	165.9	349.13	0.475181	0.0385675
mMA033599	70225	Ppil3	peptidylprolyl isomerase (cyclophilin)-like 3	163.599	61.4365	2.66289	0.00039448
mMC002588	19362	Rad51ap1	RAD51 associated protein 1	163.587	77.9964	2.09736	0.0297427
mMC011243	77938	A930008G19Rik	RIKEN cDNA A930008G19 gene	163.254	426.148	0.383091	0.0259278
mMC015652	239833	Lmln	leishmanolysin-like (metallopeptidase M8 family)	162.945	77.4443	2.10402	0.00127195
mMC001822	97031	C430004E15Rik	RIKEN cDNA C430004E15 gene	161.824	2013.39	0.0803741	0.00454584
mMC019072	72960	Top1mt	DNA topoisomerase 1	161.114	76.9041	2.095	0.0211095
mMC019135	67840	Mrp63	mitochondrial ribosomal protein 63	160.571	75.418	2.12909	0.00343669
mMC021865	268859	A2bp1	ataxin 2 binding protein 1	160.215	382.87	0.418458	0.0201406
mMC011714	76483	2400010G15Rik	RIKEN cDNA 2400010G15 gene	160.091	371.901	0.430468	0.00500801
mMC008740	72491	2610206G21Rik	RIKEN cDNA 2610206G21 gene	159.029	53.459	2.97479	0.0394155
mMC004728	140486	Igf2bp1	insulin-like growth factor 2	158.721	75.0405	2.11514	0.00190619
mMA035277	71978	Ppp2r2a	protein phosphatase 2 (formerly 2A)	157.228	46.903	3.35218	0.000707739
mMC011445	12516	Cd7	CD7 antigen	156.491	350.441	0.446554	0.00387861
mMC013524	329628	6030410K14Rik	RIKEN cDNA 6030410K14 gene	156.466	62.6413	2.49781	0.00253618
mMC018438	15220	Foxq1	forkhead box Q1	154.323	70.7069	2.18257	0.0353251
mMA033533	70122	Mllt3	myeloid/lymphoid or mixed lineage-leukemia translocation to 3 homolog (Drosophila)	153.538	67.9221	2.2605	0.000919509
mMR030940	224860	Plcl2	phospholipase C-like 2	153.357	76.4458	2.00609	0.00590665
mMC023878	72301	1810041L15Rik	RIKEN cDNA 1810041L15 gene	153.291	417.042	0.367568	0.011766
mMR026764	98711	Rdh10	retinol dehydrogenase 10 (all-trans)	152.995	395.862	0.386485	0.0258003
mMC023810	69486	Ppm1a	protein phosphatase 1A	152.986	67.1878	2.277	0.00309638
mMC016595	320685	Dctd	dCMP deaminase	152.443	60.9887	2.49952	0.0149439
mMC015392	66733	Kcng4	potassium voltage-gated channel	152.206	24.6805	6.16703	1.32342e-07
mMC017537	56863	Cldn9	claudin 9	151.332	359.852	0.420541	0.00311873
mMA031700	66235	Eif1ay	eukaryotic translation initiation factor 1A	151.164	71.3622	2.11826	0.0115536
mMC021625	235459	Gtf2a2	general transcription factor II A	150.946	59.5851	2.53328	0.000202538
mMC018288	14739	Edg5	endothelial differentiation	150.491	512.438	0.293676	0.00193127
mMC024777	70232	1500009L16Rik	RIKEN cDNA 1500009L16 gene	149.579	68.5193	2.18302	0.00203321
mMA032995	56358	Copz2	coatomer protein complex	149.487	50.9432	2.93438	0.0157852
mMC008768	14731	Gpaa1	GPI anchor attachment protein 1	149.136	502.493	0.296791	0.0471605
mMC009679	54216	Pcdh7	protocadherin 7	148.486	51.5049	2.88294	0.0032167
mMC022192	170938	Zfp617	zinc finger protein 617	147.886	70.2753	2.10438	0.000516881
mMC014081	319637	A430072C10Rik	RIKEN cDNA A430072C10 gene	147.364	409.505	0.359858	0.0153797
mMC007691	13193	Dcx	doublecortin	147.331	49.5222	2.97504	0.00136368
mMC023139	104814	Clmn	calmin	146.841	59.6132	2.46323	0.0461136
mMC023690	212448	9330159F19Rik	RIKEN cDNA 9330159F19 gene	146.812	68.2036	2.15256	0.00356277
mMC013593	103781	9030024J15Rik	RIKEN cDNA 9030024J15 gene	146.503	352.179	0.41599	0.00885461
mMA033005	70823	Hmgb2l1	high mobility group box 2-like 1	145.523	62.0075	2.34686	0.00519751
mMC005896	99480	4930588M11Rik	RIKEN cDNA 4930588M11 gene	145.207	57.6636	2.51816	0.0388412
mMC011918	230025	Prdm13	PR domain containing 13	145.176	421.997	0.34402	0.0105794
mMC022824	207683	Igsf11	immunoglobulin superfamily	144.492	317.541	0.455034	0.0320115
mMC013808	19062	Pps	putative phosphatase	144.364	507.521	0.28445	0.038052
mMC020707	209032	B130055L09Rik	RIKEN cDNA B130055L09 gene	144.317	49.5717	2.91127	0.000161981
mMC006768	74325	Cltb	clathrin	144.3	360.127	0.400691	0.0250792
mMR031058	235442	Rab8b	RAB8B	144.022	379.469	0.379536	0.049624
mMR028429	94185	Tnfrsf21	tumor necrosis factor receptor superfamily	143.255	66.1473	2.16569	0.00929378
mMC020085	11816	Apoe	apolipoprotein E	142.68	570.471	0.250109	0.0228391
mMC002660	17133	Maff	v-maf musculoaponeurotic fibrosarcoma oncogene family	142.406	56.3178	2.52862	0.020815
mMC020169	224703	March2	membrane-associated ring finger (C3HC4) 2	142.368	360.142	0.39531	0.000499854
mMA032746	17246	Mdm2	transformed mouse 3T3 cell double minute 2	142.162	59.2501	2.39935	0.00685118
mMC024630	29876	Clic4	chloride intracellular channel 4 (mitochondrial)	142.03	55.0263	2.58114	0.0145731
mMC007832	75735	Pank1	pantothenate kinase 1	140.894	68.9032	2.04482	0.0468264
mMC013142	269378	Ahcy	S-adenosylhomocysteine hydrolase	140.755	63.9202	2.20205	0.0450557
mMC014717	73168	3110027N22Rik	RIKEN cDNA 3110027N22 gene	140.114	45.41	3.08553	0.000471132
mMC023167	72429	2010203O07Rik	RIKEN cDNA 2010203O07 gene	139.437	43.4671	3.20788	0.000135229
mMC011282	230904	Fbxo2	F-box only protein 2	138.643	567.442	0.24433	0.00324193
mMC003915	20255	Scg3	secretogranin III	138.389	42.879	3.22744	0.00982395
mMC016853	67262	2900016B01Rik	RIKEN cDNA 2900016B01 gene	138.247	495.243	0.279149	0.0370491
mMC012048	20502	Slc16a2	solute carrier family 16 (monocarboxylic acid transporters)	137.95	535.759	0.257485	0.00101836
mMC018419	20979	Syt1	synaptotagmin 1	137.077	275.291	0.497936	0.0405907
mMC017517	17349	Mlf1	myeloid leukemia factor 1	136.424	56.7463	2.40411	0.0378896
mMC016109	72055	1810073N04Rik	RIKEN cDNA 1810073N04 gene	135.573	36.2147	3.74359	0.00264331
mMC016398	67451	Pkp2	plakophilin 2	135.418	52.7692	2.56623	0.026825
mMC011626	22370	Vtn	vitronectin	135.321	58.4801	2.31397	0.004266
mMC006300	243914	Lgi4	leucine-rich repeat LGI family	132.978	399.981	0.33246	0.00979303
mMC008739	215418	Axud1	AXIN1 up-regulated 1	132.668	38.556	3.44091	0.0466333
mMR031087	209760	Tmc7	transmembrane channel-like gene family 7	131.68	47.233	2.78789	0.00888953
mMR026866	15572	Elavl4	ELAV (embryonic lethal	131.472	47.7253	2.75477	0.00106065
mMA032354	22317	Vamp1	vesicle-associated membrane protein 1	131.067	309.442	0.42356	0.00144624
mMA031723	66536	Nipsnap3a	nipsnap homolog 3A (C. elegans)	130.184	64.4343	2.02042	0.00110085
mMA034619	14672	Gna11	guanine nucleotide binding protein	129.931	289.857	0.44826	0.0357361
mMC018928	71296	4933436C20Rik	RIKEN cDNA 4933436C20 gene	129.898	744.258	0.174533	0.00220435
mMC025948	24050	Sept3	septin 3	129.865	49.462	2.62555	0.00809157
mMA031614	93840	Ltap	loop tail associated protein	129.72	297.6	0.435889	0.0435768
mMC014978	56047	Msln	mesothelin	128.479	44.0625	2.91583	2.76787e-05
mMC023162	226982	Eif5b	eukaryotic translation initiation factor 5B	128.125	45.6152	2.80883	0.00051767
mMC015626	12212	Chic1	cysteine-rich hydrophobic domain 1	127.61	61.4563	2.07644	0.0045092
mMC015298	72975	2900063K03Rik	RIKEN cDNA 2900063K03 gene	127.183	33.8719	3.75481	0.00101185
mMA031855	234854	Cdk10	cyclin-dependent kinase (CDC2-like) 10	127.042	58.069	2.18778	0.0485227
mMC008644	11305	Abca2	ATP-binding cassette	126.975	360.098	0.352613	0.0343615
mMC025677	24061	Smc1l1	SMC (structural maintenance of chromosomes 1)-like 1 (S. cerevisiae)	126.448	40.2315	3.14301	0.0015881
mMC016126	170771	Khdrbs2	KH domain containing	125.594	58.3263	2.15329	0.0103905
mMC003364	70445	Cd248	CD248 antigen	124.954	257.957	0.484401	0.00823603
mMA032114	18633	Pex16	peroxisome biogenesis factor 16	124.688	306.402	0.40694	0.0370655
mMC010103	208618	BC026657	cDNA sequence BC026657	124.376	54.1197	2.29816	0.0368415
mMC014173	20613	Snai1	snail homolog 1 (Drosophila)	124.255	302.777	0.410384	0.00842763
mMC011149	67254	2900011O08Rik	RIKEN cDNA 2900011O08 gene	124.177	56.3434	2.20394	0.0284978
mMC012004	56226	Espn	espin	123.908	539.129	0.22983	0.0239293
mMR027276	77900	6720473M11Rik	RIKEN cDNA 6720473M11 gene	123.891	43.2152	2.86684	0.0166457
mMC005776	70120	2210023C10Rik	RIKEN cDNA 2210023C10 gene	123.807	52.5677	2.35519	0.00848796
mMC011647	11932	Atp1b2	ATPase	123.128	431.727	0.285198	0.0297814
mMC022287	399558	Flrt2	fibronectin leucine rich transmembrane protein 2	123.002	44.812	2.74483	0.0178801
mMR027169	19266	Ptprd	protein tyrosine phosphatase	122.046	333.119	0.366375	0.0065829
mMC014238	67916	Ppap2b	phosphatidic acid phosphatase type 2B	121.444	813.972	0.149199	0.0134652
mMC006139	20408	Sh3gl3	SH3-domain GRB2-like 3	121.343	51.4093	2.36034	0.0272147
mMC022301	12833	Col6a1	procollagen	120.684	529.939	0.227732	0.0291959
mMR030687	20462	Sfrs10	splicing factor	120.452	57.4715	2.09586	0.00894033
mMC018953	243220	4933413A10Rik	RIKEN cDNA 4933413A10 gene	120.142	46.0746	2.60755	0.028256
mMR030866	258706	Olfr43	olfactory receptor 43	120.09	335.747	0.35768	0.0164743
mMC012316	78733	Troap	trophinin associated protein	119.338	305.042	0.391218	0.0319231
mMR030751	319161	Hist1h4m	histone 1	118.791	56.8429	2.08981	0.0153045
mMC018459	69685	Smcr8	Smith-Magenis syndrome chromosome region	118.754	54.6264	2.17394	0.043886
mMC007482	71086	4933412E12Rik	RIKEN cDNA 4933412E12 gene	118.436	57.2531	2.06864	0.0038399
mMC013525	98932	Myl9	myosin	118.168	45.6862	2.5865	0.0120933
mMC012167	268755	A930011O12Rik	RIKEN cDNA A930011O12 gene	117.97	358.799	0.32879	0.0310938
mMR027519	22792	Dnajc2	DnaJ (Hsp40) homolog	117.709	40.6392	2.89644	0.0426593
mMC023597	68794	Flnc	filamin C	116.615	47.5729	2.45129	0.00287467
mMC003809	14816	Grm1	glutamate receptor	116.257	252.578	0.460283	0.0103616
mMC025947	13808	Eno3	enolase 3	115.626	356.745	0.324113	0.0465059
mMR027007	70834	Spag9	sperm associated antigen 9	115.399	55.044	2.09649	0.0423244
mMC021924	67088	2210404G23Rik	RIKEN cDNA 2210404G23 gene	114.902	55.7897	2.05955	0.0318433
mMC014799	237615	G431002C21Rik	RIKEN cDNA G431002C21 gene	114.253	278.956	0.409575	0.00696439
mMC020526	66817	D8Bwg1414e	DNA segment	113.982	32.5314	3.50375	0.00449669
mMA034691	30877	Gnl3	guanine nucleotide binding protein-like 3 (nucleolar)	113.83	54.427	2.09143	4.70832e-06
mMC008850	216049	Zfp365	zinc finger protein 365	113.686	316.521	0.359174	0.0154398
mMR030169	77014	2700079J08Rik	RIKEN cDNA 2700079J08 gene	113.615	242.998	0.467556	0.00470948
mMC007487	21346	Tagln2	transgelin 2	113.564	429.559	0.264373	0.00106149
mMR026753	26874	Abcd2	ATP-binding cassette	113.378	233.104	0.486385	0.00538163
mMC017476	14256	Flt3l	FMS-like tyrosine kinase 3 ligand	113.316	416.667	0.271959	0.000440484
mMC010345	51875	D2Ertd217e	DNA segment	113.263	41.4329	2.73366	0.00566574
mMC009450	72303	Cyp2c65	cytochrome P450	113.063	284.77	0.397034	0.0223353
mMC025480	17345	Mki67	antigen identified by monoclonal antibody Ki 67	112.794	52.8933	2.13247	0.00417061
mMC018466	72446	2600010E01Rik	RIKEN cDNA 2600010E01 gene	112.639	330.662	0.340646	0.0379172
mMC019006	93893	Pcdhb22	protocadherin beta 22	111.941	275.956	0.405646	0.00619102
mMC020666	19692	Reg1	regenerating islet-derived 1	111.89	18.3212	6.10714	0.000547244
mMC025670	229622	9430063L05Rik	RIKEN cDNA 9430063L05 gene	111.779	44.4115	2.5169	0.00077178
mMC025981	13593	Ebf3	early B-cell factor 3	111.641	30.2977	3.68482	0.00050388
mMC005426	17345	Mki67	antigen identified by monoclonal antibody Ki 67	110.852	51.9545	2.13363	0.022195
mMR030280	83925	Trps1	trichorhinophalangeal syndrome I (human)	110.601	235.716	0.469214	0.0347721
mMC024781	399613	D030047M17Rik	RIKEN cDNA D030047M17 gene	110.154	8.09044	13.6154	0.00484825
mMC022485	67501	2610529H08Rik	RIKEN cDNA 2610529H08 gene	109.624	49.0733	2.23388	0.00128768
mMC007236	12349	Car2	carbonic anhydrase 2	109.361	521.766	0.209598	0.0310689
mMC002119	231327	Ppat	phosphoribosyl pyrophosphate amidotransferase	109.02	49.8811	2.18559	0.00180728
mMC017790	16363	Irf2	interferon regulatory factor 2	109.014	255.331	0.426954	0.00271258
mMR029212	19272	Ptprk	protein tyrosine phosphatase	108.972	41.3805	2.63342	0.000197732
mMC007967	243621	Iqsec3	IQ motif and Sec7 domain 3	108.46	265.506	0.408501	0.0331175
mMC011113	16890	Lipe	lipase	108.172	279.861	0.386519	0.00335046
mMC014031	216344	Rab21	RAB21	107.957	47.1268	2.29079	0.00344552
mMC011002	52055	Rab11fip5	RAB11 family interacting protein 5 (class I)	107.811	226.306	0.476396	0.00447885
mMC014902	76942	2210003I03Rik	RIKEN cDNA 2210003I03 gene	107.456	258.235	0.416115	0.00472992
mMC001584	16590	Kit	kit oncogene	107.344	266.556	0.402707	0.0263654
mMR029523	74012	Rap2b	RAP2B	107.187	46.9548	2.28278	0.0104048
mMC011089	18392	Orc1l	origin recognition complex	107.046	39.9972	2.67633	0.00187557
mMC025503	20357	Sema5b	sema domain	106.868	367.856	0.290515	0.019785
mMC011046	12291	Cacna1g	calcium channel	106.77	424.402	0.251578	0.0234396
mMC022425	68215	2610510H03Rik	RIKEN cDNA 2610510H03 gene	106.541	37.198	2.86416	0.00967199
mMC007543	19141	Lgmn	legumain	106.088	251.139	0.422426	0.0305001
mMC014969	66067	0610037H22Rik	RIKEN cDNA 0610037H22 gene	105.839	42.3173	2.50108	0.0332669
mMC010238	76498	Paqr4	progestin and adipoQ receptor family member IV	105.643	345.001	0.30621	0.00962125
mMC010991	230775	Bai2	brain-specific angiogenesis inhibitor 2	105.532	344.799	0.306067	0.0463628
mMA034419	-	-	MCC Details: [^scl000^scl0003499^scl0003499.1_101^exon_9999999^0^172]	105.196	216.933	0.484925	0.00551857
mMC006202	18423	Otx1	orthodenticle homolog 1 (Drosophila)	104.854	44.5275	2.35482	0.0425388
mMC005752	56471	Stmn4	stathmin-like 4	104.813	36.8475	2.84451	0.00144463
mMC017691	21886	Tle2	transducin-like enhancer of split 2	104.749	333.357	0.314224	0.00430553
mMC004651	30795	Fkbp3	FK506 binding protein 3	104.636	44.1063	2.37236	0.00516332
mMC024727	20969	Sdc1	syndecan 1	104.414	47.4758	2.19932	0.0167349
mMC002043	232989	Hnrpul1	heterogeneous nuclear ribonucleoprotein U-like 1	104.371	243.468	0.428686	0.013755
mMC014654	14160	Gpr49	G protein-coupled receptor 49	104.34	15.8649	6.57676	0.0055755
mMC008671	22157	Tulp1	tubby like protein 1	104.037	366.386	0.283954	0.0398789
mMC017308	14345	Fut4	fucosyltransferase 4	103.763	15.0289	6.90424	0.0006405
mMC009371	218194	Phactr1	phosphatase and actin regulator 1	103.534	349.702	0.296062	0.0183564
mMC014644	239273	Abcc4	ATP-binding cassette	103.491	45.3029	2.28443	0.0241151
mMA031510	68252	A030007L17Rik	RIKEN cDNA A030007L17 gene	103.383	49.7159	2.07947	0.00412175
mMA031969	15364	Hmga2	high mobility group AT-hook 2	103.119	32.2288	3.19958	0.00151784
mMA035583	59069	Tpm3	tropomyosin 3	102.967	49.6943	2.072	0.0360486
mMC011571	66959	Dusp26	dual specificity phosphatase 26 (putative)	102.785	353.111	0.291084	0.023248
mMC005935	14552	Gdap7	ganglioside-induced differentiation-associated-protein 7	102.482	39.9367	2.5661	0.00924304
mMC002356	217944	Rapgef5	Rap guanine nucleotide exchange factor (GEF) 5	102.465	38.5355	2.65897	0.0115087
mMC015114	236794	Slc9a6	solute carrier family 9 (sodium/hydrogen exchanger)	102.274	207.029	0.494008	0.0494474
mMR029340	18526	Pcdh10	protocadherin 10	102.161	41.2555	2.47631	0.0038526
mMC024475	68024	Hist1h2bc	histone 1	102.011	41.8686	2.43645	0.0100125
mMC025254	268377	BC023928	cDNA sequence BC023928	101.049	291.159	0.347058	0.00639508
mMA033732	13211	Dhx9	DEAH (Asp-Glu-Ala-His) box polypeptide 9	100.414	30.0978	3.33625	0.0106972
mMC004400	77286	9430034D17Rik	RIKEN cDNA 9430034D17 gene	100.352	39.0538	2.56959	0.0128385
mMC008354	20681	Sox8	SRY-box containing gene 8	100.205	1719.94	0.0582605	0.00857037
mMC014004	19661	Rbp3	retinol binding protein 3	100.081	654.226	0.152977	0.0031937
mMC005019	27276	Plekhb1	pleckstrin homology domain containing	100.043	861.645	0.116107	0.0369186
mMC008863	77065	5930412E23Rik	RIKEN cDNA 5930412E23 gene	99.6448	48.8715	2.03891	0.0149567
mMA035177	21406	Tcf12	transcription factor 12	99.1069	26.4638	3.74499	0.0249198
mMC010272	66584	2610104F20Rik	RIKEN cDNA 2610104F20 gene	98.989	38.8691	2.54673	0.0343911
mMC021811	269633	2810046M22Rik	RIKEN cDNA 2810046M22 gene	98.7407	36.8754	2.67768	0.00953138
mMC003234	227638	Qscn6l1	quiescin Q6-like 1	98.6628	44.7175	2.20636	0.0134466
mMR029336	22288	Utrn	utrophin	98.5779	22.5901	4.36377	0.0416901
mMA032574	22414	Wnt2b	wingless related MMTV integration site 2b	98.5744	274.64	0.358922	0.0375309
mMA032202	77559	Agl	amylo-1	98.5727	226.293	0.435598	0.0151262
mMC023068	14390	Gabpa	GA repeat binding protein	98.4681	41.8737	2.35155	0.00203373
mMC007116	320145	Sp8	trans-acting transcription factor 8	98.2702	7.01112	14.0163	0.000223425
mMC017225	194231	Cnksr1	connector enhancer of kinase suppressor of Ras 1	97.712	272.198	0.358973	0.0424832
mMA033963	67871	Mrrf	mitochondrial ribosome recycling factor	97.4754	41.3843	2.35537	0.0083613
mMA032905	228608	Smox	spermine oxidase	97.1483	237.401	0.409216	0.000120784
mMC012955	104601	Mycbpap	Mycbp associated protein	96.5407	34.1725	2.8251	0.0115416
mMC025359	320806	Gfm2	G elongation factor	95.6355	42.0195	2.27598	0.00276225
mMR028506	217944	Rapgef5	Rap guanine nucleotide exchange factor (GEF) 5	95.5521	43.0745	2.2183	0.0100502
mMC015371	106565	Egfl9	EGF-like-domain	95.0623	197.519	0.481283	0.000226663
mMC012099	17389	Mmp16	matrix metalloproteinase 16	94.7406	45.3761	2.0879	0.0131568
mMC015822	58227	9630031F12Rik	RIKEN cDNA 9630031F12 gene	94.6216	569.11	0.166262	3.94864e-05
mMR028770	16592	Fabp5	fatty acid binding protein 5	94.1792	18.0909	5.20589	0.000227069
mMC025921	69700	2310067L16Rik	RIKEN cDNA 2310067L16 gene	93.9438	21.4426	4.38118	6.88021e-06
mMC003937	107508	Eprs	glutamyl-prolyl-tRNA synthetase	93.8592	46.6812	2.01064	0.040448
mMR028442	76843	2810047L02Rik	RIKEN cDNA 2810047L02 gene	93.8219	33.5557	2.796	0.000275089
mMC006814	27973	Vkorc1	vitamin K epoxide reductase complex	93.7359	266.07	0.352298	0.00161831
mMA034717	50868	Keap1	kelch-like ECH-associated protein 1	93.3414	255.709	0.36503	0.0129778
mMA035256	15502	Dnaja1	DnaJ (Hsp40) homolog	92.9704	40.7039	2.28406	0.000618111
mMC009478	76866	4930417P05Rik	RIKEN cDNA 4930417P05 gene	92.5907	199.307	0.464564	0.0379151
mMA032854	105245	Txndc5	thioredoxin domain containing 5	92.5773	36.859	2.51166	0.00618214
mMC022479	97550	C130081A10Rik	RIKEN cDNA C130081A10 gene	92.4353	38.5266	2.39926	0.00140472
mMC021717	12308	Calb2	calbindin 2	92.3049	187.007	0.49359	0.0453199
mMC010582	329735	4.93343e+26	hypothetical protein 4933431E20	92.2383	194.003	0.475448	0.00327288
mMC001712	73173	Pcdh18	protocadherin 18	91.9402	45.9253	2.00195	0.00436568
mMC003625	21336	Tacr1	tachykinin receptor 1	91.8249	234.906	0.3909	0.00135698
mMR026596	12745	Clgn	calmegin	91.6982	45.7701	2.00345	0.0184835
mMA032470	56320	Dbn1	drebrin 1	91.5092	39.8965	2.29367	0.000709974
mMC011519	16007	Cyr61	cysteine rich protein 61	91.4086	248.777	0.367432	0.0211281
mMA033130	-	-	MCC Details: [^scl000^scl0002702^scl0002702.1_3805^exon_9999999^0^76]	91.2316	191.016	0.477613	0.00386435
mMC010850	72183	Snx6	sorting nexin 6	91.2199	45.3929	2.00956	0.0314976
mMC021798	13717	Eln	elastin	90.772	189.182	0.479814	0.0155686
mMC001093	20451	St8sia3	ST8 alpha-N-acetyl-neuraminide alpha-2	90.5295	28.7243	3.15167	0.00051412
mMR026765	235472	A230098A12Rik	RIKEN cDNA A230098A12 gene	90.1785	30.2034	2.9857	0.00489565
mMC015884	19651	Rbl2	retinoblastoma-like 2	90.1765	228.051	0.395422	0.0216408
mMA033277	109333	Pkn2	protein kinase N2	90.1656	44.9627	2.00534	0.0110863
mMC001770	21983	Tpbg	trophoblast glycoprotein	90.0942	43.4251	2.0747	0.0106995
mMC010908	57138	Slc12a5	solute carrier family 12	89.9563	33.2868	2.70246	0.00129993
mMC002322	70630	5730493B19Rik	RIKEN cDNA 5730493B19 gene	89.8711	185.281	0.485053	0.0334126
mMC024937	80707	Wwox	WW domain-containing oxidoreductase	89.4015	196.123	0.455844	0.0239428
mMC012821	20200	S100a6	S100 calcium binding protein A6 (calcyclin)	89.1589	408.656	0.218176	0.0037466
mMC020762	18186	Nrp1	neuropilin 1	89.052	525.84	0.169352	0.0238809
mMC017736	244757	BC038479	cDNA sequence BC038479	88.9771	183.355	0.485272	0.0218338
mMC014463	320844	Amigo3	amphoterin induced gene and ORF 3	88.1843	39.7014	2.22119	0.0242817
mMR027074	94352	Loxl2	lysyl oxidase-like 2	87.9148	39.145	2.24587	0.0119128
mMA032422	70834	Spag9	sperm associated antigen 9	87.4592	41.9317	2.08575	0.00184698
mMR029614	269549	E030026I10Rik	RIKEN cDNA E030026I10 gene	87.1484	495.107	0.176019	0.00652264
mMC025626	53978	Edg4	endothelial differentiation	87.0704	37.0488	2.35015	0.00104142
mMC020631	110596	Rgnef	Rho-guanine nucleotide exchange factor	86.9947	41.0694	2.11823	0.00771422
mMC013829	319625	Galm	galactose mutarotase	86.0373	225.6	0.38137	0.0257006
mMC023673	52187	Rragd	Ras-related GTP binding D	85.9934	30.6528	2.8054	0.00535587
mMC004997	80893	Tmprss5	transmembrane protease	85.7391	179.502	0.47765	0.00185055
mMC014452	268354	AI851790	expressed sequence AI851790	85.6901	38.2803	2.23849	0.0210705
mMC026088	225432	Rbm27	RNA binding motif protein 27	85.5264	41.5685	2.05748	0.00816342
mMA033546	13667	Eif2b4	eukaryotic translation initiation factor 2B	85.2557	226.193	0.376916	0.0161699
mMR030497	70127	Dpf3	D4	85.2543	2.5932	32.8761	0.0104659
mMA035089	20300	Ccl25	chemokine (C-C motif) ligand 25	85.112	35.7816	2.37865	0.00265906
mMC007063	242726	Padi6	peptidyl arginine deiminase	84.9655	38.6491	2.19838	0.0288914
mMR029337	20741	Spnb1	spectrin beta 1	84.9452	1431.73	0.0593303	0.00505119
mMC016303	74973	4930500L23Rik	RIKEN cDNA 4930500L23 gene	84.9142	2.70628	31.3767	0.00359418
mMC007970	72834	2810468N07Rik	RIKEN cDNA 2810468N07 gene	84.8454	639.56	0.132662	0.0293526
mMC017788	11418	Accn1	amiloride-sensitive cation channel 1	84.8359	28.9842	2.92697	0.0094757
mMA033389	320299	Iqcb1	IQ calmodulin-binding motif containing 1	84.8224	42.0893	2.0153	0.0179243
mMA032425	13684	Eif4e	eukaryotic translation initiation factor 4E	84.5819	31.4623	2.68836	0.00700478
mMR001367	30926	Txnl2	thioredoxin-like 2	84.3479	27.8992	3.02331	1.35664e-05
mMC010712	14813	Grin2c	glutamate receptor	84.3195	28.0797	3.00287	0.00166755
mMA034020	52666	D10Ertd610e	DNA segment	84.1263	39.9788	2.10427	4.98549e-05
mMA033665	224022	Slc7a4	solute carrier family 7 (cationic amino acid transporter	83.7836	181.811	0.460829	0.0419989
mMC016351	19087	Prkar2a	protein kinase	83.7174	36.4579	2.29627	0.0012324
mMC023380	54342	Gnpnat1	glucosamine-phosphate N-acetyltransferase 1	83.6867	27.9959	2.98925	0.00190485
mMC011794	192986	9330151E16Rik	RIKEN cDNA 9330151E16 gene	83.6844	215.5	0.388326	0.00861673
mMC003451	22255	Uncx4.1	Unc4.1 homeobox (C. elegans)	83.5239	19.7008	4.23963	0.0274515
mMC023993	108760	Galntl1	UDP-N-acetyl-alpha-D-galactosamine:polypeptide N-acetylgalactosaminyltransferase-like 1	83.2308	19.799	4.2038	0.0155179
mMC023947	67005	Polr3k	polymerase (RNA) III (DNA directed) polypeptide K	82.9378	33.3638	2.48586	0.0202259
mMA032645	56421	Pfkp	phosphofructokinase	82.8693	360.397	0.229939	0.0160291
mMA034659	18516	Pbx3	pre B-cell leukemia transcription factor 3	82.7345	17.9582	4.60707	0.00298723
mMC002540	93834	Peli2	pellino 2	82.596	190.375	0.43386	0.0329331
mMR027970	77771	A330102K23Rik	RIKEN cDNA A330102K23 gene	82.5286	35.3307	2.33589	0.0122318
mMA032208	17536	Mrg1	myeloid ecotropic viral integration site-related gene 1	82.1155	35.6338	2.30443	0.00515064
mMA032649	71562	Afmid	arylformamidase	82.0744	165.136	0.497011	0.0408217
mMA035573	69572	2310010G13Rik	RIKEN cDNA 2310010G13 gene	81.3754	190.53	0.427099	0.000836319
mMC017151	80889	Mesdc1	mesoderm development candidate 1	80.8954	34.7955	2.32488	0.0485849
mMC003984	72690	2810043G13Rik	RIKEN cDNA 2810043G13 gene	80.8415	36.6623	2.20503	0.0499937
mMC010866	19009	Pou6f1	POU domain	80.8278	178.991	0.451573	0.025126
mMA033780	98932	Myl9	myosin	80.7919	24.3362	3.31982	0.00387506
mMC007049	75796	Cdyl2	chromodomain protein	80.6878	162.752	0.495772	0.0313789
mMC019984	117160	Ttyh2	tweety homolog 2 (Drosophila)	80.4814	186.81	0.430819	0.0432546
mMC003210	52589	Ncald	neurocalcin delta	80.4473	956.201	0.0841322	0.0212246
mMC006098	72235	1700021J08Rik	RIKEN cDNA 1700021J08 gene	80.2629	196.336	0.408805	0.0153891
mMR027352	14783	Grb10	growth factor receptor bound protein 10	80.1803	23.9659	3.34559	0.000142948
mMC018587	52428	Rhpn2	rhophilin	80.0206	171.896	0.465517	0.0241518
mMC010851	108995	Tbc1d10c	TBC1 domain family	80.0169	175.45	0.456067	0.0166779
mMR029729	14961	H2-Ab1	histocompatibility 2	79.8334	244.348	0.32672	0.0272106
mMC025804	320053	Hipk2	homeodomain interacting protein kinase 2	79.7611	30.8731	2.58351	0.00418682
mMC015477	15504	Dnajb3	DnaJ (Hsp40) homolog	79.4621	25.7245	3.08897	0.00052804
mMA032977	60613	Kcnq4	potassium voltage-gated channel	79.4219	204.574	0.38823	0.0312983
mMC011682	21928	Tnfaip2	tumor necrosis factor	79.3789	22.7705	3.48605	0.00195657
mMR028795	56325	Abcb9	ATP-binding cassette	79.1602	303.457	0.260861	0.0425763
mMA035536	208606	1500011J06Rik	RIKEN cDNA 1500011J06 gene	78.9167	33.8106	2.33408	0.00191396
mMC013605	329765	D030063B19	hypothetical protein D030063B19	78.7507	22.3332	3.52617	0.00127031
mMA033002	-	-	MCC Details: [^scl000^scl0003130^scl0003130.1_110^exon_9999999^-24.9^62]	78.7504	1.29277	60.9161	0.00168135
mMC013685	268513	D11Ertd759e	DNA segment	78.7461	307.058	0.256454	0.00335392
mMC012424	70273	2310051E17Rik	RIKEN cDNA 2310051E17 gene	78.5405	214.092	0.366855	0.0059397
mMC014024	109934	Abr	active BCR-related gene	78.4121	11.1685	7.02086	0.0085565
mMC026001	20745	Spock1	sparc/osteonectin	78.3275	14.3711	5.45036	0.00568168
mMC020615	233552	Gdpd5	glycerophosphodiester phosphodiesterase domain containing 5	78.1856	242.769	0.322057	0.0300436
mMC010349	14537	Gcnt1	glucosaminyl (N-acetyl) transferase 1	78.0614	1914.36	0.0407768	0.00263874
mMC022218	11898	Ass1	argininosuccinate synthetase 1	77.9493	562.2	0.13865	0.0109033
mMC007611	71721	1200015N20Rik	RIKEN cDNA 1200015N20 gene	77.7001	32.2609	2.40849	0.0157722
mMC022436	52609	Cbx7	chromobox homolog 7	77.3346	202.224	0.382421	0.0210866
mMC005398	14451	Gas1	growth arrest specific 1	76.9372	159.895	0.481174	0.021632
mMR026424	320213	Senp5	SUMO/sentrin specific protease 5	76.9248	36.9383	2.08252	0.00382926
mMC013722	58991	Ghrl	ghrelin	76.2963	156.151	0.488608	0.0178107
mMR027238	269378	Ahcy	S-adenosylhomocysteine hydrolase	76.2344	171.465	0.444606	0.00369752
mMC020157	71329	5830417I10Rik	RIKEN cDNA 5830417I10 gene	76.2278	23.2367	3.28049	0.00610538
mMA033762	-	-	MCC Details: [^scl000^scl0001161^scl0001161.1_17^exon_9999999^-25.7^135]	75.7888	35.62	2.12771	0.00256865
mMC025959	68157	6720475J19Rik	RIKEN cDNA 6720475J19 gene	75.6598	31.5987	2.3944	0.00187616
mMR028002	98402	Sh3bp4	SH3-domain binding protein 4	75.5543	29.3164	2.5772	0.00372371
mMC006117	77771	A330102K23Rik	RIKEN cDNA A330102K23 gene	75.5242	219.682	0.343789	0.0433283
mMC019239	12412	Cbx1	chromobox homolog 1 (Drosophila HP1 beta)	75.5118	26.835	2.81393	0.000286237
mMC008594	15451	Hpn	hepsin	75.2896	216.9	0.347117	0.0148554
mMC019056	107022	9130427A09Rik	RIKEN cDNA 9130427A09 gene	75.1414	28.0284	2.6809	0.0119404
mMC020535	319426	Eln	elastin	74.9218	223.078	0.335854	0.000898078
mMC026060	18185	Nrl	neural retina leucine zipper gene	74.6626	1160.56	0.0643334	0.00967249
mMR030694	242960	Fbxl5	F-box and leucine-rich repeat protein 5	74.4372	36.7321	2.02649	0.0209123
mMC003727	18976	Pomc1	pro-opiomelanocortin-alpha	74.389	19.3574	3.84292	5.2931e-05
mMC022410	70387	2210019E14Rik	RIKEN cDNA 2210019E14 gene	74.3876	33.3317	2.23173	0.00935793
mMR026395	22325	Vav2	Vav2 oncogene	74.2525	29.2872	2.53532	0.0175965
mMC003374	320507	D930015M05	hypothetical gene D930015M05	74.1513	154.063	0.481306	0.0466765
mMC018326	226856	Lpgat1	lysophosphatidylglycerol acyltransferase 1	74.0923	29.7408	2.49126	1.65411e-05
mMC022503	18108	Nmt2	N-myristoyltransferase 2	73.8829	8.85503	8.34361	0.00495106
mMA032169	109270	Arhgap8	Rho GTPase activating protein 8	73.8766	201.707	0.366258	0.00679234
mMC006719	68808	1110046J04Rik	RIKEN cDNA 1110046J04 gene	73.6736	36.166	2.0371	0.0264185
mMC021589	69354	Slc38a4	solute carrier family 38	73.6584	4.81721	15.2907	2.90441e-06
mMC007084	18205	Ntf3	neurotrophin 3	73.6329	32.0837	2.29502	0.0134206
mMC023971	18858	Pmp22	peripheral myelin protein	73.5369	469.637	0.156582	0.0452052
mMR027844	71566	9030425E11Rik	RIKEN cDNA 9030425E11 gene	73.4477	27.7734	2.64454	0.0422662
mMA032601	22129	Ttc3	tetratricopeptide repeat domain 3	73.3915	33.3916	2.1979	0.00446053
mMC023675	14758	Gpm6b	glycoprotein m6b	73.3915	253.221	0.289832	0.000444243
mMC024826	15126	Hba-x	hemoglobin X	73.372	1.62678	45.1025	5.98691e-05
mMC017789	21389	Tbx6	T-box 6	73.3333	172.203	0.425853	0.0227377
mMC013765	208177	Phldb2	pleckstrin homology-like domain	73.3276	33.5925	2.18285	0.0135172
mMC015198	19193	Pipox	pipecolic acid oxidase	73.0451	243.687	0.29975	0.0353146
mMR028551	108058	Camk2d	calcium/calmodulin-dependent protein kinase II	72.9316	159.081	0.458455	0.00357783
mMC008841	19881	Rom1	rod outer segment membrane protein 1	72.8616	263.15	0.276882	0.014106
mMC007150	214764	2700050L05Rik	RIKEN cDNA 2700050L05 gene	72.806	35.5842	2.04602	0.0142083
mMC014125	27385	Magel2	melanoma antigen	72.5196	19.5728	3.70513	0.00033803
mMC014141	258623	Olfr123	olfactory receptor 123	72.3547	166.914	0.433484	0.0352697
mMC019281	20541	Slc8a1	solute carrier family 8 (sodium/calcium exchanger)	72.3415	34.3494	2.10605	0.0264029
mMC019973	18997	Pou4f2	POU domain	71.9647	1.29277	55.6672	1.49866e-09
mMA034048	20534	Slc4a1ap	solute carrier family 4 (anion exchanger)	71.9619	26.4536	2.7203	0.000858274
mMC024573	69236	2610034E01Rik	RIKEN cDNA 2610034E01 gene	71.7984	35.2177	2.03871	0.0493645
mMC017578	68526	Gpr155	G protein-coupled receptor 155	71.7279	169.505	0.423161	0.0428893
mMC025847	224129	Adcy5	adenylate cyclase 5	71.6987	168.421	0.42571	0.00148466
mMC018489	22696	Zfp37	zinc finger protein 37	71.3268	24.5158	2.90942	0.00137335
mMA032530	14569	Gdi3	guanosine diphosphate (GDP) dissociation inhibitor 3	71.3113	30.653	2.3264	0.0105152
mMA035634	83675	Bicc1	bicaudal C homolog 1 (Drosophila)	71.2663	33.6187	2.11984	0.00307562
mMC024791	230234	BC026590	cDNA sequence BC026590	70.9368	22.781	3.11386	0.00317281
mMC015782	11827	Aqp2	aquaporin 2	70.8835	262.58	0.26995	0.0220666
mMC018984	242667	Dlgap3	discs	70.8551	145.691	0.486338	0.0438403
mMR001391	22294	Uxt	ubiquitously expressed transcript	70.8112	30.7419	2.30341	0.00408221
mMC012091	78169	4930483P17Rik	RIKEN cDNA 4930483P17 gene	70.6894	30.4613	2.32063	0.0194487
mMR030919	110333	Dmt2	dorso-medial telencephalon gene 2	70.4219	16.9062	4.16543	0.0143545
mMR029437	18796	Plcb2	phospholipase C	69.9786	162.08	0.431753	0.0132568
mMC023251	235320	Zbtb16	zinc finger and BTB domain containing 16	69.8051	22.1144	3.15655	0.000735031
mMA032164	28019	Ing4	inhibitor of growth family	69.7744	142.071	0.491124	0.019512
mMC017007	67303	3110045C21Rik	RIKEN cDNA 3110045C21 gene	69.7168	24.4173	2.85522	0.00173402
mMC013164	21786	Tff3	trefoil factor 3	69.7022	3.06405	22.7484	0.000277952
mMC020668	21814	Tgfbr3	transforming growth factor	69.6629	16.6177	4.19209	0.00416626
mMC006248	15407	Hoxb1	homeo box B1	69.5221	224.006	0.310358	0.00994309
mMC022571	20208	Saa1	serum amyloid A 1	69.5141	158.725	0.437953	0.0139968
mMA035154	353047	Plekhm1	pleckstrin homology domain containing	69.4814	140.782	0.493539	0.00426809
mMC014028	208439	Kbtbd9	kelch repeat and BTB (POZ) domain containing 9	69.3421	30.1987	2.29619	0.000784498
mMR028807	66373	Lsm5	LSM5 homolog	69.3415	32.0089	2.16632	0.00662061
mMA034452	13518	Dst	dystonin	69.2254	24.961	2.77334	0.0419741
mMC020469	18227	Nr4a2	nuclear receptor subfamily 4	69.1563	30.0097	2.30447	0.0358766
mMC019307	170935	Grid2ip	glutamate receptor	69.084	164.809	0.419177	0.00767387
mMC020726	67242	Gemin6	gem (nuclear organelle) associated protein 6	68.8426	31.1493	2.21008	0.0132971
mMC022333	244891	Zfp291	zinc finger protein 291	68.5845	34.0317	2.01531	0.00704614
mMC005280	18028	Nfib	nuclear factor I/B	68.5386	251.947	0.272036	0.000670191
mMR027209	272031	E130309F12Rik	RIKEN cDNA E130309F12 gene	68.2823	187.378	0.364409	0.0399451
mMR028426	12288	Cacna1c	calcium channel	68.1762	22.1292	3.08083	0.00159848
mMC009667	72535	Aldh1b1	aldehyde dehydrogenase 1 family	68.1464	5.57523	12.2231	0.000310548
mMR001527	170788	Crb1	crumbs homolog 1 (Drosophila)	68.0997	370.336	0.183886	0.003699
mMC018547	16855	Lgals4	lectin	67.903	163.15	0.4162	0.0158323
mMC009821	23894	Gtf2h2	general transcription factor II H	67.8218	27.01	2.51099	0.0070387
mMC017812	11551	Adra2a	adrenergic receptor	67.6332	7.0409	9.60576	0.00639436
mMC022599	66960	2310047O13Rik	RIKEN cDNA 2310047O13 gene	67.5004	31.4069	2.14922	0.00225307
mMC020792	69727	Usp46	ubiquitin specific protease 46	67.4479	33.1317	2.03575	0.00361868
mMC023575	18769	Pkig	protein kinase inhibitor	67.0666	134.519	0.498567	0.000334525
mMR030307	319665	A430010J10Rik	RIKEN cDNA A430010J10 gene	66.9711	20.7177	3.23256	0.000968604
mMC006530	212712	Satb2	special AT-rich sequence binding protein 2	66.8894	4.70971	14.2025	0.000106149
mMA035068	67725	Nudt13	nudix (nucleoside diphosphate linked moiety X)-type motif 13	66.8771	147.075	0.454715	0.00808823
mMC016309	19090	Prkdc	protein kinase	66.4504	29.8679	2.22481	0.00733832
mMA034967	99470	6530407C02Rik	RIKEN cDNA 6530407C02 gene	66.3885	9.01813	7.36167	0.000225962
mMC022186	17936	Nab1	Ngfi-A binding protein 1	66.3696	30.9642	2.14343	0.0161315
mMC018804	67063	2810432L12Rik	RIKEN cDNA 2810432L12 gene	66.3346	28.9225	2.29353	0.00299823
mMC020809	330217	Gal3st4	galactose-3-O-sulfotransferase 4	66.094	28.8238	2.29304	0.0147253
mMC009767	12550	Cdh1	cadherin 1	66.0269	27.8547	2.3704	0.000503361
mMC007941	73845	4933417L02Rik	RIKEN cDNA 4933417L02 gene	65.7709	23.7094	2.77404	0.000660928
mMR030726	21367	Cntn2	contactin 2	65.6479	19.0466	3.4467	0.0080923
mMC023642	114887	Rmcs1	response to metastatic cancers 1	65.2112	137.393	0.474633	0.00776283
mMC025645	329934	Foxo6	forkhead box O6	65.0644	194.417	0.334664	0.0186885
mMA034716	17330	Minpp1	multiple inositol polyphosphate histidine phosphatase 1	64.9012	30.3995	2.13495	0.0167058
mMA033262	56403	Syncrip	synaptotagmin binding	64.7128	28.8852	2.24034	0.0148396
mMC008864	74438	4933402J24Rik	RIKEN cDNA 4933402J24 gene	64.6641	29.777	2.17161	0.00216453
mMC010070	74506	5430431D22Rik	RIKEN cDNA 5430431D22 gene	64.5417	19.4257	3.32248	0.00266367
mMC016139	329541	A630008I04	hypothetical protein A630008I04	64.3688	130.933	0.491616	0.0138703
mMR030001	108699	Chn1	chimerin (chimaerin) 1	64.3063	25.7908	2.49338	0.00980615
mMC016014	22774	Zic4	zinc finger protein of the cerebellum 4	64.1916	31.3509	2.04752	0.00534711
mMC004899	320480	6430537K16Rik	RIKEN cDNA 6430537K16 gene	63.8162	21.1864	3.01213	0.0127056
mMC010281	12894	Cpt1a	carnitine palmitoyltransferase 1a	63.699	169.634	0.375508	0.013376
mMA032424	66878	Riok3	RIO kinase 3 (yeast)	63.6958	31.0922	2.04861	0.00983968
mMC022635	72828	2810457I06Rik	RIKEN cDNA 2810457I06 gene	63.375	18.56	3.4146	0.014069
mMC023982	17002	Ltf	lactotransferrin	63.1161	168.821	0.373864	0.00863101
mMR029235	20280	Scp2	sterol carrier protein 2	62.8202	29.6319	2.12002	0.0469296
mMC004751	14607	Gip	gastric inhibitory polypeptide	62.7086	183.002	0.342667	0.0154405
mMA033597	74326	Hnrpr	heterogeneous nuclear ribonucleoprotein R	62.1085	19.9016	3.12078	0.00379935
mMC013165	50934	Slc7a8	solute carrier family 7 (cationic amino acid transporter	62.081	130.217	0.47675	0.0162299
mMC023651	16956	Lpl	lipoprotein lipase	62.0079	21.9568	2.82409	0.0239179
mMC012507	11828	Aqp3	aquaporin 3	61.9061	157.692	0.392577	0.00961739
mMC008836	243911	Kirrel2	kin of IRRE like 2 (Drosophila)	61.7994	23.7908	2.59762	0.00789703
mMR029830	81842	Ierepo2	immediate early response	61.7644	126.338	0.488884	0.0100646
mMR026289	20969	Sdc1	syndecan 1	61.7338	21.1017	2.92553	0.00434833
mMC022690	230700	Foxj3	forkhead box J3	61.7295	21.3903	2.88586	0.00212977
mMC003323	12609	Cebpd	CCAAT/enhancer binding protein (C/EBP)	61.65	26.0419	2.36734	0.00159084
mMA032757	217127	Myst2	MYST histone acetyltransferase 2	61.6477	30.3752	2.02954	0.0119507
mMC013357	93694	Clec2d	C-type lectin domain family 2	61.2228	140.017	0.437254	0.0112217
mMC009601	18846	Plxna3	plexin A3	60.8845	28.7504	2.11769	0.0114004
mMC009363	73574	1700095J07Rik	RIKEN cDNA 1700095J07 gene	60.7896	151.167	0.402135	0.0127654
mMR027739	240726	Slco5a1	solute carrier organic anion transporter family	60.7248	30.1271	2.01562	0.00954729
mMC020486	320840	Negr1	neuronal growth regulator 1	60.6373	128.575	0.471612	0.00697832
mMA033986	330941	AI593442	expressed sequence AI593442	60.3268	127.154	0.474439	0.00314228
mMC008599	14710	Gngt2	guanine nucleotide binding protein (G protein)	60.0848	782.279	0.0768073	0.0163287
mMC018909	67176	2610312O17Rik	RIKEN cDNA 2610312O17 gene	60.0845	23.6199	2.54381	0.00126751
mMC017045	64051	Sv2a	synaptic vesicle glycoprotein 2 a	59.9431	127.058	0.471777	0.0085976
mMC006255	259027	Olfr380	olfactory receptor 380	59.9242	160.196	0.374069	0.000395518
mMC010172	71978	Ppp2r2a	protein phosphatase 2 (formerly 2A)	59.7493	25.8951	2.30736	0.00669613
mMC025347	13211	Dhx9	DEAH (Asp-Glu-Ala-His) box polypeptide 9	59.6885	10.7669	5.5437	0.0192638
mMC009515	24012	Rgs7	regulator of G protein signaling 7	59.429	129.842	0.457703	0.0168905
mMR029707	75029	Purg	purine-rich element binding protein G	59.4262	18.0742	3.2879	0.00446059
mMR027334	319162	Hist3h2a	histone 3	59.2358	26.9598	2.19719	0.0066633
mMC003767	73628	1700125G02Rik	RIKEN cDNA 1700125G02 gene	59.136	127.964	0.462131	0.000138212
mMC006262	71863	1700019O17Rik	RIKEN cDNA 1700019O17 gene	58.843	130.97	0.449286	0.00229888
mMR029492	269060	Nsddr	neural stem cell-derived dendrite regulator	58.818	220.673	0.26654	0.000192566
mMC020234	56307	Metap2	methionine aminopeptidase 2	58.6715	28.1001	2.08795	0.00473813
mMC004577	15372	Hmx2	H6 homeo box 2	58.4857	170.222	0.343586	0.0205161
mMA034703	11518	Add1	adducin 1 (alpha)	58.4688	14.9308	3.91598	0.00186458
mMC022776	108978	4930555G01Rik	RIKEN cDNA 4930555G01 gene	58.3573	13.9474	4.18411	0.000180818
mMC023027	69123	1810022C23Rik	RIKEN cDNA 1810022C23 gene	58.3056	21.7995	2.67463	0.0121001
mMC026263	56448	Cyp2d22	cytochrome P450	58.2457	191.858	0.303588	0.00764941
mMA032754	12552	Cdh11	cadherin 11	58.0387	23.4252	2.47762	0.00327465
mMC012689	71233	4933434I06Rik	RIKEN cDNA 4933434I06 gene	57.9811	184.633	0.314035	0.0141103
mMC023036	76257	Slc38a3	solute carrier family 38	57.9111	193.546	0.299211	0.00824157
mMC015879	108672	Zdhhc15	zinc finger	57.7514	26.2287	2.20184	0.0154451
mMC006920	70316	Ndufab1	NADH dehydrogenase (ubiquinone) 1	57.7207	26.0041	2.21968	0.0351265
mMC019034	18027	Nfia	nuclear factor I/A	57.6625	654.255	0.0881346	5.80865e-06
mMC013454	74608	4833411O04Rik	RIKEN cDNA 4833411O04 gene	57.6427	174.032	0.331219	0.00576596
mMC021704	320269	D030063F01Rik	RIKEN cDNA D030063F01 gene	57.6152	17.9956	3.20162	0.00270137
mMC011424	73134	3110023J12Rik	RIKEN cDNA 3110023J12 gene	57.6086	13.7654	4.18504	0.0157566
mMC020848	217069	Trim25	tripartite motif protein 25	57.5946	243.387	0.236637	0.00518123
mMC018478	98878	Ehd4	EH-domain containing 4	57.4839	27.1558	2.11682	0.00694232
mMC022120	67609	4930453N24Rik	RIKEN cDNA 4930453N24 gene	57.3402	25.5324	2.24579	0.00398143
mMC017965	328156	C230037L09	hypothetical protein C230037L09	57.2462	157.501	0.363465	0.0183081
mMR029205	75204	4930529H12Rik	RIKEN cDNA 4930529H12 gene	57.1455	152.923	0.373688	0.0152208
mMC008885	12667	Chrd	chordin	57.0357	124.823	0.456932	0.0107146
mMR028080	236930	BC004701	cDNA sequence BC004701	56.905	25.4886	2.23257	0.0106984
mMR029393	22791	Dnajc2	DnaJ (Hsp40) homolog	56.673	24.8956	2.27642	0.00269728
mMC015400	30921	A730014G21Rik	RIKEN cDNA A730014G21 gene	56.671	21.6012	2.62352	0.0119798
mMC018552	73850	8430426K15Rik	RIKEN cDNA 8430426K15 gene	56.6045	22.9097	2.47077	0.00654198
mMA033966	16573	Kif5b	kinesin family member 5B	56.3261	22.0661	2.5526	0.00515864
mMC016361	75398	Mrpl32	mitochondrial ribosomal protein L32	56.2435	26.927	2.08874	0.0174509
mMC021708	28105	Trim36	tripartite motif-containing 36	56.1452	27.2246	2.06229	0.00887174
mMC020252	75415	Arhgap12	Rho GTPase activating protein 12	56.0265	27.38	2.04625	0.00772913
mMC014759	239796	A430031N04	hypothetical protein A430031N04	55.8659	12.7521	4.38091	0.000409212
mMC010817	105005	AW125753	expressed sequence AW125753	55.4722	9.75143	5.68862	0.00133303
mMR030134	239217	Kctd12	potassium channel tetramerisation domain containing 12	55.3796	25.1872	2.19872	0.00349193
mMC015981	245403	A130007F10Rik	RIKEN cDNA A130007F10 gene	55.2288	4.20953	13.1199	4.46403e-05
mMC021605	12967	Crygd	crystallin	55.1499	173.676	0.317544	0.0161962
mMC004496	68234	2400009B08Rik	RIKEN cDNA 2400009B08 gene	54.8578	25.335	2.1653	0.0321837
mMC008683	233335	Dmn	desmuslin	54.8408	148.173	0.370114	0.0212945
mMC022657	193385	6330500D04Rik	RIKEN cDNA 6330500D04 gene	54.8162	342.948	0.159838	0.00433089
mMC022059	76081	5830458C19Rik	RIKEN cDNA 5830458C19 gene	54.7657	25.0618	2.18522	0.0300826
mMC006851	20607	Sstr3	somatostatin receptor 3	54.555	116.386	0.46874	0.0324874
mMC020751	11639	Ak3l1	adenylate kinase 3 alpha-like 1	54.4718	18.998	2.86723	0.0101249
mMA034228	23797	Akt3	thymoma viral proto-oncogene 3	54.3763	18.5739	2.92756	0.000511509
mMR027790	70571	Tcerg1l	transcription elongation regulator 1-like	54.1329	9.6127	5.6314	2.91374e-05
mMC009516	237010	Klhl4	kelch-like 4 (Drosophila)	54.1117	13.7	3.94976	0.00115067
mMC004265	71709	1200008N06Rik	RIKEN cDNA 1200008N06 gene	54.0578	163.686	0.330254	0.0140933
mMR029966	13117	Cyp4a10	cytochrome P450	53.8295	113.623	0.473755	0.0294124
mMR027903	78832	2700078E11Rik	RIKEN cDNA 2700078E11 gene	53.7837	19.5414	2.75229	0.00227742
mMR027905	232791	Cnot3	CCR4-NOT transcription complex	53.3352	108.021	0.49375	0.0137592
mMR030769	75438	1700001E04Rik	RIKEN cDNA 1700001E04 gene	52.8584	8.12638	6.50455	0.000422707
mMC012617	21418	Tcfap2a	transcription factor AP-2	52.8386	129.583	0.407758	0.013933
mMC010708	74002	Psd2	pleckstrin and Sec7 domain containing 2	52.7715	24.8898	2.12021	0.00698483
mMC007224	212326	BC035537	cDNA sequence BC035537	52.7191	24.5079	2.15111	0.00585042
mMA031768	21833	Thra	thyroid hormone receptor alpha	52.6534	144.933	0.363294	0.00251241
mMR028739	233056	6330581L23Rik	RIKEN cDNA 6330581L23 gene	52.4544	118.04	0.44438	0.00763158
mMC012287	71566	9030425E11Rik	RIKEN cDNA 9030425E11 gene	52.4237	17.555	2.98626	0.0476473
mMC009545	14456	Gas6	growth arrest specific 6	52.4223	105.527	0.496768	0.00414186
mMA033906	67459	Nvl	nuclear VCP-like	52.3844	16.8868	3.10209	0.000844795
mMC013490	79565	Wbscr27	Williams Beuren syndrome chromosome region 27 (human)	52.375	129.201	0.405377	0.00644336
mMC021862	77310	C030010B13Rik	RIKEN cDNA C030010B13 gene	52.3079	106.626	0.490571	0.0219781
mMC002365	17230	Mcpt7	mast cell protease 7	51.9091	116.916	0.443985	0.0233492
mMC006421	13006	Cspg6	chondroitin sulfate proteoglycan 6	51.9033	19.6985	2.63488	0.0182901
mMC010143	66938	1700029G01Rik	RIKEN cDNA 1700029G01 gene	51.8689	128.316	0.404227	0.0146741
mMC005499	68272	Rbm28	RNA binding motif protein 28	51.6926	19.0226	2.71743	0.000291336
mMC007886	13195	Ddc	dopa decarboxylase	51.6699	12.9231	3.99826	9.93016e-05
mMC018794	80289	1110030H10Rik	RIKEN cDNA 1110030H10 gene	51.6596	18.4357	2.80215	0.014167
mMA033712	54169	Myst4	MYST histone acetyltransferase monocytic leukemia 4	51.6369	20.1456	2.56319	0.0316136
mMC003372	73010	Gpr22	G protein-coupled receptor 22	51.5291	107.981	0.477207	0.00185977
mMR030989	243771	Zc3hdc1	zinc finger CCCH type domain containing 1	51.5102	126.221	0.408094	0.0256588
mMA034225	11735	Ank3	ankyrin 3	51.4965	22.7448	2.2641	0.00516959
mMC005498	69068	1810011O10Rik	RIKEN cDNA 1810011O10 gene	51.4205	21.65	2.37508	0.0214733
mMC019856	329173	AW046396	expressed sequence AW046396	51.2456	107.764	0.475533	0.00992702
mMC025644	73032	2900074C18Rik	RIKEN cDNA 2900074C18 gene	51.126	16.7111	3.05941	0.00848448
mMC007167	20287	Sct	secretin	51.0443	179.162	0.284906	0.00166936
mMC023233	14937	Gys3	glycogen synthase 3	50.935	117.419	0.433789	0.0386752
mMA031976	20430	Cyfip1	cytoplasmic FMR1 interacting protein 1	50.9299	18.3546	2.77477	0.0010719
mMC015244	13497	Drp2	dystrophin related protein 2	50.7994	18.3877	2.76268	0.000947242
mMA034206	272031	E130309F12Rik	RIKEN cDNA E130309F12 gene	50.7447	119.81	0.423543	0.000825715
mMC023183	319975	D630014H12Rik	RIKEN cDNA D630014H12 gene	50.7111	103.503	0.48995	0.00672362
mMA033698	320404	Itpkb	inositol 1	50.6988	101.688	0.498571	0.038274
mMA033143	214384	Myocd	myocardin	50.6171	116.503	0.434469	0.00194566
mMC018447	14911	Thumpd3	THUMP domain containing 3	50.5325	23.1153	2.1861	0.0323259
mMA032005	226791	Lyplal1	lysophospholipase-like 1	50.4143	24.5696	2.0519	0.0237407
mMA031994	-	-	MCC Details: [^scl000^scl0003159^scl0003159.1_1^exon_9999999^-10.36^91]	50.3647	105.859	0.47577	0.000538233
mMC005288	19134	Prpf4b	PRP4 pre-mRNA processing factor 4 homolog B (yeast)	50.3524	19.4497	2.58886	0.000975605
mMC026078	14115	Fbln2	fibulin 2	50.2125	184.788	0.271731	0.0468264
mMA033084	223828	Pphln1	periphilin 1	50.0651	17.6415	2.83792	0.00171205
mMA034187	18125	Nos1	nitric oxide synthase 1	49.6233	113.13	0.438639	0.0036538
mMA035530	228355	Madd	MAP-kinase activating death domain	49.3492	104.356	0.472894	0.015338
mMA035178	17425	Foxk1	forkhead box K1	49.2026	111.984	0.439373	0.031786
mMC005161	216019	BC016235	cDNA sequence BC016235	49.1034	549.352	0.0893843	0.0441587
mMC016897	18628	Per3	period homolog 3 (Drosophila)	48.989	119.478	0.410027	0.00285417
mMR028882	78286	5330421F07Rik	RIKEN cDNA 5330421F07 gene	48.5397	110.634	0.438742	0.0372689
mMC010327	107243	4833438C02Rik	RIKEN cDNA 4833438C02 gene	48.4299	115.144	0.420604	0.0152366
mMA034953	-	-	MCC Details: [^scl000^scl0003707^scl0003707.1_97^exon_9999999^-25.1^40]	48.2679	118.006	0.409031	0.0233755
mMC002530	258531	Olfr315	olfactory receptor 315	47.9872	108.593	0.441899	0.0216287
mMC005250	78843	B230207M22Rik	RIKEN cDNA B230207M22 gene	47.7524	121.274	0.393757	0.0019375
mMC022511	103250	D130043N08Rik	RIKEN cDNA D130043N08 gene	47.5846	109.955	0.432764	0.0107301
mMC010386	72937	2900008C10Rik	RIKEN cDNA 2900008C10 gene	47.4499	100.273	0.473205	0.0247552
mMA035627	12458	Ccr6	chemokine (C-C motif) receptor 6	47.2959	153.583	0.307951	0.00359095
mMA031297	12322	Camk2a	calcium/calmodulin-dependent protein kinase II alpha	47.1895	101.878	0.463198	0.0467774
mMC022971	15460	Hr	hairless	47.1465	176.216	0.267549	0.000350379
mMR026735	14617	Gja9	gap junction membrane channel protein alpha 9	46.9934	114.119	0.411794	0.00669111
mMC003287	74986	4930480C01Rik	RIKEN cDNA 4930480C01 gene	46.8219	101.66	0.460574	0.0123703
mMC015296	71675	0610010F05Rik	RIKEN cDNA 0610010F05 gene	46.6361	126.041	0.370007	0.00089456
mMC014554	21755	Tesp1	testicular serine protease 1	46.6135	99.496	0.468496	0.00583649
mMA032277	382056	Mect1	mucoepidermoid carcinoma translocated 1	46.3686	95.8941	0.48354	0.00648878
mMC000815	75538	1700021P22Rik	RIKEN cDNA 1700021P22 gene	46.3678	112.29	0.41293	0.0422908
mMC023242	68239	2410039E07Rik	RIKEN cDNA 2410039E07 gene	46.3531	105.105	0.441019	0.0382541
mMA032460	29856	Smtn	smoothelin	45.6773	108.641	0.420444	0.00490202
mMA033723	26987	Eif4e2	eukaryotic translation initiation factor 4E member 2	45.5162	93.6851	0.485843	0.00529258
mMC008270	320069	3830432H09Rik	RIKEN cDNA 3830432H09 gene	45.2662	104.618	0.432681	0.00661517
mMA035540	56017	Slc2a8	solute carrier family 2	45.2275	95.2843	0.474658	7.52738e-05
mMR029124	238384	Slc24a4	solute carrier family 24 (sodium/potassium/calcium exchanger)	45.2062	176.183	0.256588	0.000788392
mMC014129	73862	4930415F15Rik	RIKEN cDNA 4930415F15 gene	45.1116	97.5709	0.462347	0.000273314
mMR028445	319480	Itga11	integrin	44.7308	109.527	0.4084	0.0422488
mMC021998	170716	Cyp4f13	cytochrome P450	44.6967	135.543	0.32976	0.00437297
mMA032056	21685	Tef	thyrotroph embryonic factor	44.6055	89.4285	0.498785	0.00937004
mMA034342	16874	Lhx6	LIM homeobox protein 6	44.4218	98.172	0.452489	0.0108481
mMC012969	320343	E130115E03Rik	RIKEN cDNA E130115E03 gene	44.381	105.342	0.421304	0.00441327
mMA032487	-	-	MCC Details: [^scl000^scl0001559^scl0001559.1_3^exon_9999999^-31.8^1]	44.3329	106.409	0.416626	0.00140505
mMC011422	240916	A030011M19	hypothetical protein A030011M19	44.2417	96.1867	0.459956	0.00794567
mMC003698	11854	Rhod	ras homolog gene family	43.9386	111.179	0.395208	0.0308892
mMC009979	232089	Rbed1	RNA binding motif and ELMO domain 1	43.9194	96.2583	0.456266	0.000361673
mMC016829	56078	Car5b	carbonic anhydrase 5b	43.7634	148.429	0.294845	0.0312771
mMR030601	109575	Tbx10	T-box 10	43.5541	92.1016	0.472892	0.0400588
mMC014406	18013	Neurod2	neurogenic differentiation 2	42.9643	89.8843	0.477996	0.00329821
mMC004569	17152	Mak	male germ cell-associated kinase	42.9506	143.506	0.299295	0.0414543
mMC021520	320189	9430076C15Rik	RIKEN cDNA 9430076C15 gene	42.911	184.442	0.232653	0.0126471
mMC022204	77765	Ctso	cathepsin O	42.8032	97.5678	0.438702	0.0315952
mMC012968	57742	Abhd1	abhydrolase domain containing 1	42.6879	88.6268	0.481659	0.033913
mMA032209	21937	Tnfrsf1a	tumor necrosis factor receptor superfamily	42.6836	111.85	0.381616	0.0186954
mMR028599	16441	Itpr4	inositol 1	42.6676	91.5545	0.466034	0.0281482
mMC005091	328530	D030063E12	hypothetical protein D030063E12	42.5007	89.9894	0.472285	0.000985955
mMC005473	68952	1500016O10Rik	RIKEN cDNA 1500016O10 gene	42.3679	93.0681	0.455236	0.00111018
mMC016949	227712	BC034076	cDNA sequence BC034076	42.3074	95.6972	0.442097	0.00393989
mMC022743	218442	A130038L21Rik	RIKEN cDNA A130038L21 gene	42.074	105.325	0.399469	0.0300424
mMR030383	75338	4932423M01Rik	RIKEN cDNA 4932423M01 gene	42.0216	93.1634	0.451052	0.0364396
mMC018554	320505	A530083M17Rik	RIKEN cDNA A530083M17 gene	41.9983	94.6322	0.443806	0.0205443
mMC008478	56461	Csen	calsenilin	41.8363	89.1117	0.469482	0.024713
mMC016286	268756	Gulo	gulonolactone (L-) oxidase	41.7942	101.226	0.412879	0.00586417
mMC018640	67548	4933424M12Rik	RIKEN cDNA 4933424M12 gene	41.5958	101.007	0.41181	0.0062114
mMC022418	76117	Arhgap15	Rho GTPase activating protein 15	41.5396	99.6761	0.416746	0.0216664
mMC007134	23796	Agtrl1	angiotensin receptor-like 1	41.2225	168.836	0.244157	0.0210481
mMC001598	76854	Gpr30	G protein-coupled receptor 30	41.1582	83.7681	0.491335	0.0443551
mMC011350	58867	Syngr4	synaptogyrin 4	40.8652	97.3659	0.419707	0.00376505
mMC005731	11815	Apod	apolipoprotein D	40.7763	90.8417	0.448872	0.00434896
mMC013586	52421	D4Ertd681e	DNA segment	40.7559	265.737	0.15337	0.00349461
mMR031203	20737	Spn	sialophorin	40.6828	86.4037	0.470846	0.0341075
mMC004235	18988	Pou2f3	POU domain	40.3803	85.4359	0.472639	0.00737682
mMC013242	12217	Bsn	bassoon	40.1105	95.2205	0.421238	0.0062307
mMC003194	66579	2610007O09Rik	RIKEN cDNA 2610007O09 gene	40.1077	92.9589	0.431456	0.0400176
mMA033648	18854	Pml	promyelocytic leukemia	40.0632	84.2134	0.475735	0.0227053
mMA033809	100163	Pafah2	platelet-activating factor acetylhydrolase 2	39.9758	89.5404	0.446455	0.00233559
mMC007296	104080	Nxph4	neurexophilin 4	39.9414	92.5039	0.43178	0.00289124
mMC020325	54524	Syt6	synaptotagmin 6	39.9262	107.143	0.372645	0.00123366
mMC012303	68204	2900060B14Rik	RIKEN cDNA 2900060B14 gene	39.5557	97.5799	0.405367	0.0259843
mMC022880	71918	2310047A01Rik	RIKEN cDNA 2310047A01 gene	39.5032	214.017	0.18458	0.000962283
mMA035262	-	-	MCC Details: [^scl000^scl0003394^scl0003394.1_58^exon_9999999^-26.14^21]	39.4012	85.6956	0.45978	0.00376589
mMC009505	76443	2310016D23Rik	RIKEN cDNA 2310016D23 gene	39.3785	125.731	0.313195	0.0256269
mMC005022	20276	Scnn1a	sodium channel	39.2618	83.3401	0.471104	0.0177811
mMA033241	56484	Foxo3a	forkhead box O3a	39.1351	105.659	0.370391	0.0217293
mMR029447	320189	9430076C15Rik	RIKEN cDNA 9430076C15 gene	39.1124	90.128	0.433965	0.00527082
mMC016358	77998	Grifin	galectin-related inter-fiber protein	39.0921	116.41	0.335815	0.0477303
mMC022871	229445	Ctso	cathepsin O	39.0534	110.985	0.351881	0.00499908
mMC024003	68316	0610008C08Rik	RIKEN cDNA 0610008C08 gene	38.9418	82.2661	0.473364	0.0046983
mMC016018	67434	5730557B15Rik	RIKEN cDNA 5730557B15 gene	38.9045	82.8737	0.469444	0.0315652
mMR030504	67426	Cabc1	chaperone	38.6494	98.0835	0.394045	0.00549981
mMA033818	12291	Cacna1g	calcium channel	38.635	140.617	0.274754	0.00060394
mMA032650	19185	Psmd4	proteasome (prosome	38.6195	97.3431	0.396736	0.00395309
mMC010902	234421	Cib3	calcium and integrin binding family member 3	38.4074	89.7877	0.427757	0.00359317
mMC023694	74839	5730577E14Rik	RIKEN cDNA 5730577E14 gene	38.2869	85.1819	0.449472	0.0205213
mMA033433	53417	Hif3a	hypoxia inducible factor 3	38.2193	76.7636	0.497883	0.0191742
mMC020134	109646	Flnc	filamin C	38.1886	79.7999	0.478554	0.0155647
mMC006053	20908	Stx3	syntaxin 3	38.155	148.249	0.257371	0.00233965
mMA032901	15901	Id1	inhibitor of DNA binding 1	37.9589	102.985	0.368588	0.027638
mMC016417	66968	2310076L09Rik	RIKEN cDNA 2310076L09 gene	37.8394	81.4301	0.464685	0.0073171
mMC004261	71425	5430413K10Rik	RIKEN cDNA 5430413K10 gene	37.7651	75.5489	0.499876	0.00724878
mMC002823	234700	G630049C14Rik	RIKEN cDNA G630049C14 gene	37.7089	88.3644	0.426743	0.0443948
mMC020262	320937	E430014L09Rik	RIKEN cDNA E430014L09 gene	37.6432	93.2597	0.403639	0.00898796
mMA034440	14573	Gdnf	glial cell line derived neurotrophic factor	37.6126	105.17	0.357635	0.00629863
mMA034340	76142	Ppp1r14c	protein phosphatase 1	37.4683	81.2027	0.461417	0.000313598
mMC003286	212943	BC023892	cDNA sequence BC023892	37.4471	82.0283	0.456515	0.00460018
mMA031708	60525	Acas2	acetyl-Coenzyme A synthetase 2 (ADP forming)	37.3195	91.2296	0.409072	0.00113851
mMC008009	72267	1810049O03Rik	RIKEN cDNA 1810049O03 gene	37.2693	104.749	0.355796	0.0109834
mMC003268	69443	1700027J07Rik	RIKEN cDNA 1700027J07 gene	37.1853	86.2712	0.431028	0.00551258
mMC010015	269615	A930027K05Rik	RIKEN cDNA A930027K05 gene	37.0964	147.292	0.251856	0.00324808
mMC001125	18670	Abcb4	ATP-binding cassette	36.9508	91.7765	0.402617	0.0145131
mMA033155	225742	St8sia5	ST8 alpha-N-acetyl-neuraminide alpha-2	36.8696	90.1828	0.408832	0.00497659
mMC022705	64095	Gpr35	G protein-coupled receptor 35	36.7865	91.3728	0.402598	0.00323422
mMC008101	20277	Scnn1b	sodium channel	36.5634	80.365	0.454967	0.00380739
mMC004364	211770	Trib1	tribbles homolog 1 (Drosophila)	36.4636	74.8898	0.486897	0.00725679
mMC017975	68352	0610012D14Rik	RIKEN cDNA 0610012D14 gene	36.4169	86.5545	0.42074	0.000847543
mMC021220	18784	Pla2g5	phospholipase A2	36.2302	82.096	0.441316	0.0187193
mMA031491	72310	Nkg7	natural killer cell group 7 sequence	36.1849	148.425	0.243792	0.014605
mMC019325	16504	Kcnc3	potassium voltage gated channel	36.1267	92.3646	0.391132	0.0210132
mMC009220	259086	Olfr609	olfactory receptor 609	36.1092	81.9056	0.440864	0.0156736
mMA033191	81897	Tlr9	toll-like receptor 9	36.0479	79.601	0.452857	0.0111214
mMA034698	-	-	MCC Details: [^scl000^scl000554^scl000554.1_19^exon_9999999^-29.6^1]	36.0304	74.1634	0.485825	0.0121261
mMC018263	63953	Dusp10	dual specificity phosphatase 10	35.9042	73.4274	0.488976	0.0198139
mMC005452	71306	Mfap3l	microfibrillar-associated protein 3-like	35.8088	80.7308	0.443558	0.00382596
mMC016925	74983	4930477O15Rik	RIKEN cDNA 4930477O15 gene	35.6324	79.4145	0.448689	0.025779
mMC021322	209387	LOC209387	tripartite motif protein 30-like	35.5375	76.9773	0.461662	0.00206887
mMC007671	54352	Irx5	Iroquois related homeobox 5 (Drosophila)	35.3575	269.269	0.131309	0.00747305
mMC022338	77600	Rhot1	ras homolog gene family	35.2284	71.4989	0.492713	0.00134935
mMC023235	16399	Itga2b	integrin alpha 2b	35.1585	110.766	0.317412	0.000555642
mMR030544	320478	B230215L15Rik	RIKEN cDNA B230215L15 gene	35.0856	111.943	0.313425	0.0303487
mMR027398	77957	A930015N15Rik	RIKEN cDNA A930015N15 gene	35.0492	123.419	0.283985	0.0143743
mMC011538	17910	Myo15	myosin XV	35.0053	73.4979	0.476277	0.00492266
mMC008590	23828	Bves	blood vessel epicardial substance	34.8405	96.0314	0.362803	0.00790877
mMC015480	244486	Adam29	a disintegrin and metalloprotease domain 29	34.6831	74.7713	0.463855	0.000175475
mMC023520	18504	Pax2	paired box gene 2	34.5758	76.6295	0.451208	0.00495298
mMR026500	68159	A030009B12Rik	RIKEN cDNA A030009B12 gene	34.5248	125.762	0.274524	0.00536113
mMC003627	107372	C030016D13Rik	RIKEN cDNA C030016D13 gene	34.4095	76.533	0.449604	0.00656584
mMA035043	56417	Adar	adenosine deaminase	34.3688	75.2879	0.456498	0.00288083
mMA033324	18032	Nfix	nuclear factor I/X	34.3244	301	0.114034	0.00917546
mMR026806	394432	Ugt1a10	UDP glycosyltransferase 1 family	34.177	85.116	0.401534	0.000677744
mMC001548	69279	1700001D01Rik	RIKEN cDNA 1700001D01 gene	33.9766	70.3832	0.482737	0.00399012
mMA033071	72999	Insig2	insulin induced gene 2	33.9123	72.3652	0.468628	0.00625442
mMC009682	73273	1700041I07Rik	RIKEN cDNA 1700041I07 gene	33.9109	71.8658	0.471864	0.0143839
mMC003130	14686	Gnat2	guanine nucleotide binding protein	33.8301	115.732	0.292315	0.0024836
mMR028849	77110	5330440M15Rik	RIKEN cDNA 5330440M15 gene	33.609	69.4162	0.484166	0.0289694
mMC023957	11754	Aoc3	amine oxidase	33.1236	87.7953	0.377282	0.00209357
mMC023665	239827	F630022B06Rik	RIKEN cDNA F630022B06 gene	33.0849	76.1718	0.434345	0.000660175
mMC011101	14154	Fem1a	feminization 1 homolog a (C. elegans)	33.0783	70.9027	0.46653	0.03159
mMA032321	69106	Stoml1	stomatin-like 1	33.0777	88.7177	0.372842	0.0150467
mMC010225	76924	1700021A07Rik	RIKEN cDNA 1700021A07 gene	33.0367	93.9368	0.351691	0.000524833
mMC010710	18750	Prkca	protein kinase C	32.9573	74.5951	0.441815	8.62098e-05
mMC021799	192164	Pcdha12	protocadherin alpha 12	32.9223	79.1971	0.415701	1.49806e-05
mMC016818	99738	Kcnc4	potassium voltage gated channel	32.9048	76.5238	0.429994	0.00440194
mMC021718	20129	Rptn	repetin	32.8368	86.0785	0.381475	0.0129843
mMA032581	381463	Nr1h5	nuclear receptor subfamily 1	32.8202	82.306	0.398758	0.00230566
mMC021185	74580	4833409A17Rik	RIKEN cDNA 4833409A17 gene	32.8173	80.9208	0.405549	0.00282345
mMC015748	243277	Gpr133	G protein-coupled receptor 133	32.7683	99.6936	0.32869	0.0289111
mMA033798	-	-	MCC Details: [^scl000^scl0001175^scl0001175.1_4^exon_9999999^-26.3^43]	32.7502	65.9838	0.496338	0.0139436
mMR028945	26381	Esrrg	estrogen-related receptor gamma	32.7035	75.3715	0.433898	0.0024485
mMC014038	74690	4930459I23Rik	RIKEN cDNA 4930459I23 gene	32.6525	146.365	0.22309	0.000231926
mMC008282	18029	Nfic	nuclear factor I/C	32.5381	113.195	0.287451	0.0316987
mMR028358	50770	Atp11a	ATPase	32.4753	89.0815	0.364557	0.0125504
mMR030521	207375	ORF34	open reading frame 34	32.4455	96.8306	0.335074	0.004166
mMC021953	241274	BC027342	cDNA sequence BC027342	32.2407	98.1565	0.328462	0.00486023
mMA032462	233274	6430529G09Rik	RIKEN cDNA 6430529G09 gene	32.196	81.3275	0.395881	0.00610092
mMC020174	231103	Gckr	glucokinase regulatory protein	31.9015	68.6126	0.464951	0.0497546
mMC009648	12162	Bmp7	bone morphogenetic protein 7	31.8774	90.6673	0.351587	0.00609041
mMR029813	18829	Ccl21b	chemokine (C-C motif) ligand 21b (serine)	31.8344	103.268	0.30827	0.0236324
mMC014077	269295	Rtn4rl2	reticulon 4 receptor-like 2	31.8198	71.6243	0.44426	0.000715363
mMC009808	73458	1700055N04Rik	RIKEN cDNA 1700055N04 gene	31.8198	117.24	0.271407	0.00665251
mMC003417	69287	Odf3	outer dense fiber of sperm tails 3	31.7863	72.8179	0.436517	0.0184994
mMA034498	57776	Ttyh1	tweety homolog 1 (Drosophila)	31.7177	102.147	0.310509	0.0079448
mMR030253	13491	Drd4	dopamine receptor 4	31.6142	69.255	0.456491	0.0305342
mMC018916	56291	Styx	phosphoserine/threonine/tyrosine interaction protein	31.5967	145.472	0.217201	0.00131465
mMC020016	105833	4933417K04Rik	RIKEN cDNA 4933417K04 gene	31.5887	73.5991	0.429199	6.37948e-05
mMC009415	74342	Lrrtm1	leucine rich repeat transmembrane neuronal 1	31.5064	123.216	0.2557	7.09743e-05
mMC008022	78306	Tsga10ip	testis specific 10 interacting protein	31.4677	69.0246	0.455891	0.00743429
mMC018874	207596	B230114P05Rik	RIKEN cDNA B230114P05 gene	31.4663	144.154	0.218282	0.0101709
mMC011383	57266	Cxcl14	chemokine (C-X-C motif) ligand 14	31.4204	74.1348	0.423828	0.0272717
mMA034331	20411	Sorbs1	sorbin and SH3 domain containing 1	31.238	66.5648	0.469288	0.000222926
mMC005199	73346	1700039I01Rik	RIKEN cDNA 1700039I01 gene	31.222	66.6598	0.468378	0.000798213
mMC013658	217682	3830431G21Rik	RIKEN cDNA 3830431G21 gene	31.1965	114.042	0.273553	0.0015506
mMR027771	75533	Nme5	expressed in non-metastatic cells 5	31.195	73.012	0.427259	0.00150763
mMC002524	18599	Padi1	peptidyl arginine deiminase	31.1672	76.1182	0.409458	0.030756
mMC016199	67080	1700019D03Rik	RIKEN cDNA 1700019D03 gene	31.1549	140.064	0.222434	0.00130031
mMC025084	232333	Slc6a1	solute carrier family 6 (neurotransmitter transporter	31.1535	257.453	0.121006	0.0407842
mMC020722	330053	4933427G23Rik	RIKEN cDNA 4933427G23 gene	31.1322	74.0927	0.42018	0.0103038
mMC013621	77402	9530018F02Rik	RIKEN cDNA 9530018F02 gene	30.8647	67.0019	0.460654	0.00214716
mMA034721	12821	Col17a1	procollagen	30.8363	73.7144	0.418322	0.0293119
mMC021434	18988	Pou2f3	POU domain	30.7437	118.817	0.258748	0.038385
mMC020542	192734	AI646023	expressed sequence AI646023	30.7036	172.883	0.177597	0.00280683
mMA035488	68662	Scgb3a1	secretoglobin	30.6591	83.3693	0.367751	0.000793085
mMC020946	15051	H2-T9	histocompatibility 2	30.5746	68.4287	0.446809	0.0217114
mMC009937	75772	Pnpla5	patatin-like phospholipase domain containing 5	30.5628	76.8051	0.397927	0.0203461
mMC016911	74369	Mei1	meiosis defective 1	30.533	113.472	0.269079	0.0223875
mMR028544	394434	Ugt1a12	UDP glycosyltransferase 1 family polypeptide A12	30.3062	73.103	0.414568	0.0309004
mMC012869	14840	Gsg1	germ cell-specific gene 1	30.266	60.6495	0.499032	0.0100426
mMC026306	75580	Zbtb4	zinc finger and BTB domain containing 4	30.2319	67.4135	0.448455	0.00801725
mMC002930	11625	Ahsg	alpha-2-HS-glycoprotein	30.2107	61.4134	0.491924	0.0185743
mMC002165	328968	E330013P06	hypothetical protein E330013P06	30.1837	87.1967	0.346157	0.00169472
mMC013795	319992	B230375D24Rik	RIKEN cDNA B230375D24 gene	30.1152	69.0354	0.436228	0.00675774
mMC005964	237858	Tusc5	tumor suppressor candidate 5	30.0969	60.4875	0.497571	0.0133611
mMC022561	20361	Sema7a	sema domain	30.0751	84.7002	0.355077	0.0116478
mMA031997	52793	ORF9	open reading frame 9	30.0094	62.3824	0.481056	0.000725296
mMC014605	330677	Nctc1	non-coding transcript 1	29.9068	144.317	0.207229	0.00192784
mMR031143	64379	Irx6	Iroquois related homeobox 6 (Drosophila)	29.8213	101.861	0.292765	0.00314227
mMC010861	78004	E130201N16Rik	RIKEN cDNA E130201N16 gene	29.7849	75.9884	0.391966	0.00768656
mMR027928	12554	Cdh13	cadherin 13	29.7069	83.0385	0.357749	0.0397963
mMC005231	72824	2810457G06Rik	RIKEN cDNA 2810457G06 gene	29.6909	61.1982	0.48516	0.026486
mMC019285	386750	Slitrk3	SLIT and NTRK-like family	29.6573	66.5151	0.445873	0.0219015
mMC025893	80290	Gpr146	G protein-coupled receptor 146	29.6252	81.259	0.364577	0.00697121
mMC017665	12391	Cav3	caveolin 3	29.6143	60.8639	0.486566	0.0174527
mMC007114	78512	3300005D01Rik	RIKEN cDNA 3300005D01 gene	29.5151	95.8581	0.307904	0.0022207
mMC008005	11891	Rab27a	RAB27A	29.5094	60.8852	0.484672	0.000450419
mMC017281	66127	1110014L15Rik	RIKEN cDNA 1110014L15 gene	29.4707	61.3068	0.480708	0.000582422
mMA031710	106628	Trip10	thyroid hormone receptor interactor 10	29.4532	100.057	0.294362	0.00980317
mMC018026	13122	Cyp7a1	cytochrome P450	29.4385	63.1487	0.466178	0.0155443
mMR030671	53622	Krt2-18	keratin complex 2	29.432	75.136	0.391716	0.018109
mMR030194	225152	9430022F06Rik	RIKEN cDNA 9430022F06 gene	29.397	71.3348	0.412098	0.0219281
mMC007518	171588	Zfp133	zinc finger protein 133	29.3715	61.9579	0.474055	0.0358533
mMC015321	15223	Foxj1	forkhead box J1	29.2367	112.097	0.260816	0.0317419
mMA031666	105445	Dock9	dedicator of cytokinesis 9	29.2212	80.5309	0.362857	0.0494271
mMC020688	212670	Catsper2	cation channel	29.2046	62.4897	0.46735	0.0044337
mMC005995	319747	C130023A14Rik	RIKEN cDNA C130023A14 gene	29.0675	69.7555	0.416706	0.0405912
mMR001459	68699	1110033F14Rik	RIKEN cDNA 1110033F14 gene	29.0259	63.4068	0.457774	0.00423313
mMR028671	11536	Admr	adrenomedullin receptor	29.0113	80.3351	0.361129	0.000677982
mMC019586	17441	Mog	myelin oligodendrocyte glycoprotein	28.9872	116.277	0.249294	0.00369333
mMC003556	20616	Snap91	synaptosomal-associated protein 91	28.9173	101.733	0.284246	0.000126867
mMC019372	17527	Mpv17	Mpv17 transgene	28.802	84.5176	0.340781	0.00146565
mMA034046	-	-	MCC Details: [^scl000^scl0002824^scl0002824.1_16^exon_9999999^-26.4^0]	28.7037	79.6352	0.36044	0.0406853
mMC022621	56173	Cldn14	claudin 14	28.665	72.5116	0.395316	0.0100801
mMC008336	78198	4930527E20Rik	RIKEN cDNA 4930527E20 gene	28.63	62.056	0.461357	0.0474951
mMC004049	170788	Crb1	crumbs homolog 1 (Drosophila)	28.6002	67.6708	0.422637	0.00260874
mMC004894	215472	E130012K09	hypothetical protein E130012K09	28.5316	78.8216	0.361977	0.00530662
mMC024611	74008	6330406P08Rik	RIKEN cDNA 6330406P08 gene	28.5104	80.0243	0.356272	0.00743877
mMC014273	17202	Mc4r	melanocortin 4 receptor	28.4944	60.253	0.472911	0.0142948
mMC019222	329252	Lgr6	leucine-rich repeat-containing G protein-coupled receptor 6	28.4637	74.123	0.384006	0.000872701
mMC001986	77062	5330422M15Rik	RIKEN cDNA 5330422M15 gene	28.4419	70.3924	0.404048	0.00426631
mMC011270	217138	BC022765	cDNA sequence BC022765	28.3734	86.9953	0.326148	0.0422705
mMC009529	353328	Muc6	mucin 6	28.3077	84.1321	0.336467	0.0385908
mMC008136	27371	Sh2d2a	SH2 domain protein 2A	28.2916	72.3896	0.390825	0.0211552
mMC017508	230649	Atpaf1	ATP synthase mitochondrial F1 complex assembly factor 1	28.2873	67.6365	0.418226	5.62522e-05
mMC014719	56745	C1qtnf1	C1q and tumor necrosis factor related protein 1	28.1787	61.9085	0.455166	0.0302575
mMA032465	16420	Itgb6	integrin beta 6	28.0256	90.7704	0.308752	0.0155688
mMC015497	107351	Ankrd15	ankyrin repeat domain 15	28.0118	68.8533	0.406833	0.0290791
mMC018708	76124	Prickle2	prickle-like 2 (Drosophila)	27.8389	82.4061	0.337826	0.0143393
mMC010298	258918	Olfr1346	olfactory receptor 1346	27.8162	110.075	0.252703	0.0217885
mMC013963	56188	Fxyd1	FXYD domain-containing ion transport regulator 1	27.8134	280.72	0.0990786	0.000347822
mMR027396	170484	Nphs2	nephrosis 2 homolog	27.7907	71.3218	0.389652	0.00609469
mMC015555	244071	D430020F16	hypothetical protein D430020F16	27.6901	75.1413	0.368507	0.021506
mMA033333	213019	Pdlim2	PDZ and LIM domain 2	27.6617	67.3364	0.410799	0.000286735
mMR029319	232966	Zfp114	zinc finger protein 114	27.4481	79.3693	0.345828	0.0170404
mMC025876	75180	4930538K18Rik	RIKEN cDNA 4930538K18 gene	27.3862	74.6628	0.366798	0.029719
mMC007291	319734	5730412N02Rik	RIKEN cDNA 5730412N02 gene	27.3176	128.554	0.212498	0.0306774
mMC002391	20271	Scn5a	sodium channel	27.225	118.095	0.230535	0.00833189
mMC011403	13628	Eef1a2	eukaryotic translation elongation factor 1 alpha 2	27.1754	73.3465	0.370507	0.000417567
mMC007177	13409	Tmc1	transmembrane channel-like gene family 1	27.1579	72.3712	0.375258	0.00168481
mMC016661	78725	D730001G18Rik	RIKEN cDNA D730001G18 gene	27.1149	97.1262	0.279172	0.0126474
mMC015530	74434	4933406N12Rik	RIKEN cDNA 4933406N12 gene	27.0842	61.3734	0.441302	0.0167664
mMC015467	329623	E330009D11	hypothetical protein E330009D11	27.0791	83.382	0.324759	0.00766087
mMC023201	26436	Psg16	pregnancy specific glycoprotein 16	27.0406	63.7575	0.424117	0.0112331
mMC016144	71803	Slc25a18	solute carrier family 25 (mitochondrial carrier)	27.0369	71.5259	0.378002	0.0352919
mMC006515	75465	Dncl2b	dynein	27.0091	65.0359	0.415295	0.00754465
mMR030628	74023	3322402L07Rik	RIKEN cDNA 3322402L07 gene	26.7307	282.716	0.0945497	0.00105124
mMC025887	320463	F630111L10Rik	RIKEN cDNA F630111L10 gene	26.7146	65.64	0.406987	3.23635e-05
mMC003041	227682	Trub2	TruB pseudouridine (psi) synthase homolog 2 (E. coli)	26.5681	63.7273	0.416903	0.00170274
mMC023914	320169	D330022A01Rik	RIKEN cDNA D330022A01 gene	26.4893	60.3454	0.438961	0.00656772
mMA033334	320718	Slc26a9	solute carrier family 26	26.4543	74.3247	0.355929	0.0131724
mMC017680	259088	Olfr639	olfactory receptor 639	26.3617	71.8199	0.367053	0.00962441
mMR029913	64009	Syne1	synaptic nuclear envelope 1	26.3172	60.1906	0.437232	0.00832282
mMR027957	21388	Tbx5	T-box 5	26.0715	64.6922	0.403009	0.000891329
mMC020237	13003	Cspg2	chondroitin sulfate proteoglycan 2	25.839	70.3779	0.367146	0.0197211
mMC012722	29847	Olfr157	olfactory receptor 157	25.8375	63.4465	0.407233	0.00798143
mMR029221	231290	E130304D01	hypothetical protein E130304D01	25.761	75.792	0.339891	0.00925219
mMR030845	13238	Defcr4	defensin related cryptdin 4	25.761	63.7859	0.403866	0.00462032
mMC020223	78697	C330017I15Rik	RIKEN cDNA C330017I15 gene	25.7558	83.3345	0.309065	0.0182467
mMA031947	18028	Nfib	nuclear factor I/B	25.6618	104.06	0.246606	0.000454337
mMR001170	217826	Kcnk13	potassium channel	25.4992	61.0496	0.41768	0.000590326
mMR028716	52143	DXErtd697e	DNA segment	25.4817	62.037	0.41075	0.0102096
mMC020979	11723	Amy2	amylase 2	25.2454	114.352	0.220769	0.000285148
mMC009149	68690	1110028F11Rik	RIKEN cDNA 1110028F11 gene	25.1471	61.7506	0.407236	0.0104466
mMA032078	244667	Disc1	disrupted in schizophrenia 1	25.1273	72.7008	0.345626	0.000235461
mMR029351	241494	Zfp533	zinc finger protein 533	25.1136	87.8649	0.28582	0.00974142
mMA032282	22157	Tulp1	tubby like protein 1	25.0654	93.4594	0.268195	9.34304e-05
mMC020130	98884	AI225934	expressed sequence AI225934	25.0261	77.5441	0.322734	0.0334745
mMC012818	68667	Trpm4	transient receptor potential cation channel	25.0224	82.3754	0.30376	0.00434188
mMR029463	192120	Bspry	B-box and SPRY domain containing	24.848	74.8376	0.332026	0.00486869
mMR027806	12560	Cdh3	cadherin 3	24.7256	74.3242	0.332673	0.00716609
mMC015481	319468	Ppm1h	protein phosphatase 1H (PP2C domain containing)	24.6557	108.27	0.227725	0.000402857
mMC025860	12503	Cd3z	CD3 antigen	24.6425	67.1244	0.367117	0.00485486
mMC009986	21608	Tcrb-V8.3	T-cell receptor beta	24.5739	104.009	0.236267	0.0315419
mMC014138	320589	9530020O07Rik	RIKEN cDNA 9530020O07 gene	24.4354	81.5516	0.299632	0.000672253
mMC001077	78748	4632411J06Rik	RIKEN cDNA 4632411J06 gene	24.2634	61.3025	0.395798	0.000960868
mMC022715	70993	4931432M23Rik	RIKEN cDNA 4931432M23 gene	24.2545	64.6843	0.374967	0.00103636
mMC009029	71251	4933430L12Rik	RIKEN cDNA 4933430L12 gene	24.2072	70.7599	0.342103	0.00380513
mMA032763	11936	Fxyd2	FXYD domain-containing ion transport regulator 2	24.1496	66.9788	0.360556	0.0108944
mMA034864	217695	Zfyve1	zinc finger	23.6756	60.8684	0.388964	0.00313283
mMC015983	192188	Stab2	stabilin 2	23.5641	65.4346	0.360117	0.00172278
mMC002075	231125	Zfyve28	zinc finger	23.5328	76.2693	0.308549	0.00706062
mMC003746	71345	Trp53i5	Trp53 inducible protein 5	23.5059	71.7451	0.327631	0.00464753
mMC016817	66451	2610528J11Rik	RIKEN cDNA 2610528J11 gene	23.3746	61.4423	0.380431	0.0164858
mMC004272	14800	Gria2	glutamate receptor	23.2739	64.0914	0.363136	0.00395425
mMA032842	73407	1700055M20Rik	RIKEN cDNA 1700055M20 gene	23.1624	63.4146	0.365253	0.00952283
mMA033257	17441	Mog	myelin oligodendrocyte glycoprotein	23.0523	86.9026	0.265266	0.0244762
mMA035353	12669	Chrm1	cholinergic receptor	22.9729	68.9321	0.333268	0.00395658
mMC014339	76001	5033426O07Rik	RIKEN cDNA 5033426O07 gene	22.9181	68.9934	0.332178	0.0138299
mMC009602	75056	4930505N22Rik	RIKEN cDNA 4930505N22 gene	22.7782	61.5879	0.369848	0.00292706
mMC007870	18805	Pld1	phospholipase D1	22.7045	65.3231	0.347572	0.00136122
mMC005114	74746	5830407F19Rik	RIKEN cDNA 5830407F19 gene	22.6921	73.3996	0.309159	0.00347209
mMC009806	258493	Olfr319	olfactory receptor 319	22.6761	77.839	0.29132	0.00635681
mMA032278	74325	Cltb	clathrin	22.359	75.2651	0.29707	0.0186072
mMC012169	258438	Olfr215	olfactory receptor 215	22.2102	78.4038	0.283279	0.00596297
mMA035066	50754	Fbxw7	F-box and WD-40 domain protein 7	22.1628	80.5427	0.275169	0.0435396
mMC008280	70963	4931402H11Rik	RIKEN cDNA 4931402H11 gene	21.6918	113.218	0.191593	0.000772673
mMR029895	394433	Ugt1a5	UDP glycosyltransferase 1 family	21.6043	60.6797	0.356039	0.000445344
mMC004563	320408	B230308P20Rik	RIKEN cDNA B230308P20 gene	21.5358	75.6889	0.28453	0.000310766
mMA035570	394435	Ugt1a9	UDP glycosyltransferase 1 family polypeptide A9	21.4191	75.526	0.283599	0.00623924
mMC013991	240239	Gpr151	G protein-coupled receptor 151	21.3425	74.4177	0.286794	0.0177732
mMR029261	320429	Lba1	lupus brain antigen 1	21.1639	82.5838	0.256272	0.0156316
mMA035358	68922	Dnaic1	dynein	21.1516	117.529	0.179968	0.0412184
mMC015151	75124	4930519N16Rik	RIKEN cDNA 4930519N16 gene	21.0939	96.2778	0.219094	0.0131365
mMC009936	75548	1700022P15Rik	RIKEN cDNA 1700022P15 gene	20.8912	75.2488	0.277629	0.000168888
mMC007083	12401	Serpina6	serine (or cysteine) proteinase inhibitor	20.8015	67.976	0.306012	0.00103145
mMC004919	18545	Pcp2	Purkinje cell protein 2 (L7)	20.6819	60.7401	0.340499	0.0141372
mMA031518	20431	Si	silver	20.6776	82.3313	0.251151	0.0342989
mMR030577	26390	Mapkbp1	mitogen activated protein kinase binding protein 1	20.6521	73.54	0.280828	3.83112e-05
mMR028541	229949	Ak5	adenylate kinase 5	20.534	62.1284	0.330508	0.04754
mMA033086	56788	Scube2	signal peptide	20.4078	66.4958	0.306904	0.00465055
mMC002323	16618	Klk26	kallikrein 26	20.3137	64.6894	0.31402	0.000516318
mMC025153	14429	Galr3	galanin receptor 3	20.2131	74.5469	0.271146	0.00021499
mMC014907	20342	Selenbp2	selenium binding protein 2	20.2088	110.493	0.182896	0.018909
mMR030053	208213	4632425D07Rik	RIKEN cDNA 4632425D07 gene	20.2036	73.0494	0.276575	0.00694499
mMA034655	-	-	MCC Details: [^scl000^scl0003227^scl0003227.1_53^exon_9999999^-18.75^15]	20.154	63.6684	0.316547	0.00636648
mMC007065	17896	Myl4	myosin	20.0425	61.9023	0.323776	0.000767017
mMC025134	73294	1700040L08Rik	RIKEN cDNA 1700040L08 gene	20.0184	72.643	0.275573	0.000579048
mMA035062	239510	Phf20l1	PHD finger protein 20-like 1	19.9442	63.8938	0.312145	0.0148815
mMA035476	12511	Cd6	CD6 antigen	19.8851	77.202	0.257572	0.00282502
mMA032646	20497	Slc12a3	solute carrier family 12	19.8748	62.6253	0.31736	0.00189109
mMC020749	94284	Ugt1a6	UDP glycosyltransferase 1 family	19.767	67.8503	0.291332	0.0130609
mMC005380	73867	4930428E07Rik	RIKEN cDNA 4930428E07 gene	19.6153	62.5461	0.313613	0.00478529
mMR026366	14858	Gsta2	glutathione S-transferase	19.5992	76.5837	0.255919	0.0048902
mMC004477	56213	Prss11	protease	19.5766	140.795	0.139043	0.0442179
mMC020592	232409	Clec2e	C-type lectin domain family 2	19.4679	99.7795	0.195109	0.00183981
mMC017153	71960	Myh14	myosin	19.1829	1397.59	0.0137257	0.00106914
mMA033935	23792	Adam23	a disintegrin and metalloprotease domain 23	18.8672	61.3627	0.30747	0.000448543
mMR027795	239739	Lamp3	lysosomal-associated membrane protein 3	18.7841	65.364	0.287376	0.00362651
mMC004961	101320	Dyrk4	dual-specificity tyrosine-(Y)-phosphorylation regulated kinase 4	18.7046	60.953	0.30687	0.00595719
mMC004151	66533	2310050C09Rik	RIKEN cDNA 2310050C09 gene	18.5274	74.0054	0.250353	0.000710664
mMC001897	18654	Pgf	placental growth factor	18.4429	63.0631	0.292451	0.00154608
mMC014137	13490	Drd3	dopamine receptor 3	18.1527	69.4717	0.261296	0.00339627
mMC003158	18588	Pde6g	phosphodiesterase 6G	17.9675	77.0067	0.233323	0.000567369
mMC009057	74949	4930477E14Rik	RIKEN cDNA 4930477E14 gene	17.7954	92.5749	0.192227	0.00208281
mMR029509	21942	Tnfrsf9	tumor necrosis factor receptor superfamily	17.7604	68.8846	0.257829	0.00699553
mMC005763	27226	Pla2g7	phospholipase A2	17.6263	72.3002	0.243793	0.00606019
mMC003288	100535	Oas1d	2'-5' oligoadenylate synthetase 1D	17.5176	78.8566	0.222145	0.00235727
mMR028342	243780	E330009J07Rik	RIKEN cDNA E330009J07 gene	17.5001	76.5389	0.228643	0.002574
mMA035438	67397	Erp29	endoplasmic reticulum protein 29	17.3404	86.8664	0.199621	0.00670914
mMC015795	18249	Obp1a	odorant binding protein Ia	17.0299	73.1761	0.232724	0.0110578
mMC007316	234586	BC016201	cDNA sequence BC016201	17.0247	65.2303	0.260994	4.83143e-05
mMA035486	18191	Nrxn3	neurexin III	16.9599	87.0702	0.194784	0.00384944
mMR027983	56014	Olfr70	olfactory receptor 70	16.8125	60.8903	0.276112	0.00384934
mMA033158	18032	Nfix	nuclear factor I/X	16.8082	144.029	0.1167	0.00210494
mMR028163	54393	Gabbr1	gamma-aminobutyric acid (GABA-B) receptor	16.701	72.8255	0.229329	0.00409826
mMC022682	20341	Selenbp1	selenium binding protein 1	16.5289	120.725	0.136914	0.0259472
mMC003351	269629	A930031L14Rik	RIKEN cDNA A930031L14 gene	16.4779	81.6961	0.201698	0.0113471
mMA032167	-	-	MCC Details: [^scl000^scl0002859^scl0002859.1_9^exon_9999999^-33.8^5]	16.4458	68.0966	0.241507	0.00463587
mMA032241	11898	Ass1	argininosuccinate synthetase 1	16.3357	69.0112	0.236711	0.00499151
mMC024011	19649	Robo3	roundabout homolog 3 (Drosophila)	16.063	86.03	0.186714	0.000967271
mMA031751	14537	Gcnt1	glucosaminyl (N-acetyl) transferase 1	15.9004	225.583	0.0704861	0.0265175
mMA031906	18028	Nfib	nuclear factor I/B	15.8924	115.141	0.138026	0.000288792
mMC023347	18606	Enpp2	ectonucleotide pyrophosphatase/phosphodiesterase 2	15.829	207.474	0.0762941	0.0102347
mMC007827	237930	4932418K24Rik	RIKEN cDNA 4932418K24 gene	15.6897	61.4419	0.255358	0.00107257
mMC001774	16324	Inhbb	inhibin beta-B	15.5701	86.7305	0.179523	0.0131627
mMC000923	116847	Prelp	proline arginine-rich end leucine-rich repeat	14.9898	154.269	0.0971668	0.0179311
mMC016088	15214	Hey2	hairy/enhancer-of-split related with YRPW motif 2	14.6609	92.3093	0.158824	0.000536084
mMC017909	71320	4933435F18Rik	RIKEN cDNA 4933435F18 gene	14.1637	71.3646	0.19847	0.00365918
mMC014057	54447	Asah2	N-acylsphingosine amidohydrolase 2	14.0726	430.018	0.0327255	0.00731582
mMC002571	18217	Ntsr2	neurotensin receptor 2	13.428	81.5769	0.164605	0.00011539
mMC009989	22062	Trp73	transformation related protein 73	13.2304	99.4578	0.133026	0.000216163
mMC008274	212167	A530088I07Rik	RIKEN cDNA A530088I07 gene	13.2276	73.8296	0.179164	0.000171856
mMC003106	19771	Rlbp1	retinaldehyde binding protein 1	13.1714	153.354	0.0858889	0.00638948
mMA033603	99738	Kcnc4	potassium voltage gated channel	13.0532	64.204	0.203309	0.00416939
mMC015773	56325	Abcb9	ATP-binding cassette	12.6653	92.4035	0.137065	0.00198749
mMR029498	11832	Aqp7	aquaporin 7	12.661	75.2699	0.168208	0.00928156
mMC009984	17883	Myh3	myosin	12.1062	65.0196	0.186193	3.43084e-05
mMC016271	240595	Kcnv2	potassium channel	12.0712	87.9753	0.137211	0.00507681
mMC008304	327728	9230106D20Rik	RIKEN cDNA 9230106D20 gene	12.0004	70.6576	0.169839	0.000695075
mMC009236	20028	Pdc	phosducin	11.4172	77.0763	0.148128	0.00140791
mMC022777	18032	Nfix	nuclear factor I/X	11.3099	2616.42	0.00432268	0.00406728
mMA033364	18028	Nfib	nuclear factor I/B	10.8893	86.0057	0.126612	0.0021453
mMC016873	21338	Tacr3	tachykinin receptor 3	10.7887	66.7549	0.161616	0.00353564
mMC017161	21355	Tap2	transporter 2	10.7514	85.7383	0.125398	0.00451631
mMR001478	-	-	PC Details: [scl00]	9.87946	62.5066	0.158055	0.00112382
mMC011464	319968	A230098E07Rik	RIKEN cDNA A230098E07 gene	9.75703	68.768	0.141883	6.24922e-05
mMR031183	233271	Luzp2	leucine zipper protein 2	9.62858	89.0343	0.108145	0.00492893
mMC022414	328644	LOC328644	hypothetical gene supported by AK045595	9.4078	100.414	0.0936902	0.00539038
mMC010465	21952	Tnni1	troponin I	9.15032	87.2776	0.104842	0.00149687
mMC007051	224224	Impg2	interphotoreceptor matrix proteoglycan 2	8.94187	69.5242	0.128615	0.0023533
mMA032705	18858	Pmp22	peripheral myelin protein	8.22362	94.742	0.0868001	0.0131415
mMC009899	19329	Rab17	RAB17	8.09746	73.0412	0.110861	0.000125716
mMR027849	19132	Prph1	peripherin 1	7.73733	66.3742	0.116571	0.00116945
mMC014127	11945	Atp4b	ATPase	7.48874	65.7132	0.113961	0.00989355
mMC005952	71897	2310010M24Rik	RIKEN cDNA 2310010M24 gene	7.28086	66.1339	0.110093	0.000602873
mMC017046	75706	2310058N18Rik	RIKEN cDNA 2310058N18 gene	6.54741	80.0263	0.0818157	5.21119e-06
mMR027889	269610	Chd5	chromodomain helicase DNA binding protein 5	6.46139	78.5742	0.082233	0.010867
mMR028165	20215	Sag	retinal S-antigen	6.35932	110.472	0.057565	4.49429e-05
mMC001607	320265	C630007B19Rik	RIKEN cDNA C630007B19 gene	5.63533	61.2518	0.0920027	0.000985921
mMA035649	77945	Rpgrip1	retinitis pigmentosa GTPase regulator interacting protein 1	5.09428	63.3746	0.0803836	0.00281844
mMC025812	109272	8030451F13Rik	RIKEN cDNA 8030451F13 gene	4.53946	104.724	0.0433471	0.000920148
mMR028866	18377	Omg	oligodendrocyte myelin glycoprotein	4.47237	166.088	0.0269277	0.00129853
mMC018800	21956	Tnnt2	troponin T2	4.34191	64.2808	0.0675459	0.000386991
mMC004510	18595	Pdgfra	platelet derived growth factor receptor	4.30033	102.064	0.0421339	0.000648849
mMC004309	242607	Slc1a7	solute carrier family 1 (glutamate transporter)	4.03998	119.615	0.0337749	0.000570451
mMC021869	12517	Cd72	CD72 antigen	3.3765	588.383	0.0057386	0.000660997
mMR028876	76960	Bcas1	breast carcinoma amplified sequence 1	3.07027	76.9733	0.0398875	0.000138049
mMC017150	225004	BC027072	cDNA sequence BC027072	2.08307	64.0314	0.032532	0.00302965
mMC019679	19885	Rorc	RAR-related orphan receptor gamma	1.76882	79.1751	0.0223406	0.00710051
mMR001166	66102	Cxcl16	chemokine (C-X-C motif) ligand 16	1.41959	126.017	0.011265	0.00111717
mMR027026	75953	Samd7	sterile alpha motif domain containing 7	1.38604	76.2144	0.0181861	0.0190728
mMC007915	20538	Slc6a2	solute carrier family 6 (neurotransmitter transporter	1.0543	64.6371	0.016311	0.000363352
mMC022102	12496	Entpd2	ectonucleoside triphosphate diphosphohydrolase 2	1.0543	69.1642	0.0152434	0.000201819
mMA031673	20028	Pdc	phosducin	1.0543	73.7739	0.0142909	0.00727913
mMC011671	19133	Rds	retinal degeneration	1.0543	117.424	0.00897852	0.000665344
mMC013235	109648	Npy	neuropeptide Y	1.0543	147.917	0.0071276	0.000154703
mMC020164	16665	Krt1-15	keratin complex 1	1.0543	174.418	0.00604463	0.0255052
mMC017314	69453	1700027L20Rik	RIKEN cDNA 1700027L20 gene	1.0543	217.07	0.00485694	0.000380453
