# Supplementary material for: Molecular Characterization of Notch1 Positive Progenitor Cells in the Developing Retina
Source: PLoS One. 2015 Jun 19;10(6):e0131054. doi: 10.1371/journal.pone.0131054 (PMC4474692; doi:10.1371/journal.pone.0131054)
Supplement: S3 Table — (XLSX) [file pone.0131054.s003.xlsx]

## Sheet: early development
Locus_Link_ID	Official Symbol	Other Aliases	cell type	Developmental Time	Developmental stage	F>F crit (3.70826481904684)	avE14_Notch1+	avE14_Retina	avP0_Notch1+	avP0_Retina	Ratio E14_N/R	p-value E14_N/R	Ratio P0_N/R	p-value P0_N/R	Ratio E14_N/P0_N	p-value E14_N/P0_N
12166	Bmpr1a	ALK3	Early retinal progenitor cells	E10.5 - E(N/A)	early development	3.49345	1953.06	1192.74	1771.34	756.742	1.63746	0.289796	2.34074	0.00707357	1.10259	0.765368
12167	Bmpr1b	Alk6	Early retinal progenitor cells	E10.5 - E(N/A)	early development	13.1149	364.814	566.569	155.291	190.667	0.643901	0.130641	0.814463	0.449666	2.34923	0.0388846
12443	Ccnd1	Ccnd1	Early retinal progenitor cells	E10.5 - E(N/A)	early development	0.851842	40511.2	48005	50312.2	52690.1	0.843894	0.13385	0.954869	0.801445	0.805196	0.35637
12531	Cdc25b	Cdc25b	Early retinal progenitor cells	E10.5 - E(N/A)	early development	7.56696	221.265	136.287	254.931	151.277	1.62352	0.053536	1.6852	0.00965542	0.867941	0.419294
14170	Fgf15	Fgf15	Early retinal progenitor cells	E10.5 - E(N/A)	early development	15.1294	18004.2	43486.9	3703.92	7598.55	0.414014	0.072567	0.487451	0.057324	4.86085	0.058617
14633	Gli2	Gli2	Early retinal progenitor cells	E10.5 - E(N/A)	early development	4.11375	1159.69	1401.24	806.432	723.354	0.827617	0.467961	1.11485	0.603004	1.43806	0.0871369
15205	Hes1	Hes1	Early retinal progenitor cells	E10.5 - E(N/A)	early development	3.94613	1062.46	3807.5	1574.33	2573.24	0.279045	0.0256862	0.611809	0.262895	0.674866	0.118932
15208	Hes5	Hes5	Early retinal progenitor cells	E10.5 - E(N/A)	early development	17.9138	4074.77	832.695	6203.61	1213.23	4.89348	0.0487104	5.1133	0.000270118	0.656839	0.140312
15214	Hey2	Hesr2	Early retinal progenitor cells	E10.5 - E(N/A)	early development	65.3755	14.6609	22.9804	92.3093	239.446	0.637975	0.216982	0.385511	0.000539669	0.158824	0.000536084
16870	Lhx2	Lim2	Early retinal progenitor cells	E10.5 - E(N/A)	early development	2.08384	140.915	184.879	363.427	342.871	0.762201	0.418685	1.05995	0.875663	0.38774	0.156985
23937	Mab21l2	Mab21l2	Early retinal progenitor cells	E10.5 - E(N/A)	early development	2.20579	2116.94	3740.11	1529.14	2977.66	0.566009	0.0903628	0.513537	0.189034	1.3844	0.268407
18128	Notch1	Notch1	Early retinal progenitor cells	E10.5 - E(N/A)	early development	7.66695	28131.3	9360.2	27451.1	15025	3.00542	0.00755135	1.82703	0.0443855	1.02478	0.919558
18508	Pax6	Pax6	Early retinal progenitor cells	E10.5 - E(N/A)	early development	1.9046	1858.64	1422.35	1276	1013.77	1.30674	0.452086	1.25867	0.272427	1.45661	0.19782
19206	Ptch1	Ptch1	Early retinal progenitor cells	E10.5 - E(N/A)	early development	0.193832	741.595	544.274	727.556	580.051	1.36254	0.331034	1.2543	0.697431	1.01929	0.974014
19211	Pten	Pten	Early retinal progenitor cells	E10.5 - E(N/A)	early development	5.9883	183.718	222.332	113.239	98.1294	0.82632	0.499679	1.15397	0.397454	1.62239	0.149078
19434	Rax	Rx	Early retinal progenitor cells	E10.5 - E(N/A)	early development	3.35077	435.363	663.656	1186.99	705.956	0.656008	0.362031	1.68139	0.108087	0.36678	0.0719099
20473	Six3	Six3	Early retinal progenitor cells	E10.5 - E(N/A)	early development	1.82712	166.134	106.79	128.53	156.092	1.55571	0.0838544	0.823427	0.342766	1.29257	0.29191
20476	Six6	Optx2	Early retinal progenitor cells	E10.5 - E(N/A)	early development	18.0964	5611.25	8672.32	3714.79	9137.69	0.64703	0.0425165	0.406535	0.00042772	1.51052	0.00220653
20674	Sox2	Sox2	Early retinal progenitor cells	E10.5 - E(N/A)	early development	4.76054	485.14	1112.79	264.466	873.159	0.435967	0.048794	0.302884	0.0517718	1.83441	0.128333
24069	Sufu	Sufu	Early retinal progenitor cells	E10.5 - E(N/A)	early development	1.99348	256.713	349.467	201.607	350.372	0.734584	0.320404	0.575408	0.0792947	1.27333	0.29318
12677	Vsx2	Chx10	Early retinal progenitor cells	E10.5 - E(N/A)	early development	2.81061	3783.66	6825.97	3306.11	6343.69	0.554304	0.131939	0.521164	0.074027	1.14445	0.704741
53404	Atoh7	Math5	Ganglion precursor cells	E11 - P0	early development	224.163	34524.2	5546.35	1037.36	485.134	6.22468	0.000309183	2.13831	0.0520753	33.2807	8.41276e-06
16392	Isl1	Isl1	Ganglion precursor cells	E11 - P0	early development	22.5148	824.673	4371	66.7248	707.7	0.188669	0.0165678	0.0942839	0.0287692	12.3593	0.0592764
18997	Pou4f2	Brn3b	Ganglion precursor cells	E11 - P0	early development	29.3167	71.9647	210.636	1.29277	36.8871	0.341654	0.0228733	0.0350466	0.00120075	55.6672	1.49866e-09
13390	Dlx1	Dlx1	Immature Ganglion Cells	E11.5 - P0	early development	163.177	4193.84	1648.43	265.784	379.924	2.54413	0.00130518	0.699571	0.182991	15.7791	7.01143e-06
13392	Dlx2	Dlx2	Immature Ganglion Cells	E11.5 - P0	early development	11.5108	3253.46	1700.91	868.661	982.401	1.91278	0.106581	0.884222	0.230354	3.74537	0.0126956
13591	Ebf1	Ebf	Immature Ganglion Cells	E11.5 - P0	early development	46.6764	315.85	3003.17	54.4219	774.718	0.105172	0.00178673	0.0702474	0.00910094	5.80372	0.000728006
13592	Ebf2	Ebf2	Immature Ganglion Cells	E11.5 - P0	early development	13.4464	503.306	116.557	119.743	106.366	4.3181	0.0311154	1.12577	0.498765	4.20321	0.0111129
13593	Ebf3	Ebf3	Immature Ganglion Cells	E11.5 - P0	early development	6.03008	111.641	281.701	30.2977	78.9981	0.396312	0.168561	0.383524	0.0251164	3.68482	0.00050388
228598	Ebf4	Ebf4	Immature Ganglion Cells	E11.5 - P0	early development	6.11506	82.8007	84.3131	116.126	203.725	0.982062	0.928541	0.570014	0.0630647	0.713024	0.151335
13813	Eomes	Eomes	Immature Ganglion Cells	E11.5 - P0	early development	26.7749	15.3281	146.894	13.9938	111.013	0.104348	0.0043996	0.126055	0.000607037	1.09535	0.839601
16392	Isl1	Isl1	Immature Ganglion Cells	E11.5 - P0	early development	22.5148	824.673	4371	66.7248	707.7	0.188669	0.0165678	0.0942839	0.0287692	12.3593	0.0592764
104360	Isl2	Isl2	Immature Ganglion Cells	E11.5 - P0	early development	6.14409	331.371	271.137	59.0624	565.71	1.22215	0.65731	0.104404	0.00662929	5.61052	0.0156052
18996	Pou4f1	Brn3a	Immature Ganglion Cells	E11.5 - P0	early development	2.76407	23.4606	50.3152	40.2017	47.4846	0.466273	0.0488842	0.846625	0.471792	0.583572	0.124171
18997	Pou4f2	Brn3b	Immature Ganglion Cells	E11.5 - P0	early development	29.3167	71.9647	210.636	1.29277	36.8871	0.341654	0.0228733	0.0350466	0.00120075	55.6672	1.49866e-09
20423	Shh	Shh	Immature Ganglion Cells	E11.5 - P0	early development	5.94817	35.6433	143.533	56.3629	71.8248	0.248328	0.0184097	0.784728	0.533361	0.63239	0.120829
13193	Dcx	Dcx	Mature Ganglion Cells	Prenatal - P0	early development	7.11335	186.065	4848.23	45.9241	2141	0.0383779	0.0641753	0.0214498	0.00333997	4.05157	0.00796861
13392	Dlx2	Dlx2	Mature Ganglion Cells	Prenatal - P0	early development	11.5108	3253.46	1700.91	868.661	982.401	1.91278	0.106581	0.884222	0.230354	3.74537	0.0126956
13491	Drd4	Drd4	Mature Ganglion Cells	Prenatal - P0	early development	4.5533	31.6142	39.0271	69.255	55.9442	0.810059	0.341272	1.23793	0.331362	0.456491	0.0305342
13591	Ebf1	Ebf	Mature Ganglion Cells	Prenatal - P0	early development	46.6764	315.85	3003.17	54.4219	774.718	0.105172	0.00178673	0.0702474	0.00910094	5.80372	0.000728006
13593	Ebf3	Ebf3	Mature Ganglion Cells	Prenatal - P0	early development	6.03008	111.641	281.701	30.2977	78.9981	0.396312	0.168561	0.383524	0.0251164	3.68482	0.00050388
13813	Eomes	Eomes	Mature Ganglion Cells	Prenatal - P0	early development	26.7749	15.3281	146.894	13.9938	111.013	0.104348	0.0043996	0.126055	0.000607037	1.09535	0.839601
14432	Gap43	Gap43	Mature Ganglion Cells	Prenatal - P0	early development	4.97407	209.813	2816.42	82.6935	904.433	0.0744965	0.112779	0.0914313	0.000593257	2.53724	0.00131802
16179	Irak1	Irak1	Mature Ganglion Cells	Prenatal - P0	early development	1.89798	575.591	426.12	270.101	383.062	1.35077	0.400953	0.70511	0.326989	2.13102	0.00738175
16392	Isl1	Isl1	Mature Ganglion Cells	Prenatal - P0	early development	22.5148	824.673	4371	66.7248	707.7	0.188669	0.0165678	0.0942839	0.0287692	12.3593	0.0592764
104360	Isl2	Isl2	Mature Ganglion Cells	Prenatal - P0	early development	6.14409	331.371	271.137	59.0624	565.71	1.22215	0.65731	0.104404	0.00662929	5.61052	0.0156052
18040	Nefm	Nef3	Mature Ganglion Cells	Prenatal - P0	early development	11.4928	49.4985	412.801	15.0789	85.2207	0.119909	0.0428473	0.176939	4.92082e-05	3.28264	0.00698548
18013	Neurod2	Neurod2	Mature Ganglion Cells	Prenatal - P0	early development	16.2978	42.9643	34.36	89.8843	286.741	1.25042	0.195513	0.313469	0.00847288	0.477996	0.00329821
30044	Opn4	Opn4	Mature Ganglion Cells	Prenatal - P0	early development	4.71245	33.6142	33.8791	65.2768	90.3007	0.992179	0.977004	0.722883	0.272192	0.514948	0.130882
18508	Pax6	Pax6	Mature Ganglion Cells	Prenatal - P0	early development	1.9046	1858.64	1422.35	1276	1013.77	1.30674	0.452086	1.25867	0.272427	1.45661	0.19782
18996	Pou4f1	Brn3a	Mature Ganglion Cells	Prenatal - P0	early development	2.76407	23.4606	50.3152	40.2017	47.4846	0.466273	0.0488842	0.846625	0.471792	0.583572	0.124171
18997	Pou4f2	Brn3b	Mature Ganglion Cells	Prenatal - P0	early development	29.3167	71.9647	210.636	1.29277	36.8871	0.341654	0.0228733	0.0350466	0.00120075	55.6672	1.49866e-09
20423	Shh	Shh	Mature Ganglion Cells	Prenatal - P0	early development	5.94817	35.6433	143.533	56.3629	71.8248	0.248328	0.0184097	0.784728	0.533361	0.63239	0.120829
20618	Sncg	Sncg	Mature Ganglion Cells	Prenatal - P0	early development	41.9981	353.539	9328.75	65.9228	5724.5	0.0378978	0.00318903	0.0115159	4.95904e-05	5.36293	0.0354673
21838	Thy1	Thy1	Mature Ganglion Cells	Prenatal - P0	early development	9.43094	1.0543	2.75537	31.4787	1437.47	0.382633	0.30119	0.0218986	0.0144318	0.0334924	0.0954432
22152	Tubb3	Tubb3	Mature Ganglion Cells	Prenatal - P0	early development	61.1821	15265	18365.7	6674.73	8039.5	0.831167	0.0313762	0.830242	0.225276	2.28698	0.00020977
100763	Ube3c	Ube3c	Mature Ganglion Cells	Prenatal - P0	early development	1.04753	361.453	301.916	222.048	219.163	1.1972	0.593425	1.01316	0.974252	1.62782	0.164006
22223	Uchl1	Uchl1	Mature Ganglion Cells	Prenatal - P0	early development	3.60861	540.838	2088.76	612.264	2186.99	0.258927	0.200286	0.279958	0.00659314	0.883341	0.558324
54485	Dll4	Dll4	Early Amacrine Horizontal Precursor Cells	E11.5 - E(N/A)	early development	2.57879	540.662	320.642	636.799	205.206	1.68618	0.43337	3.10322	0.0143029	0.84903	0.666881
116810	Foxn4	Foxn4	Early Amacrine Horizontal Precursor Cells	E11.5 - E(N/A)	early development	1.97196	1068.93	640.606	1411.13	897.835	1.66862	0.28424	1.57171	0.149169	0.757497	0.323227
18508	Pax6	Pax6	Early Amacrine Horizontal Precursor Cells	E11.5 - E(N/A)	early development	1.9046	1858.64	1422.35	1276	1013.77	1.30674	0.452086	1.25867	0.272427	1.45661	0.19782
11923	Neurod4	Math3	Horizontal Precursor Cells	E12.5 - E15.5	early development	2.96038	62.692	42.1538	66.3833	44.2843	1.48722	0.0821674	1.49903	0.0840924	0.944394	0.708193
19213	Ptf1a	PTF1-p48	Horizontal Precursor Cells	E12.5 - E15.5	early development	1.10793	1376.4	1139.45	1429.15	1722.77	1.20795	0.603913	0.829564	0.284751	0.963089	0.896098
19130	Prox1	Prox1	Immature Horizontal Cells	E14.5 - P3	early development	2.78033	342.599	125.265	271.964	450.078	2.73499	0.0937879	0.604259	0.183238	1.25972	0.486108
21418	Tfap2a	AP2alpha	Immature Horizontal Cells	E14.5 - P3	early development	31.1359	52.8386	235.98	129.583	1360.78	0.223911	2.89546e-05	0.095227	0.000761552	0.407758	0.013933
21419	Tfap2b	AP-2(beta)	Immature Horizontal Cells	E14.5 - P3	early development	3.80232	144.032	506.217	299.61	1423.3	0.284526	0.000896554	0.210503	0.0738491	0.480732	0.0630589
103712	6330403K07Rik	6330403K07Rik	Mature Horizontal Cells	P0 - P(N/A)	early development	6.15555	1102.92	2529.67	349.181	2197.52	0.435993	0.189713	0.158897	0.000676186	3.15858	0.0624228
268723	A830039N20Rik	A830039N20Rik	Mature Horizontal Cells	P0 - P(N/A)	early development	6.77512	6.9623	76.2957	7.48933	149.485	0.0912543	0.0247684	0.0501009	0.0181321	0.92963	0.92012
11363	Acadl	Acadl	Mature Horizontal Cells	P0 - P(N/A)	early development	1.41516	97.0149	136.721	68.545	102.595	0.709585	0.449748	0.668111	0.160769	1.41535	0.13596
72482	Acbd6	Acbd6	Mature Horizontal Cells	P0 - P(N/A)	early development	0.711582	305.625	233.808	323.574	454.318	1.30716	0.531998	0.712219	0.477977	0.944529	0.921429
11601	Angpt2	Ang-2	Mature Horizontal Cells	P0 - P(N/A)	early development	11.3775	33.281	52.1886	49.7313	80.1788	0.637706	0.00440907	0.620254	0.0202133	0.669216	0.0728203
11747	Anxa5	Anxa5	Mature Horizontal Cells	P0 - P(N/A)	early development	14.9512	283.996	764.062	212.22	175.88	0.371692	0.0378848	1.20662	0.305344	1.33821	0.244615
76117	Arhgap15	Arhgap15	Mature Horizontal Cells	P0 - P(N/A)	early development	11.7863	41.5396	40.662	99.6761	104.869	1.02158	0.942746	0.95048	0.747739	0.416746	0.0216664
27053	Asns	Asns	Mature Horizontal Cells	P0 - P(N/A)	early development	3.02558	387.769	464.668	268.933	657.489	0.834508	0.651596	0.409031	0.0232823	1.44188	0.445701
11931	Atp1b1	Atp1b1	Mature Horizontal Cells	P0 - P(N/A)	early development	3.98468	352.737	668.377	126.213	1225.09	0.527752	0.419596	0.103023	0.020444	2.79478	0.226999
12040	Bckdhb	Bckdhb	Mature Horizontal Cells	P0 - P(N/A)	early development	11.5543	1790.07	2054.3	1089.81	2423.35	0.871376	0.294599	0.449713	0.00205193	1.64254	0.037715
12159	Bmp4	Bmp4	Mature Horizontal Cells	P0 - P(N/A)	early development	1.73972	61.8955	42.9998	69.9694	89.1286	1.43944	0.580111	0.785039	0.118743	0.884607	0.775412
12294	Cacna2d3	Cacna2d3	Mature Horizontal Cells	P0 - P(N/A)	early development	0.263266	275.692	452.334	385.645	414.576	0.609488	0.339645	0.930216	0.893073	0.714884	0.612564
16423	Cd47	Cd47	Mature Horizontal Cells	P0 - P(N/A)	early development	2.2381	571.186	907.486	357.184	1806.5	0.629416	0.244184	0.197721	0.101381	1.59914	0.0472787
69993	Chn2	Chn2	Mature Horizontal Cells	P0 - P(N/A)	early development	0.90682	116.727	81.3162	105.216	117.967	1.43547	0.151379	0.891909	0.632641	1.1094	0.524539
56358	Copz2	Copz2	Mature Horizontal Cells	P0 - P(N/A)	early development	27.6149	238.282	570.037	90.9491	436.356	0.418012	0.0100332	0.208429	0.000298031	2.61995	0.0108553
68337	Crip2	Crip2	Mature Horizontal Cells	P0 - P(N/A)	early development	7.5233	1960.7	3185.29	1490.33	1771.69	0.615548	0.0740363	0.84119	0.333155	1.31561	0.289792
13193	Dcx	Dcx	Mature Horizontal Cells	P0 - P(N/A)	early development	7.11335	186.065	4848.23	45.9241	2141	0.0383779	0.0641753	0.0214498	0.00333997	4.05157	0.00796861
52585	Dhrs1	Dhrs1	Mature Horizontal Cells	P0 - P(N/A)	early development	14.8492	129.058	279.854	103.347	249.913	0.461161	0.0281654	0.413533	0.00056401	1.24878	0.0936967
13392	Dlx2	Dlx2	Mature Horizontal Cells	P0 - P(N/A)	early development	11.5108	3253.46	1700.91	868.661	982.401	1.91278	0.106581	0.884222	0.230354	3.74537	0.0126956
66148	Dnajc15	Dnajd1	Mature Horizontal Cells	P0 - P(N/A)	early development	3.76085	794.172	769.8	407.733	589.852	1.03166	0.882602	0.691245	0.165059	1.94778	0.0548593
23986	Eci2	Peci	Mature Horizontal Cells	P0 - P(N/A)	early development	5.24348	496.717	470.344	227.974	389.194	1.05607	0.815203	0.585759	0.0223721	2.17884	0.00550359
75740	Egfem1	Egfem1	Mature Horizontal Cells	P0 - P(N/A)	early development	7.20606	354.231	383.636	64.1542	66.6148	0.923351	0.858385	0.963063	0.888429	5.52156	0.0521592
13849	Ephx1	Ephx1	Mature Horizontal Cells	P0 - P(N/A)	early development	2.20128	39.8166	64.2366	73.2187	126.803	0.619843	0.124678	0.57742	0.248021	0.543804	0.282622
14062	F2r	F2r	Mature Horizontal Cells	P0 - P(N/A)	early development	2.59325	1681.38	1418.74	676.402	644.914	1.18513	0.7199	1.04883	0.908489	2.48578	0.15692
14085	Fah	Fah	Mature Horizontal Cells	P0 - P(N/A)	early development	0.95938	329.43	555.665	375.334	483.926	0.592857	0.321415	0.775604	0.300859	0.877697	0.721984
212943	Fam46a	Fam46a	Mature Horizontal Cells	P0 - P(N/A)	early development	17.6753	37.4471	44.3791	82.0283	87.2442	0.843801	0.409543	0.940215	0.573034	0.456515	0.00460018
235180	Fez1	Fez1	Mature Horizontal Cells	P0 - P(N/A)	early development	7.05998	881.716	1759.8	532.916	2795.22	0.501031	0.0274739	0.190653	0.0136763	1.65451	0.0622654
225020	Fez2	Fez2	Mature Horizontal Cells	P0 - P(N/A)	early development	1.37046	104.777	132.566	97.4004	179.053	0.79038	0.294809	0.543974	0.182619	1.07574	0.732225
319625	Galm	Galm	Mature Horizontal Cells	P0 - P(N/A)	early development	6.52217	86.0373	130.186	225.6	180.024	0.660878	0.052108	1.25317	0.281051	0.38137	0.0257006
14866	Gstm5	Gstm5	Mature Horizontal Cells	P0 - P(N/A)	early development	7.28834	3344.87	3307.93	1257.97	7373.57	1.01116	0.964215	0.170605	0.00966795	2.65894	0.00249609
14972	H2-K1	H2-K1	Mature Horizontal Cells	P0 - P(N/A)	early development	0.782869	50.642	62.7026	70.0319	56.0077	0.807654	0.55975	1.2504	0.180817	0.723128	0.126954
76478	Haus8	Haus8	Mature Horizontal Cells	P0 - P(N/A)	early development	3.62414	365.949	606.508	285.611	438.072	0.60337	0.0896711	0.651973	0.148492	1.28129	0.343408
94353	Hmgn3	Hmgn3	Mature Horizontal Cells	P0 - P(N/A)	early development	6.07417	1086.81	410.504	1119.38	926.617	2.6475	0.0550371	1.20802	0.16433	0.970909	0.89935
16419	Itgb5	Itgb5	Mature Horizontal Cells	P0 - P(N/A)	early development	3.97611	880.336	618.215	778.404	2935.37	1.424	0.416818	0.265181	0.0643545	1.13095	0.758137
80334	Kcnip4	Kcnip4	Mature Horizontal Cells	P0 - P(N/A)	early development	13.5805	35.0701	62.7166	29.9589	171.816	0.559184	0.041077	0.174366	0.00409627	1.17061	0.614553
70417	Megf10	Megf10	Mature Horizontal Cells	P0 - P(N/A)	early development	13.0648	38.7268	53.4724	73.7535	68.8404	0.724239	0.0117963	1.07137	0.507376	0.525084	0.00172052
214058	Megf11	Megf11	Mature Horizontal Cells	P0 - P(N/A)	early development	21.853	56.5147	48.2854	86.2457	103.715	1.17043	0.369549	0.831563	0.0564336	0.655276	0.0163458
66868	Mfsd1	Mfsd1	Mature Horizontal Cells	P0 - P(N/A)	early development	1.12784	707.253	1045.7	818.754	841.418	0.676347	0.12545	0.973064	0.898562	0.863817	0.397949
23945	Mgll	Mgll	Mature Horizontal Cells	P0 - P(N/A)	early development	3.68152	48.2467	195.078	87.6335	520.601	0.24732	0.112681	0.168331	0.0645831	0.550551	0.101367
17773	Mtnr1a	Mtnr1a	Mature Horizontal Cells	P0 - P(N/A)	early development	29.7444	11.4536	26.4661	7.72506	39.7582	0.432765	0.0349212	0.194301	8.22668e-05	1.48265	0.312509
58243	Nap1l5	Nap1l5	Mature Horizontal Cells	P0 - P(N/A)	early development	25.4682	32.1298	64.5455	25.8285	112.633	0.497785	0.0275911	0.229316	0.000411064	1.24397	0.291076
17988	Ndrg1	Ndrg1	Mature Horizontal Cells	P0 - P(N/A)	early development	11.327	311.854	211.376	921.86	1117.1	1.47535	0.278018	0.825229	0.404044	0.338288	0.0134306
18040	Nefm	Nef3	Mature Horizontal Cells	P0 - P(N/A)	early development	11.4928	49.4985	412.801	15.0789	85.2207	0.119909	0.0428473	0.176939	4.92082e-05	3.28264	0.00698548
66208	Nenf	Nenf	Mature Horizontal Cells	P0 - P(N/A)	early development	2.13952	863.298	982.488	628.132	1851.22	0.878685	0.744121	0.339308	0.0937425	1.37439	0.589175
18194	Nsdhl	Nsdhl	Mature Horizontal Cells	P0 - P(N/A)	early development	2.72821	207.226	134.058	117.844	188.114	1.5458	0.0351168	0.626449	0.13526	1.75847	0.0166559
99543	Olfml3	Olfml3	Mature Horizontal Cells	P0 - P(N/A)	early development	3.24699	48.5099	67.8513	49.9178	109.576	0.714944	0.0477679	0.455556	0.0750964	0.971795	0.929877
18377	Omg	Omg	Mature Horizontal Cells	P0 - P(N/A)	early development	27.1911	4.47237	4.48646	166.088	198.121	0.996858	0.996443	0.838314	0.375762	0.0269277	0.00129853
15379	Onecut1	Hnf6	Mature Horizontal Cells	P0 - P(N/A)	early development	8.55861	319.283	103.006	82.1093	81.7651	3.09964	0.0692906	1.00421	0.984451	3.88852	0.0233467
20409	Ostf1	Ostf1	Mature Horizontal Cells	P0 - P(N/A)	early development	0.196187	115.35	110.164	109.605	121.474	1.04708	0.858394	0.902289	0.323847	1.05242	0.744285
13180	Pcbd1	Pcbd1	Mature Horizontal Cells	P0 - P(N/A)	early development	8.5346	857.665	1149.8	392.755	921.812	0.745927	0.0355318	0.426068	0.0244521	2.18372	0.000556607
18553	Pcsk6	SPC4	Mature Horizontal Cells	P0 - P(N/A)	early development	3.78087	19.3076	58.8385	51.4043	61.068	0.328146	0.10899	0.841756	0.307854	0.375603	0.0491716
18624	Pepd	Pep4	Mature Horizontal Cells	P0 - P(N/A)	early development	1.71141	642.887	749.627	454.398	585.642	0.857609	0.339029	0.775897	0.397989	1.41481	0.0472104
72157	Pgm2	Pgm2	Mature Horizontal Cells	P0 - P(N/A)	early development	1.84686	849.77	1173.69	660.677	1802.43	0.724016	0.514881	0.366548	0.0970599	1.28621	0.560056
27226	Pla2g7	Pla2g7	Mature Horizontal Cells	P0 - P(N/A)	early development	20.5628	17.6263	108.838	72.3002	550.385	0.16195	0.00680138	0.131363	0.00238262	0.243793	0.00606019
58200	Ppp1r1a	Ppp1r1a	Mature Horizontal Cells	P0 - P(N/A)	early development	5.56188	904.864	2621.21	756.652	3108.26	0.345208	0.0188234	0.243433	0.0288667	1.19588	0.611547
381813	Prmt8	Hrmt1l4	Mature Horizontal Cells	P0 - P(N/A)	early development	11.4685	510.118	397.63	153.894	852.6	1.2829	0.47889	0.180499	0.00103207	3.31475	0.01754
19130	Prox1	Prox1	Mature Horizontal Cells	P0 - P(N/A)	early development	2.78033	342.599	125.265	271.964	450.078	2.73499	0.0937879	0.604259	0.183238	1.25972	0.486108
110391	Qdpr	Qdpr	Mature Horizontal Cells	P0 - P(N/A)	early development	0.501539	1381.9	843.707	959.692	1167.09	1.63789	0.32352	0.822292	0.640929	1.43994	0.508341
215449	Rap1b	Rap1b	Mature Horizontal Cells	P0 - P(N/A)	early development	0.728584	5445.29	5740.96	3135.18	3876.11	0.948498	0.930249	0.808845	0.511736	1.73684	0.401546
26611	Rcn2	Rcn2	Mature Horizontal Cells	P0 - P(N/A)	early development	6.57178	756.724	402.206	182.551	333.339	1.88143	0.162735	0.547644	0.0402119	4.14528	0.0153094
19713	Ret	c-Ret	Mature Horizontal Cells	P0 - P(N/A)	early development	8.43368	114.692	574.609	115.97	315.277	0.1996	0.0431489	0.367835	0.0076427	0.988975	0.943288
50782	Rgs11	Rgs11	Mature Horizontal Cells	P0 - P(N/A)	early development	14.2808	13.6416	24.1235	51.3804	85.3489	0.56549	0.123737	0.602004	0.0517882	0.265502	0.0233058
19762	Rit2	Rit2	Mature Horizontal Cells	P0 - P(N/A)	early development	14.572	97.5265	292.049	183.982	1017.81	0.333938	0.0125554	0.180762	0.00501234	0.530086	0.08705
20255	Scg3	Scg3	Mature Horizontal Cells	P0 - P(N/A)	early development	17.7667	138.389	270.952	42.879	253.428	0.510751	0.0182731	0.169196	0.0012913	3.22744	0.00982395
69938	Scrn1	Scrn1	Mature Horizontal Cells	P0 - P(N/A)	early development	3.23216	2290.13	2531.51	1619.79	1613.21	0.904649	0.591833	1.00408	0.984647	1.41384	0.0558852
53378	Sdcbp	Sdcbp	Mature Horizontal Cells	P0 - P(N/A)	early development	3.27887	323.472	353.724	181.104	125.374	0.914473	0.826016	1.44452	0.290262	1.78611	0.178151
18952	Sept4	Sept4	Mature Horizontal Cells	P0 - P(N/A)	early development	2.75563	192.48	511.099	504.095	1181.36	0.376601	0.00345032	0.426708	0.171047	0.381834	0.00113063
235072	Sept7	Sept7	Mature Horizontal Cells	P0 - P(N/A)	early development	1.924	1180.64	1201.03	427.414	1073.98	0.983017	0.973832	0.397973	0.0234617	2.76228	0.177324
14057	Sfxn1	Sfxn1	Mature Horizontal Cells	P0 - P(N/A)	early development	2.5212	1038.85	1512.15	294.62	1430.87	0.687	0.450381	0.205903	0.0538051	3.52606	0.0484009
20393	Sgk1	Sgk1	Mature Horizontal Cells	P0 - P(N/A)	early development	0.0311264	570.163	712.054	665.591	674.771	0.800729	0.831206	0.986396	0.978038	0.856626	0.836038
73723	Sh3bgrl3	Sh3bgrl3	Mature Horizontal Cells	P0 - P(N/A)	early development	3.89289	1228.94	549.78	472.467	1181.4	2.23532	0.176691	0.39992	0.00973838	2.60111	0.0602678
108037	Shmt2	Shmt2	Mature Horizontal Cells	P0 - P(N/A)	early development	6.73113	336.462	341.678	201.87	514.123	0.984734	0.911599	0.392649	0.0101012	1.66673	0.0136213
20496	Slc12a2	Nkcc1	Mature Horizontal Cells	P0 - P(N/A)	early development	1.17818	1901.75	1665.69	1292.07	1106.44	1.14172	0.70646	1.16777	0.639683	1.47187	0.290801
71699	Slc41a3	Slc41a3	Mature Horizontal Cells	P0 - P(N/A)	early development	3.35572	59.1119	54.1573	77.2705	67.4756	1.09148	0.506679	1.14516	0.273661	0.765	0.0909935
67826	Snap47	Snap47	Mature Horizontal Cells	P0 - P(N/A)	early development	2.12452	398.513	715.895	245.404	686.13	0.556664	0.149607	0.357664	0.118029	1.6239	0.300074
20618	Sncg	Sncg	Mature Horizontal Cells	P0 - P(N/A)	early development	41.9981	353.539	9328.75	65.9228	5724.5	0.0378978	0.00318903	0.0115159	4.95904e-05	5.36293	0.0354673
76561	Snx7	Snx7	Mature Horizontal Cells	P0 - P(N/A)	early development	4.84169	54.5389	105.89	51.2565	61.9702	0.515052	0.0393661	0.827116	0.482174	1.06404	0.527348
237761	Sowaha	Sowaha	Mature Horizontal Cells	P0 - P(N/A)	early development	1.79193	83.4169	136.963	80.8752	89.4515	0.609047	0.151806	0.904123	0.730312	1.03143	0.921868
18412	Sqstm1	Sqstm1	Mature Horizontal Cells	P0 - P(N/A)	early development	3.06945	685.041	933.92	872.863	1287.94	0.733511	0.246373	0.677721	0.0997441	0.784821	0.456501
109552	Sri	Sri	Mature Horizontal Cells	P0 - P(N/A)	early development	6.32149	574.135	820.628	660.531	1299.5	0.699629	0.254453	0.508294	0.013996	0.869203	0.724899
20257	Stmn2	Stmn2	Mature Horizontal Cells	P0 - P(N/A)	early development	3.7814	493.865	1608.3	117.523	1392.98	0.307074	0.184308	0.0843678	0.0179456	4.20229	0.00130622
20972	Syngr1	Syngr1	Mature Horizontal Cells	P0 - P(N/A)	early development	95.0764	47.9069	64.5861	75.933	264.451	0.741752	0.199646	0.287135	2.92044e-05	0.63091	0.0962009
229521	Syt11	Syt11	Mature Horizontal Cells	P0 - P(N/A)	early development	0.645791	6041.7	5982.42	4268.02	6641.18	1.00991	0.973012	0.642659	0.27747	1.41557	0.140724
56370	Tagln3	Tagln3	Mature Horizontal Cells	P0 - P(N/A)	early development	4.71101	1458.61	2850.02	1602.26	2964.15	0.511788	0.073758	0.540547	0.0286934	0.910342	0.669
21419	Tfap2b	AP-2(beta)	Mature Horizontal Cells	P0 - P(N/A)	early development	3.80232	144.032	506.217	299.61	1423.3	0.284526	0.000896554	0.210503	0.0738491	0.480732	0.0630589
30059	Timm10	Timm10	Mature Horizontal Cells	P0 - P(N/A)	early development	1.7592	250.692	377.08	432.28	430.489	0.664825	0.0764185	1.00416	0.986179	0.57993	0.106713
21881	Tkt	Tkt	Mature Horizontal Cells	P0 - P(N/A)	early development	13.0705	2801.99	2997.62	1307.03	4532.66	0.934739	0.81794	0.288359	0.000101394	2.14378	0.0200279
59069	Tpm3	Tpm3	Mature Horizontal Cells	P0 - P(N/A)	early development	0.124118	515.195	453.443	406.372	498.258	1.13619	0.812784	0.815586	0.606786	1.26779	0.515185
12257	Tspo	Bzrp	Mature Horizontal Cells	P0 - P(N/A)	early development	2.92462	158.495	254.013	182.701	341.17	0.623965	0.228929	0.535513	0.0624561	0.86751	0.71152
22223	Uchl1	Uchl1	Mature Horizontal Cells	P0 - P(N/A)	early development	3.60861	540.838	2088.76	612.264	2186.99	0.258927	0.200286	0.279958	0.00659314	0.883341	0.558324
270097	Vat1l	Vat1l	Mature Horizontal Cells	P0 - P(N/A)	early development	11.1626	80.2999	139.194	61.2194	210.931	0.57689	0.0124326	0.290234	0.00508353	1.31167	0.0301764
22352	Vim	Vim	Mature Horizontal Cells	P0 - P(N/A)	early development	3.67526	6037.19	6187.55	1457.62	4670.8	0.9757	0.950539	0.31207	0.0337979	4.14183	9.67138e-05
353208	Zfp931	Zfp931	Mature Horizontal Cells	P0 - P(N/A)	early development	1.53865	155.491	304.104	195.376	272.016	0.51131	0.222927	0.718253	0.197379	0.795856	0.452278
54381	Cpq	Pgcp	Mature Horizontal Cells	P0 - P(N/A)	early development	0.876489	77.25	89.1913	72.4511	72.7727	0.866116	0.330556	0.995581	0.978571	1.06624	0.725913
233733	Galnt18	Galntl4	Mature Horizontal Cells	P0 - P(N/A)	early development	13.6083	460.382	130.201	228.333	158.59	3.53593	0.00982387	1.43977	0.14334	2.01628	0.0273039
52829	Lurap1l	D4Bwg0951e	Mature Horizontal Cells	P0 - P(N/A)	early development	4.34404	135.29	101.123	140.306	343.48	1.33788	0.493382	0.408483	0.0600175	0.964251	0.9178
19213	Ptf1a	PTF1-p48	Early Amacrine Precursor Cells	E12.5 - E(N/A)	early development	1.10793	1376.4	1139.45	1429.15	1722.77	1.20795	0.603913	0.829564	0.284751	0.963089	0.896098
18012	Neurod1	Neurod1	Early Amacrine Precursor Cells	E12.5 - E(N/A)	early development	3.22145	1264.01	1010.76	1702.18	2045.07	1.25055	0.354239	0.832335	0.423634	0.742584	0.361284
11923	Neurod4	Math3	Early Amacrine Precursor Cells	E12.5 - E(N/A)	early development	2.96038	62.692	42.1538	66.3833	44.2843	1.48722	0.0821674	1.49903	0.0840924	0.944394	0.708193
59058	Bhlhe22	Bhlhb5	Early Immature Amacrine Cells	Prenatal - Postnatal	early development	3.39067	1333.81	379.463	648.02	894.612	3.51499	0.0458835	0.724358	0.381804	2.05829	0.104593
13593	Ebf3	Ebf3	Early Immature Amacrine Cells	Prenatal - Postnatal	early development	6.03008	111.641	281.701	30.2977	78.9981	0.396312	0.168561	0.383524	0.0251164	3.68482	0.00050388
16392	Isl1	Isl1	Early Immature Amacrine Cells	Prenatal - Postnatal	early development	22.5148	824.673	4371	66.7248	707.7	0.188669	0.0165678	0.0942839	0.0287692	12.3593	0.0592764
18227	Nr4a2	Nurr1	Early Immature Amacrine Cells	Prenatal - Postnatal	early development	11.389	79.0991	177.46	39.6627	138.867	0.445729	0.0208408	0.285617	0.00693054	1.99429	0.00324048
18508	Pax6	Pax6	Early Immature Amacrine Cells	Prenatal - Postnatal	early development	1.9046	1858.64	1422.35	1276	1013.77	1.30674	0.452086	1.25867	0.272427	1.45661	0.19782
21418	Tfap2a	AP2alpha	Early Immature Amacrine Cells	Prenatal - Postnatal	early development	31.1359	52.8386	235.98	129.583	1360.78	0.223911	2.89546e-05	0.095227	0.000761552	0.407758	0.013933
21419	Tfap2b	AP-2(beta)	Early Immature Amacrine Cells	Prenatal - Postnatal	early development	3.80232	144.032	506.217	299.61	1423.3	0.284526	0.000896554	0.210503	0.0738491	0.480732	0.0630589
21420	Tfap2c	Tfap2c	Early Immature Amacrine Cells	Prenatal - Postnatal	early development	12.6791	116.197	201.319	181.182	876.655	0.577178	0.191449	0.206674	0.00713191	0.641327	0.0425405
12308	Calb2	Calb2	Cholinergic Amacrine Cells_GCL	Prenatal - Postnatal	early development	10.0469	92.3049	819.772	187.007	5233.02	0.112598	0.011307	0.035736	0.0105468	0.49359	0.0453199
12577	Cdkn1c	p57Kip2	Cholinergic Amacrine Cells_GCL	Prenatal - Postnatal	early development	6.59716	4755.13	8224.81	1707.83	5761.37	0.578145	0.189355	0.296428	0.00430124	2.78431	0.126977
14415	Gad1	GAD67	Cholinergic Amacrine Cells_GCL	Prenatal - Postnatal	early development	7.75749	21.0056	17.1413	18.2843	111.025	1.22544	0.602542	0.164686	0.0189801	1.14884	0.698302
16392	Isl1	Isl1	Cholinergic Amacrine Cells_GCL	Prenatal - Postnatal	early development	22.5148	824.673	4371	66.7248	707.7	0.188669	0.0165678	0.0942839	0.0287692	12.3593	0.0592764
70417	Megf10	Megf10	Cholinergic Amacrine Cells_GCL	Prenatal - Postnatal	early development	13.0648	38.7268	53.4724	73.7535	68.8404	0.724239	0.0117963	1.07137	0.507376	0.525084	0.00172052
214058	Megf11	Megf11	Cholinergic Amacrine Cells_GCL	Prenatal - Postnatal	early development	21.853	56.5147	48.2854	86.2457	103.715	1.17043	0.369549	0.831563	0.0564336	0.655276	0.0163458
18012	Neurod1	Neurod1	Cholinergic Amacrine Cells_GCL	Prenatal - Postnatal	early development	3.22145	1264.01	1010.76	1702.18	2045.07	1.25055	0.354239	0.832335	0.423634	0.742584	0.361284
11924	Neurog2	Neurog2	Cholinergic Amacrine Cells_GCL	Prenatal - Postnatal	early development	1.23113	330.053	444.385	949.29	161.739	0.742718	0.226213	5.86928	0.202473	0.347684	0.385975
109648	Npy	Npy	Cholinergic Amacrine Cells_GCL	Prenatal - Postnatal	early development	22.4652	1.0543	0.906206	147.917	507.137	1.16342	0.0106261	0.291671	0.00642493	0.0071276	0.000154703
18508	Pax6	Pax6	Cholinergic Amacrine Cells_GCL	Prenatal - Postnatal	early development	1.9046	1858.64	1422.35	1276	1013.77	1.30674	0.452086	1.25867	0.272427	1.45661	0.19782
20907	Stx1a	Stx1a	Cholinergic Amacrine Cells_GCL	Prenatal - Postnatal	early development	7.2613	278.091	837.23	241.032	800.774	0.332156	0.0133224	0.300999	0.0221073	1.15375	0.677895
11898	Ass1	Ass1	Cholinergic Amacrine Cells_INL	Prenatal - Postnatal	early development	7.06253	77.9493	112.456	562.2	2174.28	0.693152	0.228576	0.258568	0.0478437	0.13865	0.0109033
12308	Calb2	Calb2	Cholinergic Amacrine Cells_INL	Prenatal - Postnatal	early development	10.0469	92.3049	819.772	187.007	5233.02	0.112598	0.011307	0.035736	0.0105468	0.49359	0.0453199
12577	Cdkn1c	p57Kip2	Cholinergic Amacrine Cells_INL	Prenatal - Postnatal	early development	6.59716	4755.13	8224.81	1707.83	5761.37	0.578145	0.189355	0.296428	0.00430124	2.78431	0.126977
29876	Clic4	Clic4	Cholinergic Amacrine Cells_INL	Prenatal - Postnatal	early development	0.917771	1903.71	2109.51	1392.88	2652.34	0.902444	0.579286	0.525149	0.237448	1.36675	0.0793542
102545	Cmtm7	Cklfsf7	Cholinergic Amacrine Cells_INL	Prenatal - Postnatal	early development	19.9974	702.246	502.099	2460.59	1649.35	1.39862	0.0856496	1.49186	0.0544377	0.285397	0.000930967
70031	Cmtm8	Cklfsf8	Cholinergic Amacrine Cells_INL	Prenatal - Postnatal	early development	16.6947	310.846	195.378	442.733	651.071	1.591	0.0502027	0.680008	0.0342911	0.702107	0.0906866
13078	Cyp1b1	Cyp1b1	Cholinergic Amacrine Cells_INL	Prenatal - Postnatal	early development	11.4359	556.118	1422.34	793.645	549.187	0.390988	0.000707968	1.44513	0.235729	0.700713	0.250242
76829	Dok5	Dok5	Cholinergic Amacrine Cells_INL	Prenatal - Postnatal	early development	19.0376	1.0543	51.71	4.37618	50.4445	0.0203886	5.44056e-05	0.0867524	0.00503693	0.240917	0.0563521
13685	Eif4ebp1	Eif4ebp1	Cholinergic Amacrine Cells_INL	Prenatal - Postnatal	early development	5.61163	438.689	2115.12	434.625	1678.07	0.207406	0.0686059	0.259003	0.0160652	1.00935	0.98167
14403	Gabrd	Gabrd	Cholinergic Amacrine Cells_INL	Prenatal - Postnatal	early development	28.0873	12.4219	4.81876	35.8699	90.9916	2.57781	0.240702	0.394211	0.00394315	0.346303	0.011467
14415	Gad1	GAD67	Cholinergic Amacrine Cells_INL	Prenatal - Postnatal	early development	7.75749	21.0056	17.1413	18.2843	111.025	1.22544	0.602542	0.164686	0.0189801	1.14884	0.698302
14873	Gsto1	Gsto1	Cholinergic Amacrine Cells_INL	Prenatal - Postnatal	early development	8.91288	826.238	1777.46	783.758	1768.06	0.464842	0.050596	0.443287	0.00327486	1.0542	0.796608
53602	Hpcal1	Hpcal1	Cholinergic Amacrine Cells_INL	Prenatal - Postnatal	early development	3.93409	101.124	129.745	87.3634	164.842	0.779403	0.0219952	0.529984	0.0441316	1.15751	0.114869
29817	Igfbp7	Igfbp7	Cholinergic Amacrine Cells_INL	Prenatal - Postnatal	early development	1.71477	69.7409	21.9905	109.808	48.2804	3.1714	0.158621	2.27437	0.219155	0.635119	0.511675
16392	Isl1	Isl1	Cholinergic Amacrine Cells_INL	Prenatal - Postnatal	early development	22.5148	824.673	4371	66.7248	707.7	0.188669	0.0165678	0.0942839	0.0287692	12.3593	0.0592764
58802	Kcnmb4	Kcnmb4	Cholinergic Amacrine Cells_INL	Prenatal - Postnatal	early development	0.376602	447.966	438.906	358.692	384.048	1.02064	0.933073	0.933979	0.798613	1.24889	0.189275
16886	Limk2	Limk2	Cholinergic Amacrine Cells_INL	Prenatal - Postnatal	early development	22.7012	571.607	809.814	373.5	861.24	0.705851	0.0190609	0.433677	0.00049077	1.53041	0.0196678
70417	Megf10	Megf10	Cholinergic Amacrine Cells_INL	Prenatal - Postnatal	early development	13.0648	38.7268	53.4724	73.7535	68.8404	0.724239	0.0117963	1.07137	0.507376	0.525084	0.00172052
214058	Megf11	Megf11	Cholinergic Amacrine Cells_INL	Prenatal - Postnatal	early development	21.853	56.5147	48.2854	86.2457	103.715	1.17043	0.369549	0.831563	0.0564336	0.655276	0.0163458
59012	Moxd1	Moxd1	Cholinergic Amacrine Cells_INL	Prenatal - Postnatal	early development	24.7414	1.71778	12.102	37.0287	259.117	0.141942	0.00453125	0.142903	0.00215864	0.0463906	0.00135112
117148	Necab2	Efcbp2	Cholinergic Amacrine Cells_INL	Prenatal - Postnatal	early development	3.10097	270.312	552.927	218.787	493.545	0.488874	0.226184	0.443297	0.0106267	1.2355	0.646547
18012	Neurod1	Neurod1	Cholinergic Amacrine Cells_INL	Prenatal - Postnatal	early development	3.22145	1264.01	1010.76	1702.18	2045.07	1.25055	0.354239	0.832335	0.423634	0.742584	0.361284
11924	Neurog2	Neurog2	Cholinergic Amacrine Cells_INL	Prenatal - Postnatal	early development	1.23113	330.053	444.385	949.29	161.739	0.742718	0.226213	5.86928	0.202473	0.347684	0.385975
18111	Nnat	Nnat	Cholinergic Amacrine Cells_INL	Prenatal - Postnatal	early development	27.075	2633.38	6534.36	2246	12327.8	0.403005	0.00874256	0.182189	0.000524059	1.17248	0.553137
109648	Npy	Npy	Cholinergic Amacrine Cells_INL	Prenatal - Postnatal	early development	22.4652	1.0543	0.906206	147.917	507.137	1.16342	0.0106261	0.291671	0.00642493	0.0071276	0.000154703
56312	Nupr1	Nupr1	Cholinergic Amacrine Cells_INL	Prenatal - Postnatal	early development	7.57299	382.061	503.145	200.955	807.479	0.759345	0.4282	0.248867	0.00446565	1.90123	0.206987
18508	Pax6	Pax6	Cholinergic Amacrine Cells_INL	Prenatal - Postnatal	early development	1.9046	1858.64	1422.35	1276	1013.77	1.30674	0.452086	1.25867	0.272427	1.45661	0.19782
66425	Pcp4l1	Pcp4l1	Cholinergic Amacrine Cells_INL	Prenatal - Postnatal	early development	6.18036	25.2819	52.366	55.409	131.758	0.482791	0.0213675	0.420537	0.0529764	0.456277	0.039529
20255	Scg3	Scg3	Cholinergic Amacrine Cells_INL	Prenatal - Postnatal	early development	17.7667	138.389	270.952	42.879	253.428	0.510751	0.0182731	0.169196	0.0012913	3.22744	0.00982395
20674	Sox2	Sox2	Cholinergic Amacrine Cells_INL	Prenatal - Postnatal	early development	4.76054	485.14	1112.79	264.466	873.159	0.435967	0.048794	0.302884	0.0517718	1.83441	0.128333
20907	Stx1a	Stx1a	Cholinergic Amacrine Cells_INL	Prenatal - Postnatal	early development	7.2613	278.091	837.23	241.032	800.774	0.332156	0.0133224	0.300999	0.0221073	1.15375	0.677895
59058	Bhlhe22	Bhlhb5	Displaced Amacrine Cells_GCL	Prenatal - Postnatal	early development	3.39067	1333.81	379.463	648.02	894.612	3.51499	0.0458835	0.724358	0.381804	2.05829	0.104593
12577	Cdkn1c	p57Kip2	Displaced Amacrine Cells_GCL	Prenatal - Postnatal	early development	6.59716	4755.13	8224.81	1707.83	5761.37	0.578145	0.189355	0.296428	0.00430124	2.78431	0.126977
14415	Gad1	GAD67	Displaced Amacrine Cells_GCL	Prenatal - Postnatal	early development	7.75749	21.0056	17.1413	18.2843	111.025	1.22544	0.602542	0.164686	0.0189801	1.14884	0.698302
11924	Neurog2	Neurog2	Displaced Amacrine Cells_GCL	Prenatal - Postnatal	early development	1.23113	330.053	444.385	949.29	161.739	0.742718	0.226213	5.86928	0.202473	0.347684	0.385975
18508	Pax6	Pax6	Displaced Amacrine Cells_GCL	Prenatal - Postnatal	early development	1.9046	1858.64	1422.35	1276	1013.77	1.30674	0.452086	1.25867	0.272427	1.45661	0.19782
20674	Sox2	Sox2	Displaced Amacrine Cells_GCL	Prenatal - Postnatal	early development	4.76054	485.14	1112.79	264.466	873.159	0.435967	0.048794	0.302884	0.0517718	1.83441	0.128333
20907	Stx1a	Stx1a	Displaced Amacrine Cells_GCL	Prenatal - Postnatal	early development	7.2613	278.091	837.23	241.032	800.774	0.332156	0.0133224	0.300999	0.0221073	1.15375	0.677895
59058	Bhlhe22	Bhlhb5	Dopaminergic Amacrine Cells_GCL	Prenatal - Postnatal	early development	3.39067	1333.81	379.463	648.02	894.612	3.51499	0.0458835	0.724358	0.381804	2.05829	0.104593
13392	Dlx2	Dlx2	Dopaminergic Amacrine Cells_GCL	Prenatal - Postnatal	early development	11.5108	3253.46	1700.91	868.661	982.401	1.91278	0.106581	0.884222	0.230354	3.74537	0.0126956
14415	Gad1	GAD67	Dopaminergic Amacrine Cells_GCL	Prenatal - Postnatal	early development	7.75749	21.0056	17.1413	18.2843	111.025	1.22544	0.602542	0.164686	0.0189801	1.14884	0.698302
11924	Neurog2	Neurog2	Dopaminergic Amacrine Cells_GCL	Prenatal - Postnatal	early development	1.23113	330.053	444.385	949.29	161.739	0.742718	0.226213	5.86928	0.202473	0.347684	0.385975
18508	Pax6	Pax6	Dopaminergic Amacrine Cells_GCL	Prenatal - Postnatal	early development	1.9046	1858.64	1422.35	1276	1013.77	1.30674	0.452086	1.25867	0.272427	1.45661	0.19782
20907	Stx1a	Stx1a	Dopaminergic Amacrine Cells_GCL	Prenatal - Postnatal	early development	7.2613	278.091	837.23	241.032	800.774	0.332156	0.0133224	0.300999	0.0221073	1.15375	0.677895
21823	Th	Th	Dopaminergic Amacrine Cells_GCL	Prenatal - Postnatal	early development	23.7713	1.0543	147.807	11.4787	13.8218	0.00713292	0.0101002	0.830476	0.61578	0.0918478	0.00851243
59058	Bhlhe22	Bhlhb5	Dopaminergic Amacrine Cells_INL	Prenatal - Postnatal	early development	3.39067	1333.81	379.463	648.02	894.612	3.51499	0.0458835	0.724358	0.381804	2.05829	0.104593
13195	Ddc	Aadc	Dopaminergic Amacrine Cells_INL	Prenatal - Postnatal	early development	49.0395	51.6699	39.8957	12.9231	17.0172	1.29512	0.0121874	0.759416	0.347459	3.99826	9.93016e-05
13392	Dlx2	Dlx2	Dopaminergic Amacrine Cells_INL	Prenatal - Postnatal	early development	11.5108	3253.46	1700.91	868.661	982.401	1.91278	0.106581	0.884222	0.230354	3.74537	0.0126956
14415	Gad1	GAD67	Dopaminergic Amacrine Cells_INL	Prenatal - Postnatal	early development	7.75749	21.0056	17.1413	18.2843	111.025	1.22544	0.602542	0.164686	0.0189801	1.14884	0.698302
11924	Neurog2	Neurog2	Dopaminergic Amacrine Cells_INL	Prenatal - Postnatal	early development	1.23113	330.053	444.385	949.29	161.739	0.742718	0.226213	5.86928	0.202473	0.347684	0.385975
18508	Pax6	Pax6	Dopaminergic Amacrine Cells_INL	Prenatal - Postnatal	early development	1.9046	1858.64	1422.35	1276	1013.77	1.30674	0.452086	1.25867	0.272427	1.45661	0.19782
20907	Stx1a	Stx1a	Dopaminergic Amacrine Cells_INL	Prenatal - Postnatal	early development	7.2613	278.091	837.23	241.032	800.774	0.332156	0.0133224	0.300999	0.0221073	1.15375	0.677895
21823	Th	Th	Dopaminergic Amacrine Cells_INL	Prenatal - Postnatal	early development	23.7713	1.0543	147.807	11.4787	13.8218	0.00713292	0.0101002	0.830476	0.61578	0.0918478	0.00851243
103712	6330403K07Rik	6330403K07Rik	GABAergic Amacrine Cells_INL	E14 - Postnatal	early development	6.15555	1102.92	2529.67	349.181	2197.52	0.435993	0.189713	0.158897	0.000676186	3.15858	0.0624228
330941	AI593442	AI593442	GABAergic Amacrine Cells_INL	E14 - Postnatal	early development	7.29147	60.3268	74.6959	127.154	125.043	0.807631	0.333246	1.01689	0.916742	0.474439	0.00314228
11838	Arc	Arc	GABAergic Amacrine Cells_INL	E14 - Postnatal	early development	9.86337	124.01	28.3293	197.961	118.817	4.37745	0.0117249	1.6661	0.0587741	0.626438	0.091183
233879	Asphd1	Asphd1	GABAergic Amacrine Cells_INL	E14 - Postnatal	early development	3.24318	41.8641	71.1892	30.3864	85.5938	0.588069	0.00695399	0.355007	0.0679096	1.37773	0.0809135
59058	Bhlhe22	Bhlhb5	GABAergic Amacrine Cells_INL	E14 - Postnatal	early development	3.39067	1333.81	379.463	648.02	894.612	3.51499	0.0458835	0.724358	0.381804	2.05829	0.104593
226359	C1ql2	C1ql2	GABAergic Amacrine Cells_INL	E14 - Postnatal	early development	35.2819	2.04952	2.12751	54.5369	739.62	0.963343	0.949102	0.0737363	0.000708615	0.0375805	0.000249716
140904	Caln1	Caln1	GABAergic Amacrine Cells_INL	E14 - Postnatal	early development	3.37872	10.3738	123.938	57.6757	335.903	0.0837017	0.000153937	0.171703	0.0902402	0.179864	0.000499723
68566	Caly	Drd1ip	GABAergic Amacrine Cells_INL	E14 - Postnatal	early development	18.0029	1.0543	32.1011	3.91114	274.827	0.0328429	0.0228299	0.0142313	0.00269063	0.269562	0.335934
12348	Car11	Car11	GABAergic Amacrine Cells_INL	E14 - Postnatal	early development	17.673	60.0108	80.5163	67.9239	204.064	0.745325	0.276286	0.332856	0.0020703	0.883501	0.552578
12349	Car2	CA2	GABAergic Amacrine Cells_INL	E14 - Postnatal	early development	8.51693	109.361	182.846	521.766	1086.47	0.598105	0.522705	0.480237	0.0670089	0.209598	0.0310689
12404	Cbln1	Cbln1	GABAergic Amacrine Cells_INL	E14 - Postnatal	early development	19.8514	41.5201	133.456	13.1032	113.608	0.311114	0.00433913	0.115338	0.00187764	3.16869	0.0105031
12577	Cdkn1c	p57Kip2	GABAergic Amacrine Cells_INL	E14 - Postnatal	early development	6.59716	4755.13	8224.81	1707.83	5761.37	0.578145	0.189355	0.296428	0.00430124	2.78431	0.126977
76969	Chst1	Chst1	GABAergic Amacrine Cells_INL	E14 - Postnatal	early development	11.7009	85.5897	206.308	58.6632	182.746	0.414864	0.0102718	0.32101	0.00695878	1.459	0.260828
12759	Clu	Clu	GABAergic Amacrine Cells_INL	E14 - Postnatal	early development	50.9593	80.8315	314.472	91.5996	639.897	0.257039	0.0104889	0.143147	5.37332e-05	0.882444	0.762357
12721	Coro1a	Coro1a	GABAergic Amacrine Cells_INL	E14 - Postnatal	early development	14.8092	114.143	213.17	74.0254	198.98	0.535454	0.0576175	0.372025	0.000125548	1.54194	0.233274
55936	Ctps2	Ctps2	GABAergic Amacrine Cells_INL	E14 - Postnatal	early development	1.78928	83.9657	76.0869	63.7348	56.518	1.10355	0.679685	1.12769	0.46178	1.31742	0.150379
69219	Ddah1	Ddah1	GABAergic Amacrine Cells_INL	E14 - Postnatal	early development	15.296	157.561	253.007	125.023	491.39	0.622754	0.26947	0.254427	0.000544424	1.26026	0.531597
15572	Elavl4	Elavl4	GABAergic Amacrine Cells_INL	E14 - Postnatal	early development	168.09	1251.89	8439.15	170.806	1418.75	0.148344	0.00011293	0.120392	0.00983871	7.32934	0.000486078
69638	Enho	Enho	GABAergic Amacrine Cells_INL	E14 - Postnatal	early development	63.7543	268.933	650.089	201.429	1097.81	0.413687	0.0123382	0.183482	1.17292e-05	1.33513	0.108131
13824	Epb4.1l4a	Epb4.1l4a	GABAergic Amacrine Cells_INL	E14 - Postnatal	early development	2.52818	336.224	248.222	175.77	201.246	1.35453	0.314723	0.873407	0.630988	1.91286	0.0860493
228564	Frmd5	Frmd5	GABAergic Amacrine Cells_INL	E14 - Postnatal	early development	6.35679	497.484	523.346	261.713	632.759	0.950584	0.611963	0.413605	0.0136311	1.90088	0.00452608
14415	Gad1	GAD67	GABAergic Amacrine Cells_INL	E14 - Postnatal	early development	7.75749	21.0056	17.1413	18.2843	111.025	1.22544	0.602542	0.164686	0.0189801	1.14884	0.698302
14432	Gap43	Gap43	GABAergic Amacrine Cells_INL	E14 - Postnatal	early development	4.97407	209.813	2816.42	82.6935	904.433	0.0744965	0.112779	0.0914313	0.000593257	2.53724	0.00131802
14816	Grm1	Grm1	GABAergic Amacrine Cells_INL	E14 - Postnatal	early development	4.88155	116.257	99.3253	252.578	124.469	1.17047	0.561997	2.02925	0.0519244	0.460283	0.0103616
14872	Gstt2	Gstt2	GABAergic Amacrine Cells_INL	E14 - Postnatal	early development	3.04801	66.137	174.679	84.0887	150.748	0.378621	0.167581	0.557809	0.0114901	0.786515	0.368821
15507	Hspb1	Hspb1	GABAergic Amacrine Cells_INL	E14 - Postnatal	early development	2.4581	141.231	420.839	128.336	473.373	0.335593	0.34714	0.27111	0.00398405	1.10047	0.848441
15904	Id4	Id4	GABAergic Amacrine Cells_INL	E14 - Postnatal	early development	6.39397	199.787	346.658	117.026	205.665	0.576324	0.151622	0.569013	0.00762078	1.7072	0.000260441
15937	Ier3	Ier3	GABAergic Amacrine Cells_INL	E14 - Postnatal	early development	6.21901	85.8119	186.585	102.443	477.268	0.459909	0.436622	0.214645	0.00960327	0.837656	0.46782
16008	Igfbp2	Igfbp2	GABAergic Amacrine Cells_INL	E14 - Postnatal	early development	0.788773	1561.83	291.65	444.73	1720.32	5.35514	0.320377	0.258516	0.322363	3.51185	0.285679
16493	Kcna5	Kcna5	GABAergic Amacrine Cells_INL	E14 - Postnatal	early development	8.47731	40.3175	40.9919	11.0981	254.216	0.983548	0.957808	0.0436564	0.0124199	3.63282	0.0226067
70357	Kcnip1	Kcnip1	GABAergic Amacrine Cells_INL	E14 - Postnatal	early development	9.30697	1.0543	21.7615	1.29277	199.67	0.0484478	0.0112297	0.00647453	0.0124618	0.815533	0.0275954
17118	Marcks	Marcks	GABAergic Amacrine Cells_INL	E14 - Postnatal	early development	0.669214	13109.9	14461.5	15641.5	11693.6	0.906539	0.749342	1.33761	0.166847	0.838147	0.481997
17357	Marcksl1	Mlp	GABAergic Amacrine Cells_INL	E14 - Postnatal	early development	2.59419	5114.93	4942.54	2021.03	4231.23	1.03488	0.924793	0.477645	0.0595237	2.53085	0.0807128
17179	Matk	Matk	GABAergic Amacrine Cells_INL	E14 - Postnatal	early development	17.4864	19.9915	40.7003	50.2626	74.9435	0.491187	0.0403665	0.670673	0.0203696	0.39774	0.0111708
17536	Meis2	Mrg1	GABAergic Amacrine Cells_INL	E14 - Postnatal	early development	24.5022	226.839	196.899	126.522	742.605	1.15206	0.585829	0.170376	0.000686145	1.79288	0.0626774
75739	Mpp7	Mpp7	GABAergic Amacrine Cells_INL	E14 - Postnatal	early development	2.5474	204.23	240.392	383.631	178.652	0.849574	0.537524	2.14736	0.0768268	0.532361	0.179601
67622	Mxra7	Mxra7	GABAergic Amacrine Cells_INL	E14 - Postnatal	early development	3.63014	549.929	220.558	195.726	394.03	2.49335	0.163815	0.49673	0.00392035	2.80968	0.0838213
18012	Neurod1	Neurod1	GABAergic Amacrine Cells_INL	E14 - Postnatal	early development	3.22145	1264.01	1010.76	1702.18	2045.07	1.25055	0.354239	0.832335	0.423634	0.742584	0.361284
11924	Neurog2	Neurog2	GABAergic Amacrine Cells_INL	E14 - Postnatal	early development	1.23113	330.053	444.385	949.29	161.739	0.742718	0.226213	5.86928	0.202473	0.347684	0.385975
109648	Npy	Npy	GABAergic Amacrine Cells_INL	E14 - Postnatal	early development	22.4652	1.0543	0.906206	147.917	507.137	1.16342	0.0106261	0.291671	0.00642493	0.0071276	0.000154703
18508	Pax6	Pax6	GABAergic Amacrine Cells_INL	E14 - Postnatal	early development	1.9046	1858.64	1422.35	1276	1013.77	1.30674	0.452086	1.25867	0.272427	1.45661	0.19782
279653	Pcdh19	Pcdh19	GABAergic Amacrine Cells_INL	E14 - Postnatal	early development	24.5053	390.768	129.982	67.8661	68.262	3.00632	0.0216219	0.9942	0.958074	5.75794	0.00213565
18546	Pcp4	Pcp4	GABAergic Amacrine Cells_INL	E14 - Postnatal	early development	6.86327	1.0543	12.9058	12.9406	182.056	0.0816915	0.0208352	0.0710803	0.02817	0.0814718	0.196794
236604	Pisd-ps1	Pisd-ps1	GABAergic Amacrine Cells_INL	E14 - Postnatal	early development	1.64822	263.263	114.582	266.925	57.9008	2.29759	0.17937	4.61003	0.155209	0.986283	0.983501
65112	Pmepa1	Tmepai	GABAergic Amacrine Cells_INL	E14 - Postnatal	early development	1.42412	275.023	557.673	847.249	1611.71	0.493162	0.11435	0.525685	0.390865	0.324608	0.0704105
93843	Pnck	Pnck	GABAergic Amacrine Cells_INL	E14 - Postnatal	early development	19.6983	206.339	408.023	501.79	985.705	0.505704	0.111321	0.509067	0.00428793	0.411206	0.0462681
72930	Ppp2r2b	Ppp2r2b	GABAergic Amacrine Cells_INL	E14 - Postnatal	early development	6.64994	24.8234	72.5528	35.427	72.5857	0.342142	0.015324	0.488072	0.03683	0.700691	0.213528
19088	Prkar2b	Prkar2b	GABAergic Amacrine Cells_INL	E14 - Postnatal	early development	5.44604	382.487	861.318	180.665	968.817	0.444072	0.093217	0.18648	0.0166767	2.11711	0.0577421
109042	Prkcdbp	Prkcdbp	GABAergic Amacrine Cells_INL	E14 - Postnatal	early development	1.2265	68.5501	65.1686	59.4198	81.5624	1.05189	0.826474	0.72852	0.102022	1.15366	0.491675
19272	Ptprk	Ptprk	GABAergic Amacrine Cells_INL	E14 - Postnatal	early development	1.63672	111.405	153.856	84.0234	154.257	0.724091	0.414688	0.544699	0.0836522	1.32589	0.217474
19337	Rab33a	Rab33a	GABAergic Amacrine Cells_INL	E14 - Postnatal	early development	6.05795	44.0266	97.4324	38.6676	121.373	0.451869	0.141097	0.318585	0.00652603	1.13859	0.437164
19376	Rab34	Rab34	GABAergic Amacrine Cells_INL	E14 - Postnatal	early development	3.33801	425.263	644.117	376.167	355.899	0.660226	0.227601	1.05695	0.690403	1.13052	0.462892
19711	Resp18	Resp18	GABAergic Amacrine Cells_INL	E14 - Postnatal	early development	19.8484	9.90498	76.6311	15.462	86.5378	0.129255	0.00279811	0.178674	0.00199115	0.640601	0.444421
102614	Rpp25	Rpp25	GABAergic Amacrine Cells_INL	E14 - Postnatal	early development	5.30659	36.5393	68.4463	68.324	60.3762	0.533839	0.0158965	1.13164	0.409106	0.534795	0.0376448
59049	Slc22a17	Slc22a17	GABAergic Amacrine Cells_INL	E14 - Postnatal	early development	1.80368	363.328	362.808	304.541	884.38	1.00143	0.997344	0.344356	0.146655	1.19303	0.594174
20541	Slc8a1	Ncx1	GABAergic Amacrine Cells_INL	E14 - Postnatal	early development	14.3649	72.3415	96.8053	34.3494	66.8324	0.747288	0.172876	0.513964	0.000683706	2.10605	0.0264029
108116	Slco3a1	Slco3a1	GABAergic Amacrine Cells_INL	E14 - Postnatal	early development	0.134518	53.8135	50.3582	53.0564	47.2364	1.06862	0.834238	1.12321	0.548369	1.01427	0.95002
20855	Stc1	Stc1	GABAergic Amacrine Cells_INL	E14 - Postnatal	early development	3.23121	47.0596	30.8673	29.3161	65.5502	1.52458	0.391046	0.447231	0.021752	1.60525	0.248464
20907	Stx1a	Stx1a	GABAergic Amacrine Cells_INL	E14 - Postnatal	early development	7.2613	278.091	837.23	241.032	800.774	0.332156	0.0133224	0.300999	0.0221073	1.15375	0.677895
21333	Tac1	Tac1	GABAergic Amacrine Cells_INL	E14 - Postnatal	early development	19.4387	2.8406	82.8948	24.0883	188.437	0.0342676	0.00014726	0.127832	0.00250728	0.117925	0.00226183
21881	Tkt	Tkt	GABAergic Amacrine Cells_INL	E14 - Postnatal	early development	13.0705	2801.99	2997.62	1307.03	4532.66	0.934739	0.81794	0.288359	0.000101394	2.14378	0.0200279
65963	Tmem176b	Tmem176b	GABAergic Amacrine Cells_INL	E14 - Postnatal	early development	4.13941	251.753	525.453	177.652	382.029	0.479116	0.160191	0.465022	0.0114615	1.41712	0.240748
69807	Trim32	Trim32	GABAergic Amacrine Cells_INL	E14 - Postnatal	early development	2.56357	62.5744	50.9719	43.6698	42.6757	1.22763	0.114955	1.0233	0.911843	1.4329	0.0276852
83925	Trps1	Trps1	GABAergic Amacrine Cells_INL	E14 - Postnatal	early development	8.23912	114.675	68.9178	194.952	126.729	1.66394	0.180812	1.53834	0.0290133	0.588221	0.0395816
64540	Tspan4	Tspan4	GABAergic Amacrine Cells_INL	E14 - Postnatal	early development	2.26682	43.7984	81.1574	62.7188	129.546	0.539672	0.0750285	0.484145	0.156691	0.69833	0.106001
76980	Ube2ql1	Ube2ql1	GABAergic Amacrine Cells_INL	E14 - Postnatal	early development	3.00369	33.3876	131.199	49.4613	255.796	0.254481	0.0199151	0.193362	0.0898578	0.675026	0.441553
22223	Uchl1	Uchl1	GABAergic Amacrine Cells_INL	E14 - Postnatal	early development	3.60861	540.838	2088.76	612.264	2186.99	0.258927	0.200286	0.279958	0.00659314	0.883341	0.558324
13349	Ackr1	Dfy	GABAergic Amacrine Cells_INL	E14 - Postnatal	early development	4.18538	756.365	397.107	1390.63	1070.33	1.90469	0.103652	1.29925	0.369606	0.543899	0.088849
75769	Lppr5	4833424O15Rik	GABAergic Amacrine Cells_INL	E14 - Postnatal	early development	16.2661	198.988	291.173	276.557	727.446	0.683401	0.00365136	0.380175	0.00500245	0.719518	0.0779629
12951	Crx	Crx	Early Photoreceptor Precursor Cells	E11.5 - E(N/A)	early development	4.24042	596.982	309.27	396.378	1590.13	1.93029	0.188549	0.249274	0.0520435	1.50609	0.268664
23959	Nt5e	CD73	Early Photoreceptor Precursor Cells	E11.5 - E(N/A)	early development	9.97793	26.4982	24.2682	42.388	69.7346	1.09189	0.745599	0.607848	0.0409723	0.625133	0.20461
18424	Otx2	Otx2	Early Photoreceptor Precursor Cells	E11.5 - E(N/A)	early development	19.8401	25621.7	7996.91	27791.1	37445.2	3.20395	0.00170301	0.742181	0.0651581	0.921938	0.378372
12142	Prdm1	Blimp1	Early Photoreceptor Precursor Cells	E11.5 - E(N/A)	early development	1.74533	431.563	347.643	380.787	481.092	1.2414	0.32883	0.791505	0.114977	1.13335	0.569905
12951	Crx	Crx	Cone Precursor Cells	E11.5 - P0	early development	4.24042	596.982	309.27	396.378	1590.13	1.93029	0.188549	0.249274	0.0520435	1.50609	0.268664
18012	Neurod1	Neurod1	Cone Precursor Cells	E11.5 - P0	early development	3.22145	1264.01	1010.76	1702.18	2045.07	1.25055	0.354239	0.832335	0.423634	0.742584	0.361284
13865	Nr2f1	COUP-TF1	Cone Precursor Cells	E11.5 - P0	early development	0.562332	335.432	510.752	269.84	659.328	0.65674	0.252443	0.409266	0.377285	1.24307	0.528095
13865	Nr2f2	COUP-TFII	Cone Precursor Cells	E11.5 - P0	early development	0.562332	335.432	510.752	269.84	659.328	0.65674	0.252443	0.409266	0.377285	1.24307	0.528095
12057	Opn1sw	Opn1sw	Cone Precursor Cells	E11.5 - P0	early development	92.857	1.0543	0.906206	3.68112	69.8207	1.16342	0.0106261	0.0527225	4.26248e-05	0.286406	0.211578
18424	Otx2	Otx2	Cone Precursor Cells	E11.5 - P0	early development	19.8401	25621.7	7996.91	27791.1	37445.2	3.20395	0.00170301	0.742181	0.0651581	0.921938	0.378372
229615	Pias3	Pias3	Cone Precursor Cells	E11.5 - P0	early development	8.29069	316.646	426.038	702.478	973.781	0.743233	0.258552	0.721392	0.150491	0.450755	0.101002
19883	Rora	Rora	Cone Precursor Cells	E11.5 - P0	early development	4.95895	454.224	262.335	535.823	823.598	1.73147	0.134296	0.650588	0.130265	0.847712	0.68974
225998	Rorb	Rorb	Cone Precursor Cells	E11.5 - P0	early development	4.53197	6951.47	3471.26	1812.42	2703.02	2.00258	0.218691	0.670516	0.0894653	3.83547	0.0276253
20183	Rxrg	Rxrg	Cone Precursor Cells	E11.5 - P0	early development	65.0984	71.0016	310.314	98.3719	628.372	0.228806	0.00426009	0.156551	3.53236e-05	0.721767	0.054562
30952	Cngb3	Cngb3	Mature M Cone Cells	P6 - P20	early development	74.8277	1.76882	28.9024	24.1318	151.47	0.0611997	0.00133721	0.159317	8.4939e-05	0.0732984	0.000619901
13385	Dlg4	Dlg4	Mature M Cone Cells	P6 - P20	early development	92.559	295.15	472.127	257.71	1114.37	0.62515	0.035325	0.23126	9.21816e-06	1.14528	0.578407
14710	Gngt2	Gngt2	Mature M Cone Cells	P6 - P20	early development	16.8265	60.0848	361.376	782.279	5115.73	0.166267	0.014329	0.152916	0.00543306	0.0768073	0.0163287
30952	Cngb3	Cngb3	Mature M-S Cone Cells	P6 - P20	early development	74.8277	1.76882	28.9024	24.1318	151.47	0.0611997	0.00133721	0.159317	8.4939e-05	0.0732984	0.000619901
13385	Dlg4	Dlg4	Mature M-S Cone Cells	P6 - P20	early development	92.559	295.15	472.127	257.71	1114.37	0.62515	0.035325	0.23126	9.21816e-06	1.14528	0.578407
14710	Gngt2	Gngt2	Mature M-S Cone Cells	P6 - P20	early development	16.8265	60.0848	361.376	782.279	5115.73	0.166267	0.014329	0.152916	0.00543306	0.0768073	0.0163287
12057	Opn1sw	Opn1sw	Mature M-S Cone Cells	P6 - P20	early development	92.857	1.0543	0.906206	3.68112	69.8207	1.16342	0.0106261	0.0527225	4.26248e-05	0.286406	0.211578
30952	Cngb3	Cngb3	Mature S Cone Cells	E18 - P20	early development	74.8277	1.76882	28.9024	24.1318	151.47	0.0611997	0.00133721	0.159317	8.4939e-05	0.0732984	0.000619901
13385	Dlg4	Dlg4	Mature S Cone Cells	E18 - P20	early development	92.559	295.15	472.127	257.71	1114.37	0.62515	0.035325	0.23126	9.21816e-06	1.14528	0.578407
14710	Gngt2	Gngt2	Mature S Cone Cells	E18 - P20	early development	16.8265	60.0848	361.376	782.279	5115.73	0.166267	0.014329	0.152916	0.00543306	0.0768073	0.0163287
12057	Opn1sw	Opn1sw	Mature S Cone Cells	E18 - P20	early development	92.857	1.0543	0.906206	3.68112	69.8207	1.16342	0.0106261	0.0527225	4.26248e-05	0.286406	0.211578
17172	Ascl1	Mash1	Rod Precursor Cells	E12.5 - P7	early development	4.46973	1460.19	902.677	3218.22	3570.15	1.61762	0.152307	0.901424	0.74153	0.453725	0.0775051
12951	Crx	Crx	Rod Precursor Cells	E12.5 - P7	early development	4.24042	596.982	309.27	396.378	1590.13	1.93029	0.188549	0.249274	0.0520435	1.50609	0.268664
18012	Neurod1	Neurod1	Rod Precursor Cells	E12.5 - P7	early development	3.22145	1264.01	1010.76	1702.18	2045.07	1.25055	0.354239	0.832335	0.423634	0.742584	0.361284
217166	Nr1d1	Nr1d1	Rod Precursor Cells	E12.5 - P7	early development	8.14215	199.811	50.8265	313.774	102.678	3.93123	0.000124438	3.05592	0.0238	0.636798	0.223606
18185	Nrl	Nrl	Rod Precursor Cells	E12.5 - P7	early development	6.74342	74.6626	77.4966	1160.56	4333.1	0.96343	0.894863	0.267835	0.0577548	0.0643334	0.00967249
18424	Otx2	Otx2	Rod Precursor Cells	E12.5 - P7	early development	19.8401	25621.7	7996.91	27791.1	37445.2	3.20395	0.00170301	0.742181	0.0651581	0.921938	0.378372
18587	Pde6b	Pde6b	Rod Precursor Cells	E12.5 - P7	early development	16.9521	28.3427	26.9524	57.2903	445.779	1.05158	0.819237	0.128517	0.00449952	0.49472	0.00386435
229615	Pias3	Pias3	Rod Precursor Cells	E12.5 - P7	early development	8.29069	316.646	426.038	702.478	973.781	0.743233	0.258552	0.721392	0.150491	0.450755	0.101002
19645	Rb1	Rb1	Rod Precursor Cells	E12.5 - P7	early development	0.373485	530.948	387.195	551.647	471.683	1.37127	0.520928	1.16953	0.580021	0.962478	0.909984
212541	Rho	Rho	Rod Precursor Cells	E12.5 - P7	early development	5.34618	1.0543	0.906206	16.8855	97.3134	1.16342	0.0106261	0.173517	0.0619224	0.0624378	0.00936617
225998	Rorb	Rorb	Rod Precursor Cells	E12.5 - P7	early development	4.53197	6951.47	3471.26	1812.42	2703.02	2.00258	0.218691	0.670516	0.0894653	3.83547	0.0276253
69479	1700029J07Rik	1700029J07Rik	Mature Rod Cells	P2 - P20	early development	2.69353	110.593	97.3026	124.926	155.318	1.13659	0.605679	0.804323	0.178663	0.88527	0.614936
66276	1810009A15Rik	1810009A15Rik	Mature Rod Cells	P2 - P20	early development	53.7217	1284.31	1658.72	823.661	2868	0.774279	0.0491664	0.28719	4.34863e-05	1.55928	0.0339133
28169	Agpat3	Agpat3	Mature Rod Cells	P2 - P20	early development	8.69815	521.529	449.818	771.278	1239.88	1.15942	0.345727	0.62206	0.0613397	0.676188	0.060161
114230	Aipl1	Aipl1	Mature Rod Cells	P2 - P20	early development	5.52854	106.215	80.227	152.9	865.369	1.32393	0.180062	0.176688	0.0460571	0.694667	0.0732626
208258	Ankrd33	Ankrd33	Mature Rod Cells	P2 - P20	early development	29.1459	1.0543	0.906206	26.77	125.406	1.16342	0.0106261	0.213466	0.00215835	0.0393834	0.0345868
225004	BC027072	BC027072	Mature Rod Cells	P2 - P20	early development	132.605	2.08307	11.1841	64.0314	302.486	0.186253	0.000218484	0.211684	3.20082e-05	0.032532	0.00302965
227580	C1ql3	C1ql3	Mature Rod Cells	P2 - P20	early development	27.5416	1.0543	16.7683	13.6449	136.609	0.0628742	0.0557346	0.0998831	0.00110907	0.0772667	0.00181819
12716	Ckmt1	Ckmt1	Mature Rod Cells	P2 - P20	early development	9.28186	325.785	381.377	555.543	1207.43	0.854233	0.705611	0.460105	0.0216555	0.586427	0.273255
53867	Col5a3	Col5a3	Mature Rod Cells	P2 - P20	early development	1.13001	77.3842	63.8473	109.187	117.324	1.21202	0.352814	0.93065	0.843077	0.708728	0.113126
225644	Cplx4	Cplx4	Mature Rod Cells	P2 - P20	early development	15.7996	9.86341	10.3146	54.1834	66.9383	0.956253	0.858886	0.809453	0.347192	0.182037	0.000168475
170788	Crb1	Crb1	Mature Rod Cells	P2 - P20	early development	17.4274	68.0997	82.3756	370.336	447.288	0.826697	0.319738	0.827958	0.366	0.183886	0.003699
12951	Crx	Crx	Mature Rod Cells	P2 - P20	early development	4.24042	596.982	309.27	396.378	1590.13	1.93029	0.188549	0.249274	0.0520435	1.50609	0.268664
13385	Dlg4	Dlg4	Mature Rod Cells	P2 - P20	early development	92.559	295.15	472.127	257.71	1114.37	0.62515	0.035325	0.23126	9.21816e-06	1.14528	0.578407
75465	Dynlrb2	Dynlrb2	Mature Rod Cells	P2 - P20	early development	13.3502	27.0091	29.8876	65.0359	67.4288	0.90369	0.683496	0.964512	0.799018	0.415295	0.00754465
243312	Elfn1	Elfn1	Mature Rod Cells	P2 - P20	early development	1.20851	126.387	46.3877	105.649	146.542	2.72458	0.0357965	0.720949	0.536236	1.19629	0.403689
23873	Faim	Faim	Mature Rod Cells	P2 - P20	early development	5.07518	712.757	698.776	497.543	616.472	1.02001	0.738968	0.807082	0.141951	1.43255	0.0521727
73873	Fam161a	Fam161a	Mature Rod Cells	P2 - P20	early development	3.25453	61.0783	55.173	93.4921	83.2783	1.10703	0.552814	1.12265	0.541085	0.653299	0.0978677
77938	Fam53b	Fam53b	Mature Rod Cells	P2 - P20	early development	17.2552	163.254	116.436	426.148	524.243	1.40209	0.279123	0.812883	0.247673	0.383091	0.0259278
13197	Gadd45a	Gadd45a	Mature Rod Cells	P2 - P20	early development	25.6755	22064.1	8374.64	4094.78	4019.04	2.63463	0.0183332	1.01885	0.949866	5.38834	0.00186309
14685	Gnat1	Gnat1	Mature Rod Cells	P2 - P20	early development	5.63506	47.8851	35.5117	80.7859	80.0739	1.34843	0.17897	1.00889	0.964539	0.592741	0.0079212
14688	Gnb1	Gnb1	Mature Rod Cells	P2 - P20	early development	10.0548	965.149	1511.68	586.917	968.66	0.638461	0.0406657	0.605906	0.0479255	1.64444	0.0304878
66790	Grtp1	Grtp1	Mature Rod Cells	P2 - P20	early development	0.443548	95.335	77.083	84.4105	89.7188	1.23678	0.205524	0.940834	0.760486	1.12942	0.226167
14913	Guca1a	Guca1a	Mature Rod Cells	P2 - P20	early development	9.23192	8.00054	37.6056	18.824	280.531	0.212749	0.107368	0.0671013	0.0134588	0.425019	0.145411
107477	Guca1b	Guca1b	Mature Rod Cells	P2 - P20	early development	6.54025	62.4081	56.4983	86.7261	69.237	1.1046	0.584233	1.2526	0.0172369	0.7196	0.0437246
73998	Herc3	Herc3	Mature Rod Cells	P2 - P20	early development	10.8189	177.584	488.113	111.103	439.064	0.363818	0.00106829	0.253046	0.0130671	1.59837	0.0628875
50708	Hist1h1c	Hist1h1c	Mature Rod Cells	P2 - P20	early development	13.6	265.498	320.643	169.067	4094.57	0.828018	0.754336	0.0412906	0.00537532	1.57037	0.419211
97165	Hmgb2	Hmgb2	Mature Rod Cells	P2 - P20	early development	1.01717	141.559	104.968	246.912	189.73	1.34859	0.138924	1.30139	0.598663	0.573317	0.393928
53602	Hpcal1	Hpcal1	Mature Rod Cells	P2 - P20	early development	3.93409	101.124	129.745	87.3634	164.842	0.779403	0.0219952	0.529984	0.0441316	1.15751	0.114869
73916	Ift57	Esrrbl1	Mature Rod Cells	P2 - P20	early development	0.392486	183.744	220.662	162.114	175.623	0.832695	0.644473	0.923081	0.751228	1.13342	0.690126
16500	Kcnb1	Kcnb1	Mature Rod Cells	P2 - P20	early development	78.8924	30.4914	44.9436	16.4218	108.487	0.678437	0.0116529	0.151372	2.44832e-05	1.85676	0.0377206
16668	Krt18	Keratin 18	Mature Rod Cells	P2 - P20	early development	8.52171	41.8561	104.67	27.6006	203.279	0.399888	0.268151	0.135777	0.00232815	1.51649	0.0470237
239037	Lrit1	Lrrc21	Mature Rod Cells	P2 - P20	early development	3.37754	1.0543	8.22544	38.7165	226.739	0.128175	0.124257	0.170754	0.11536	0.0272312	0.0031884
17089	Lyar	Lyar	Mature Rod Cells	P2 - P20	early development	4.41984	1948.09	1926.81	932.011	1506.37	1.01104	0.966514	0.618714	0.0273536	2.0902	0.0440155
17116	Mab21l1	Mab21l1	Mature Rod Cells	P2 - P20	early development	34.9627	342.126	1632.72	165.648	849.809	0.209544	0.00128693	0.194924	0.00315483	2.06538	0.0283498
17349	Mlf1	Mlf1	Mature Rod Cells	P2 - P20	early development	4.96497	136.424	141.851	56.7463	79.173	0.961747	0.904067	0.716739	0.103741	2.40411	0.0378896
227157	Mpp4	Mpp4	Mature Rod Cells	P2 - P20	early development	18.8401	1.0543	6.27855	31.697	272.974	0.16792	0.0882205	0.116117	0.00395824	0.0332617	0.010963
75739	Mpp7	Mpp7	Mature Rod Cells	P2 - P20	early development	2.5474	204.23	240.392	383.631	178.652	0.849574	0.537524	2.14736	0.0768268	0.532361	0.179601
68646	Nadkd1	Nadkd1	Mature Rod Cells	P2 - P20	early development	14.3669	112.335	105.587	94.308	231.619	1.06391	0.877307	0.407169	5.27291e-06	1.19115	0.618824
380684	Nefh	Nefh	Mature Rod Cells	P2 - P20	early development	1.50656	82.787	72.2103	101.431	82.18	1.14647	0.470205	1.23426	0.231229	0.816186	0.294155
18012	Neurod1	Neurod1	Mature Rod Cells	P2 - P20	early development	3.22145	1264.01	1010.76	1702.18	2045.07	1.25055	0.354239	0.832335	0.423634	0.742584	0.361284
75533	Nme5	Nme5	Mature Rod Cells	P2 - P20	early development	4.77514	43.1458	37.0153	84.5194	92.2992	1.16562	0.541249	0.915711	0.721637	0.510484	0.104332
18185	Nrl	Nrl	Mature Rod Cells	P2 - P20	early development	6.74342	74.6626	77.4966	1160.56	4333.1	0.96343	0.894863	0.267835	0.0577548	0.0643334	0.00967249
75124	Nxnl2	Nxnl2	Mature Rod Cells	P2 - P20	early development	6.28017	21.0939	32.5757	96.2778	461.328	0.647535	0.00286116	0.208697	0.0469041	0.219094	0.0131365
20028	Pdc	Pdc	Mature Rod Cells	P2 - P20	early development	2.64426	11.4172	90.0029	77.0763	708.633	0.126853	0.000103831	0.108768	0.126645	0.148128	0.00140791
18587	Pde6b	Pde6b	Mature Rod Cells	P2 - P20	early development	16.9521	28.3427	26.9524	57.2903	445.779	1.05158	0.819237	0.128517	0.00449952	0.49472	0.00386435
18588	Pde6g	Pde6g	Mature Rod Cells	P2 - P20	early development	6.81679	17.9675	12.0606	77.0067	995.04	1.48977	0.405517	0.0773906	0.0306803	0.233323	0.000567369
78600	Pde6h	Pde6h	Mature Rod Cells	P2 - P20	early development	10.7492	3.04475	3.01339	39.1847	223.494	1.01041	0.991825	0.175327	0.0174014	0.0777027	0.00585428
218461	Pde8b	Pde8b	Mature Rod Cells	P2 - P20	early development	21.472	48.4758	74.857	93.0032	179.073	0.647579	0.200991	0.51936	0.00256369	0.521227	0.0375773
83436	Plekha2	Plekha2	Mature Rod Cells	P2 - P20	early development	14.612	7.95897	46.4581	29.2591	122.622	0.171315	0.000153842	0.238612	0.00653088	0.272017	0.0452151
71801	Plekhf2	Plekhf2	Mature Rod Cells	P2 - P20	early development	1.67909	580.678	590.759	842.259	1197.84	0.982936	0.969071	0.703147	0.342396	0.689429	0.0354259
50776	Polg2	Polg2	Mature Rod Cells	P2 - P20	early development	6.13281	110.516	70.3095	129.819	177.707	1.57185	0.0316762	0.730525	0.154359	0.851309	0.344252
50784	Ppap2c	Ppap2c	Mature Rod Cells	P2 - P20	early development	5.84728	121.287	405.811	100.179	176.026	0.298876	0.0686537	0.569116	0.162118	1.2107	0.564757
19017	Ppargc1a	Pgc-1alpha	Mature Rod Cells	P2 - P20	early development	26.7151	18.1323	38.2366	30.9799	68.1095	0.474214	0.0596012	0.454855	0.00020255	0.585293	0.0955846
232941	Ppm1n	Ppm1n	Mature Rod Cells	P2 - P20	early development	26.4327	1.0543	0.906206	17.8437	76.3284	1.16342	0.0106261	0.233776	0.00300195	0.059085	0.0426776
72930	Ppp2r2b	Ppp2r2b	Mature Rod Cells	P2 - P20	early development	6.64994	24.8234	72.5528	35.427	72.5857	0.342142	0.015324	0.488072	0.03683	0.700691	0.213528
19057	Ppp3cc	Ppp3cc	Mature Rod Cells	P2 - P20	early development	11.0781	65.9395	53.5467	106.568	199.812	1.23144	0.230332	0.533339	0.0335237	0.618757	0.0025479
19133	Prph2	Rds	Mature Rod Cells	P2 - P20	early development	8.21838	1.0543	0.906206	117.424	937.147	1.16342	0.0106261	0.1253	0.0258098	0.00897852	0.000665344
231858	Radil	Radil	Mature Rod Cells	P2 - P20	early development	4.93432	48.4319	67.2985	58.6881	123.217	0.719658	0.106489	0.476298	0.0468421	0.825242	0.257266
19434	Rax	Rx	Mature Rod Cells	P2 - P20	early development	3.35077	435.363	663.656	1186.99	705.956	0.656008	0.362031	1.68139	0.108087	0.36678	0.0719099
19661	Rbp3	Rbp3	Mature Rod Cells	P2 - P20	early development	29.979	100.081	129.843	654.226	5737.15	0.770788	0.237398	0.114033	0.001199	0.152977	0.0031937
19674	Rcvrn	Rcvrn	Mature Rod Cells	P2 - P20	early development	284.785	1.0543	0.906206	9.1422	230.027	1.16342	0.0106261	0.0397441	1.59747e-06	0.115322	0.131929
70335	Reep6	Dp1l1	Mature Rod Cells	P2 - P20	early development	1.48388	92.6372	95.9562	64.1505	263.059	0.965411	0.801285	0.243864	0.186825	1.44406	0.00542454
212541	Rho	Rho	Mature Rod Cells	P2 - P20	early development	5.34618	1.0543	0.906206	16.8855	97.3134	1.16342	0.0106261	0.173517	0.0619224	0.0624378	0.00936617
19881	Rom1	Rom1	Mature Rod Cells	P2 - P20	early development	99.8543	72.8616	70.8326	263.15	1538.98	1.02864	0.872732	0.17099	5.07754e-05	0.276882	0.014106
271209	Rp1l1	Rp1l1	Mature Rod Cells	P2 - P20	early development	22.1197	1.0543	4.17371	9.23105	66.3654	0.252604	0.203624	0.139094	0.00258438	0.114212	0.000364922
77945	Rpgrip1	Rpgrip1	Mature Rod Cells	P2 - P20	early development	4.53566	1215.71	1381.74	1086.58	2278.22	0.879839	0.617102	0.476942	0.0247587	1.11884	0.691601
234542	Rtbdn	Rtbdn	Mature Rod Cells	P2 - P20	early development	32.4534	3.3765	2.97508	10.7105	81.2603	1.13493	0.902646	0.131805	0.000892591	0.31525	0.0354276
20215	Sag	Sag	Mature Rod Cells	P2 - P20	early development	11.6042	6.35932	13.0982	110.472	969.37	0.485512	0.195643	0.113963	0.0120034	0.057565	4.49429e-05
60406	Sap30	Sap30	Mature Rod Cells	P2 - P20	early development	1.58437	490.629	491.663	229.444	503.848	0.997897	0.995024	0.455383	0.12417	2.13834	0.0614702
20510	Slc1a1	Slc1a1	Mature Rod Cells	P2 - P20	early development	5.66316	1.0543	38.0958	32.8707	253.186	0.0276748	0.00128399	0.129828	0.0429953	0.032074	0.00177217
26458	Slc27a2	Slc27a2	Mature Rod Cells	P2 - P20	early development	4.45567	21.7465	74.5169	36.7893	109.341	0.291834	0.27372	0.336465	0.00172318	0.59111	0.0761738
329557	Svs3b	Svs3b	Mature Rod Cells	P2 - P20	early development	2.46827	59.973	43.5769	82.9931	84.0429	1.37626	0.0899976	0.987509	0.960205	0.722626	0.247822
54610	Tbc1d8	Tbc1d8	Mature Rod Cells	P2 - P20	early development	1.25773	63.4641	50.4872	69.9568	71.3873	1.25704	0.248975	0.979961	0.911529	0.907191	0.643988
226122	Ubtd1	Ubtd1	Mature Rod Cells	P2 - P20	early development	0.4512	120.273	114.999	86.2925	106.574	1.04586	0.912766	0.809694	0.380376	1.39378	0.350085
22248	Unc119	Unc119	Mature Rod Cells	P2 - P20	early development	18.8079	846.336	855.304	834.79	4308.81	0.989515	0.958827	0.19374	0.00258564	1.01383	0.780342
22370	Vtn	Vitronectin	Mature Rod Cells	P2 - P20	early development	16.0259	135.321	344.418	58.4801	199.726	0.392899	0.0259746	0.292801	0.00192363	2.31397	0.004266
244484	Wdr17	Wdr17	Mature Rod Cells	P2 - P20	early development	9.39097	37.7556	54.8634	24.7973	51.8791	0.688175	0.0793824	0.477983	0.00406955	1.52257	0.116439
236537	Zfp352	Zfp352	Mature Rod Cells	P2 - P20	early development	1.29127	59.9876	74.6388	70.9519	53.2401	0.803705	0.439911	1.33268	0.0918366	0.845468	0.236676
56449	Ybx3	Csda	Mature Rod Cells	P2 - P20	early development	6.70042	4421.61	3426.28	1906.17	4079.66	1.2905	0.253255	0.467237	0.00726607	2.31963	0.0182611

## Sheet: late development
Locus_Link_ID	Official Symbol	Other Aliases	cell type	Developmental Time	Developmental stage	F>F crit (3.70826481904684)	avE14_Notch1+	avE14_Retina	avP0_Notch1+	avP0_Retina	Ratio E14_N/R	p-value E14_N/R	Ratio P0_N/R	p-value P0_N/R	Ratio E14_N/P0_N	p-value E14_N/P0_N
12443	Ccnd1	Ccnd1	Late Retinal Progenitor Cells	Prenatal - P12	late development	0.851842	40511.2	48005	50312.2	52690.1	0.843894	0.13385	0.954869	0.801445	0.805196	0.35637
12531	Cdc25b	Cdc25b	Late Retinal Progenitor Cells	Prenatal - P12	late development	7.56696	221.265	136.287	254.931	151.277	1.62352	0.053536	1.6852	0.00965542	0.867941	0.419294
14633	Gli2	Gli2	Late Retinal Progenitor Cells	Prenatal - P12	late development	4.11375	1159.69	1401.24	806.432	723.354	0.827617	0.467961	1.11485	0.603004	1.43806	0.0871369
15205	Hes1	Hes1	Late Retinal Progenitor Cells	Prenatal - P12	late development	3.94613	1062.46	3807.5	1574.33	2573.24	0.279045	0.0256862	0.611809	0.262895	0.674866	0.118932
15208	Hes5	Hes5	Late Retinal Progenitor Cells	Prenatal - P12	late development	17.9138	4074.77	832.695	6203.61	1213.23	4.89348	0.0487104	5.1133	0.000270118	0.656839	0.140312
15214	Hey2	Hesr2	Late Retinal Progenitor Cells	Prenatal - P12	late development	65.3755	14.6609	22.9804	92.3093	239.446	0.637975	0.216982	0.385511	0.000539669	0.158824	0.000536084
16870	Lhx2	Lim2	Late Retinal Progenitor Cells	Prenatal - P12	late development	2.08384	140.915	184.879	363.427	342.871	0.762201	0.418685	1.05995	0.875663	0.38774	0.156985
18128	Notch1	Notch1	Late Retinal Progenitor Cells	Prenatal - P12	late development	7.66695	28131.3	9360.2	27451.1	15025	3.00542	0.00755135	1.82703	0.0443855	1.02478	0.919558
18508	Pax6	Pax6	Late Retinal Progenitor Cells	Prenatal - P12	late development	1.9046	1858.64	1422.35	1276	1013.77	1.30674	0.452086	1.25867	0.272427	1.45661	0.19782
19206	Ptch1	Ptch1	Late Retinal Progenitor Cells	Prenatal - P12	late development	0.193832	741.595	544.274	727.556	580.051	1.36254	0.331034	1.2543	0.697431	1.01929	0.974014
19211	Pten	Pten	Late Retinal Progenitor Cells	Prenatal - P12	late development	5.9883	183.718	222.332	113.239	98.1294	0.82632	0.499679	1.15397	0.397454	1.62239	0.149078
19434	Rax	Rx	Late Retinal Progenitor Cells	Prenatal - P12	late development	3.35077	435.363	663.656	1186.99	705.956	0.656008	0.362031	1.68139	0.108087	0.36678	0.0719099
20473	Six3	Six3	Late Retinal Progenitor Cells	Prenatal - P12	late development	1.82712	166.134	106.79	128.53	156.092	1.55571	0.0838544	0.823427	0.342766	1.29257	0.29191
20476	Six6	Optx2	Late Retinal Progenitor Cells	Prenatal - P12	late development	18.0964	5611.25	8672.32	3714.79	9137.69	0.64703	0.0425165	0.406535	0.00042772	1.51052	0.00220653
20674	Sox2	Sox2	Late Retinal Progenitor Cells	Prenatal - P12	late development	4.76054	485.14	1112.79	264.466	873.159	0.435967	0.048794	0.302884	0.0517718	1.83441	0.128333
20682	Sox9	Sox9	Late Retinal Progenitor Cells	Prenatal - P12	late development	1.78645	2285.71	3049.39	1601.48	3415.79	0.749565	0.560131	0.468848	0.0352498	1.42725	0.451908
24069	Sufu	Sufu	Late Retinal Progenitor Cells	Prenatal - P12	late development	1.99348	256.713	349.467	201.607	350.372	0.734584	0.320404	0.575408	0.0792947	1.27333	0.29318
12677	Vsx2	Chx10	Late Retinal Progenitor Cells	Prenatal - P12	late development	2.81061	3783.66	6825.97	3306.11	6343.69	0.554304	0.131939	0.521164	0.074027	1.14445	0.704741
54485	Dll4	Dll4	Late Amacrine Horizontal Precursor Cells	Prenatal - P4	late development	2.57879	540.662	320.642	636.799	205.206	1.68618	0.43337	3.10322	0.0143029	0.84903	0.666881
116810	Foxn4	Foxn4	Late Amacrine Horizontal Precursor Cells	Prenatal - P4	late development	1.97196	1068.93	640.606	1411.13	897.835	1.66862	0.28424	1.57171	0.149169	0.757497	0.323227
18508	Pax6	Pax6	Late Amacrine Horizontal Precursor Cells	Prenatal - P4	late development	1.9046	1858.64	1422.35	1276	1013.77	1.30674	0.452086	1.25867	0.272427	1.45661	0.19782
19213	Ptf1a	PTF1-p48	Late Amacrine Precursor Cells	Prenatal - P4	late development	1.10793	1376.4	1139.45	1429.15	1722.77	1.20795	0.603913	0.829564	0.284751	0.963089	0.896098
18012	Neurod1	Neurod1	Late Amacrine Precursor Cells	Prenatal - P6	late development	3.22145	1264.01	1010.76	1702.18	2045.07	1.25055	0.354239	0.832335	0.423634	0.742584	0.361284
11923	Neurod4	Math3	Late Amacrine Precursor Cells	Prenatal - P6	late development	2.96038	62.692	42.1538	66.3833	44.2843	1.48722	0.0821674	1.49903	0.0840924	0.944394	0.708193
19213	Ptf1a	PTF1-p48	Late Amacrine Precursor Cells	Prenatal - P6	late development	1.10793	1376.4	1139.45	1429.15	1722.77	1.20795	0.603913	0.829564	0.284751	0.963089	0.896098
13593	Ebf3	Ebf3	Late Immature Amacrine Cells	Prenatal - Postnatal	late development	6.03008	111.641	281.701	30.2977	78.9981	0.396312	0.168561	0.383524	0.0251164	3.68482	0.00050388
18013	Neurod2	Neurod2	Late Immature Amacrine Cells	Prenatal - Postnatal	late development	16.2978	42.9643	34.36	89.8843	286.741	1.25042	0.195513	0.313469	0.00847288	0.477996	0.00329821
18508	Pax6	Pax6	Late Immature Amacrine Cells	Prenatal - Postnatal	late development	1.9046	1858.64	1422.35	1276	1013.77	1.30674	0.452086	1.25867	0.272427	1.45661	0.19782
212712	Satb2	Satb2	Late Immature Amacrine Cells	Prenatal - Postnatal	late development	27.2333	66.8894	84.8862	4.70971	36.9195	0.787989	0.261418	0.127567	0.0018794	14.2025	0.000106149
21418	Tfap2a	AP2alpha	Late Immature Amacrine Cells	Prenatal - Postnatal	late development	31.1359	52.8386	235.98	129.583	1360.78	0.223911	2.89546e-05	0.095227	0.000761552	0.407758	0.013933
21419	Tfap2b	AP-2beta	Late Immature Amacrine Cells	Prenatal - Postnatal	late development	3.80232	144.032	506.217	299.61	1423.3	0.284526	0.000896554	0.210503	0.0738491	0.480732	0.0630589
21420	Tfap2c	Tfap2c	Late Immature Amacrine Cells	Prenatal - Postnatal	late development	12.6791	116.197	201.319	181.182	876.655	0.577178	0.191449	0.206674	0.00713191	0.641327	0.0425405
11464	Actc1	Actc1	AII Amacrine Cells	Prenatal - Postnatal	late development	2.56749	125.511	54.6093	104.379	69.3507	2.29835	0.146408	1.50509	0.0931423	1.20245	0.531699
12294	Cacna2d3	Cacna2d3	AII Amacrine Cells	Prenatal - Postnatal	late development	0.263266	275.692	452.334	385.645	414.576	0.609488	0.339645	0.930216	0.893073	0.714884	0.612564
12308	Calb2	Calb2	AII Amacrine Cells	Prenatal - Postnatal	late development	10.0469	92.3049	819.772	187.007	5233.02	0.112598	0.011307	0.035736	0.0105468	0.49359	0.0453199
13131	Dab1	Dab1	AII Amacrine Cells	Prenatal - Postnatal	late development	18.5076	63.297	105.352	116.798	317.046	0.600814	0.0945446	0.368395	0.00401647	0.541935	0.00601682
13591	Ebf1	Ebf	AII Amacrine Cells	Prenatal - Postnatal	late development	46.6764	315.85	3003.17	54.4219	774.718	0.105172	0.00178673	0.0702474	0.00910094	5.80372	0.000728006
14617	Gjd2	Gja9	AII Amacrine Cells	Prenatal - Postnatal	late development	30.2279	46.9934	63.9716	114.119	310.819	0.734598	0.136639	0.367155	0.00208266	0.411794	0.00669111
14885	Gtf2h4	Gtf2h4	AII Amacrine Cells	Prenatal - Postnatal	late development	3.47466	1255.21	1263.21	761.286	1008.5	0.993669	0.979103	0.754869	0.0254575	1.6488	0.0152832
56213	Htra1	Htra1	AII Amacrine Cells	Prenatal - Postnatal	late development	8.92162	19.5766	19.3009	140.795	417.88	1.01428	0.959526	0.336926	0.0445775	0.139043	0.0442179
65972	Ifi30	Ifi30	AII Amacrine Cells	Prenatal - Postnatal	late development	3.48996	170.464	289.582	260.967	586.922	0.588654	0.0646131	0.444637	0.0981978	0.653201	0.204321
16000	Igf1	Igf1	AII Amacrine Cells	Prenatal - Postnatal	late development	5.26105	19.0823	56.0605	38.5325	66.4466	0.340387	0.0245558	0.579902	0.0797145	0.495225	0.0441858
18012	Neurod1	Neurod1	AII Amacrine Cells	Prenatal - Postnatal	late development	3.22145	1264.01	1010.76	1702.18	2045.07	1.25055	0.354239	0.832335	0.423634	0.742584	0.361284
18013	Neurod2	Neurod2	AII Amacrine Cells	Prenatal - Postnatal	late development	16.2978	42.9643	34.36	89.8843	286.741	1.25042	0.195513	0.313469	0.00847288	0.477996	0.00329821
11923	Neurod4	Math3	AII Amacrine Cells	Prenatal - Postnatal	late development	2.96038	62.692	42.1538	66.3833	44.2843	1.48722	0.0821674	1.49903	0.0840924	0.944394	0.708193
18028	Nfib	Nfib	AII Amacrine Cells	Prenatal - Postnatal	late development	43.3163	68.5386	92.8427	251.947	323.041	0.738223	0.0290112	0.779923	0.0640089	0.272036	0.000670191
18032	Nfix	Nfix	AII Amacrine Cells	Prenatal - Postnatal	late development	15.591	34.3244	36.5203	301	316.413	0.93987	0.848669	0.951289	0.826147	0.114034	0.00917546
13865	Nr2f2	COUP-TFII	AII Amacrine Cells	Prenatal - Postnatal	late development	0.562332	335.432	510.752	269.84	659.328	0.65674	0.252443	0.409266	0.377285	1.24307	0.528095
56312	Nupr1	Nupr1	AII Amacrine Cells	Prenatal - Postnatal	late development	7.57299	382.061	503.145	200.955	807.479	0.759345	0.4282	0.248867	0.00446565	1.90123	0.206987
18508	Pax6	Pax6	AII Amacrine Cells	Prenatal - Postnatal	late development	1.9046	1858.64	1422.35	1276	1013.77	1.30674	0.452086	1.25867	0.272427	1.45661	0.19782
72287	Plekhf1	Plekhf1	AII Amacrine Cells	Prenatal - Postnatal	late development	1.93152	48.1337	38.3781	66.5259	91.1379	1.2542	0.17705	0.729948	0.417948	0.723533	0.0325055
58200	Ppp1r1a	Ppp1r1a	AII Amacrine Cells	Prenatal - Postnatal	late development	5.56188	904.864	2621.21	756.652	3108.26	0.345208	0.0188234	0.243433	0.0288667	1.19588	0.611547
19126	Prom1	CD133	AII Amacrine Cells	Prenatal - Postnatal	late development	0.768939	799.316	1078.75	528.913	837.905	0.740962	0.577295	0.631233	0.332271	1.51124	0.158389
19215	Ptgds	PGDS	AII Amacrine Cells	Prenatal - Postnatal	late development	3.37282	1.0543	15.0138	62.1053	66.0563	0.0702218	0.0137974	0.940188	0.899974	0.0169759	0.111168
14664	Slc6a9	Glyt1	AII Amacrine Cells	Prenatal - Postnatal	late development	23.9775	185.33	343.479	537.957	1106.08	0.539566	0.0369373	0.486362	0.0061635	0.344507	0.074073
20907	Stx1a	Stx1a	AII Amacrine Cells	Prenatal - Postnatal	late development	7.2613	278.091	837.23	241.032	800.774	0.332156	0.0133224	0.300999	0.0221073	1.15375	0.677895
21413	Tcf4	Tcf4	AII Amacrine Cells	Prenatal - Postnatal	late development	0.439299	2669.07	2478.15	3081.24	3180.36	1.07704	0.819799	0.968834	0.882339	0.866231	0.551127
21808	Tgfb2	Tgfb2	AII Amacrine Cells	Prenatal - Postnatal	late development	1.80612	360.746	192.277	201.159	196.041	1.87618	0.178396	1.0261	0.941126	1.79334	0.192315
22341	Vegfc	Vegfc	AII Amacrine Cells	Prenatal - Postnatal	late development	2.12454	104.284	120.985	77.1527	84.6801	0.86196	0.459261	0.911107	0.684909	1.35166	0.245363
18013	Neurod2	Neurod2	Glycinergic Amacrine Cells	E18 - P3	late development	16.2978	42.9643	34.36	89.8843	286.741	1.25042	0.195513	0.313469	0.00847288	0.477996	0.00329821
18508	Pax6	Pax6	Glycinergic Amacrine Cells	E18 - P3	late development	1.9046	1858.64	1422.35	1276	1013.77	1.30674	0.452086	1.25867	0.272427	1.45661	0.19782
14664	Slc6a9	Glyt1	Glycinergic Amacrine Cells	E18 - P3	late development	23.9775	185.33	343.479	537.957	1106.08	0.539566	0.0369373	0.486362	0.0061635	0.344507	0.074073
20907	Stx1a	Stx1a	Glycinergic Amacrine Cells	E18 - P3	late development	7.2613	278.091	837.23	241.032	800.774	0.332156	0.0133224	0.300999	0.0221073	1.15375	0.677895
319582	6430573F11Rik	6430573F11Rik	nGnG Amacrine Cells	P0 - P3	late development	4.61295	54.528	82.9464	92.9894	127.349	0.657389	0.0701655	0.730195	0.176209	0.586389	0.0563613
11668	Aldh1a1	Aldh1a1	nGnG Amacrine Cells	P0 - P3	late development	3.77185	965.863	2940.39	670.756	1143.27	0.328482	0.147231	0.586701	0.244789	1.43996	0.529682
69993	Chn2	Chn2	nGnG Amacrine Cells	P0 - P3	late development	0.90682	116.727	81.3162	105.216	117.967	1.43547	0.151379	0.891909	0.632641	1.1094	0.524539
246048	Chodl	Chodl	nGnG Amacrine Cells	P0 - P3	late development	3.29361	569.931	115.482	64.6919	98.5283	4.93523	0.206999	0.656582	0.136214	8.80992	0.101692
77590	Chst15	Chst15	nGnG Amacrine Cells	P0 - P3	late development	6.96221	176.119	126.05	38.6024	51.8408	1.39721	0.412631	0.744634	0.379959	4.56237	0.020596
56708	Clcf1	Clcf1	nGnG Amacrine Cells	P0 - P3	late development	2.33887	51.8769	49.0868	67.1934	58.9282	1.05684	0.758387	1.14026	0.269507	0.772055	0.144043
12903	Crabp1	Crabp1	nGnG Amacrine Cells	P0 - P3	late development	9.00321	2735.33	18924.4	486.115	6131.2	0.14454	0.0618056	0.0792855	4.00817e-05	5.62692	0.000586228
57266	Cxcl14	Cxcl14	nGnG Amacrine Cells	P0 - P3	late development	3.17046	110.772	103.823	134.531	220.904	1.06693	0.640931	0.609002	0.148033	0.823388	0.370449
13591	Ebf1	Ebf	nGnG Amacrine Cells	P0 - P3	late development	46.6764	315.85	3003.17	54.4219	774.718	0.105172	0.00178673	0.0702474	0.00910094	5.80372	0.000728006
13593	Ebf3	Ebf3	nGnG Amacrine Cells	P0 - P3	late development	6.03008	111.641	281.701	30.2977	78.9981	0.396312	0.168561	0.383524	0.0251164	3.68482	0.00050388
13642	Efnb2	Efnb2	nGnG Amacrine Cells	P0 - P3	late development	31.3743	389.173	667.171	144.615	219.205	0.583319	0.0364451	0.659728	0.0325729	2.69109	0.017259
13649	Egfr	ErbB1	nGnG Amacrine Cells	P0 - P3	late development	6.02952	63.8228	73.398	109.935	122.785	0.869545	0.255436	0.895347	0.521037	0.580549	0.0330164
71233	Enkur	Enkur	nGnG Amacrine Cells	P0 - P3	late development	6.59234	57.9811	45.7622	184.633	143.556	1.26701	0.228352	1.28614	0.38634	0.314035	0.0141103
270190	Ephb1	Ephb1	nGnG Amacrine Cells	P0 - P3	late development	2.8463	76.4773	181.195	145.372	346.358	0.422071	0.162371	0.419716	0.118658	0.526079	0.0899443
14062	F2r	F2r	nGnG Amacrine Cells	P0 - P3	late development	2.59325	1681.38	1418.74	676.402	644.914	1.18513	0.7199	1.04883	0.908489	2.48578	0.15692
105005	Fam84a	Fam84a	nGnG Amacrine Cells	P0 - P3	late development	13.2218	55.4722	56.6476	9.75143	26.8825	0.97925	0.896743	0.362742	0.101913	5.68862	0.00133303
14172	Fgf18	Fgf18	nGnG Amacrine Cells	P0 - P3	late development	11.054	48.5925	102.058	84.738	178.322	0.476126	0.0320144	0.475196	0.0116297	0.573443	0.0749348
14451	Gas1	Gas1	nGnG Amacrine Cells	P0 - P3	late development	13.8097	76.9372	107.435	159.895	240.862	0.716127	0.12675	0.663844	0.0409258	0.481174	0.021632
237213	Glra2	Glra2	nGnG Amacrine Cells	P0 - P3	late development	37.0817	1.0543	71.3377	4.42053	228.86	0.0147789	3.27824e-05	0.0193154	0.000362167	0.2385	0.332558
15371	Hmx1	Hmx1	nGnG Amacrine Cells	P0 - P3	late development	0.46358	845.298	954.425	1042.21	1141.21	0.885662	0.735146	0.913252	0.681681	0.81106	0.433845
15939	Ier5	Ier5	nGnG Amacrine Cells	P0 - P3	late development	1.24669	92.5274	76.7773	105.04	95.6432	1.20514	0.431464	1.09825	0.469069	0.880873	0.477182
320495	Ipcef1	Ipcef1	nGnG Amacrine Cells	P0 - P3	late development	3.11739	509.354	312.292	299.453	228.092	1.63102	0.175338	1.31286	0.374218	1.70095	0.125538
14160	Lgr5	Lgr5	nGnG Amacrine Cells	P0 - P3	late development	17.3763	104.34	74.6717	15.8649	13.2536	1.39731	0.296915	1.19703	0.60371	6.57676	0.0055755
108927	Lhfp	Lhfp	nGnG Amacrine Cells	P0 - P3	late development	11.8343	122.316	180.365	144.487	231.589	0.678158	0.0468537	0.623892	0.0040953	0.846558	0.186788
238205	Lrfn5	Lrfn5	nGnG Amacrine Cells	P0 - P3	late development	14.0749	1.0543	142.984	2.41383	187.687	0.00737354	0.000168972	0.0128609	0.0055962	0.436773	0.329626
268977	Ltbp1	Ltbp1	nGnG Amacrine Cells	P0 - P3	late development	5.25946	624.973	483.539	1089.5	930.903	1.2925	0.484094	1.17037	0.354824	0.573635	0.00625901
320183	Msrb3	Msrb3	nGnG Amacrine Cells	P0 - P3	late development	1.50312	62.6283	57.6954	45.3787	45.3284	1.0855	0.75012	1.00111	0.994	1.38013	0.229162
18013	Neurod2	Neurod2	nGnG Amacrine Cells	P0 - P3	late development	16.2978	42.9643	34.36	89.8843	286.741	1.25042	0.195513	0.313469	0.00847288	0.477996	0.00329821
18032	Nfix	Nfix	nGnG Amacrine Cells	P0 - P3	late development	15.591	34.3244	36.5203	301	316.413	0.93987	0.848669	0.951289	0.826147	0.114034	0.00917546
18072	Nhlh2	Nhlh2	nGnG Amacrine Cells	P0 - P3	late development	26.1195	71.7927	368.432	37.8571	229.718	0.19486	0.00200394	0.164798	0.00302264	1.89641	0.004656
18508	Pax6	Pax6	nGnG Amacrine Cells	P0 - P3	late development	1.9046	1858.64	1422.35	1276	1013.77	1.30674	0.452086	1.25867	0.272427	1.45661	0.19782
279653	Pcdh19	Pcdh19	nGnG Amacrine Cells	P0 - P3	late development	24.5053	390.768	129.982	67.8661	68.262	3.00632	0.0216219	0.9942	0.958074	5.75794	0.00213565
18530	Pcdh8	Pcdh8	nGnG Amacrine Cells	P0 - P3	late development	22.668	182.408	163.622	118.835	531.31	1.11481	0.516502	0.223664	0.00100371	1.53497	0.172442
55983	Pdzrn3	Pdzrn3	nGnG Amacrine Cells	P0 - P3	late development	8.1804	317.326	782.675	430.399	288.667	0.405438	0.0233061	1.49099	0.167212	0.737284	0.438782
106522	Pkdcc	Pkdcc	nGnG Amacrine Cells	P0 - P3	late development	5.8504	647.043	884.547	431.667	1352.59	0.731496	0.128769	0.319141	0.0170802	1.49894	0.164108
19051	Ppp1r17	Ppp1r17	nGnG Amacrine Cells	P0 - P3	late development	12.9144	335.572	539.597	178.144	187.538	0.621895	0.121773	0.949909	0.735768	1.88372	0.00719341
19711	Resp18	Resp18	nGnG Amacrine Cells	P0 - P3	late development	19.8484	9.90498	76.6311	15.462	86.5378	0.129255	0.00279811	0.178674	0.00199115	0.640601	0.444421
19713	Ret	c-Ret	nGnG Amacrine Cells	P0 - P3	late development	8.43368	114.692	574.609	115.97	315.277	0.1996	0.0431489	0.367835	0.0076427	0.988975	0.943288
212712	Satb2	Satb2	nGnG Amacrine Cells	P0 - P3	late development	27.2333	66.8894	84.8862	4.70971	36.9195	0.787989	0.261418	0.127567	0.0018794	14.2025	0.000106149
20512	Slc1a3	Slc1a3	nGnG Amacrine Cells	P0 - P3	late development	4.6023	481.599	1052.28	604.682	1486.32	0.457674	0.125085	0.406831	0.0292888	0.796451	0.513707
20666	Sox11	Sox11	nGnG Amacrine Cells	P0 - P3	late development	37.7224	17303.1	12444.1	6527.7	5335.26	1.39047	0.0309441	1.2235	0.316819	2.65072	0.000981331
20745	Spock1	Spock1	nGnG Amacrine Cells	P0 - P3	late development	14.3548	179.463	248.86	27.9034	129.643	0.721141	0.0143302	0.215232	0.0446402	6.43159	9.10724e-05
240690	St18	St18	nGnG Amacrine Cells	P0 - P3	late development	3.59058	53.9113	120.326	78.564	161.658	0.448043	0.0179698	0.485989	0.0921006	0.686208	0.0606588
20257	Stmn2	Stmn2	nGnG Amacrine Cells	P0 - P3	late development	3.7814	493.865	1608.3	117.523	1392.98	0.307074	0.184308	0.0843678	0.0179456	4.20229	0.00130622
20907	Stx1a	Stx1a	nGnG Amacrine Cells	P0 - P3	late development	7.2613	278.091	837.23	241.032	800.774	0.332156	0.0133224	0.300999	0.0221073	1.15375	0.677895
21419	Tfap2b	AP-2beta	nGnG Amacrine Cells	P0 - P3	late development	3.80232	144.032	506.217	299.61	1423.3	0.284526	0.000896554	0.210503	0.0738491	0.480732	0.0630589
21420	Tfap2c	Tfap2c	nGnG Amacrine Cells	P0 - P3	late development	12.6791	116.197	201.319	181.182	876.655	0.577178	0.191449	0.206674	0.00713191	0.641327	0.0425405
72828	Ubash3b	Ubash3b	nGnG Amacrine Cells	P0 - P3	late development	11.0506	63.375	247.641	18.56	56.1841	0.255914	0.0585762	0.330343	0.00700399	3.4146	0.014069
22341	Vegfc	Vegfc	nGnG Amacrine Cells	P0 - P3	late development	2.12454	104.284	120.985	77.1527	84.6801	0.86196	0.459261	0.911107	0.684909	1.35166	0.245363
22418	Wnt5a	Wnt5a	nGnG Amacrine Cells	P0 - P3	late development	1.41995	148.248	103.128	90.2368	153.921	1.43752	0.381142	0.586253	0.108235	1.64288	0.151925
11419	Asic1	Accn2	nGnG Amacrine Cells	P0 - P3	late development	18.4897	10.7632	67.0139	7.16781	61.0442	0.160611	0.00446066	0.11742	0.00225566	1.5016	0.342836
13593	Ebf3	Ebf3	SEG Amacrine Cells	Prenatal - Postnatal	late development	6.03008	111.641	281.701	30.2977	78.9981	0.396312	0.168561	0.383524	0.0251164	3.68482	0.00050388
18508	Pax6	Pax6	SEG Amacrine Cells	Prenatal - Postnatal	late development	1.9046	1858.64	1422.35	1276	1013.77	1.30674	0.452086	1.25867	0.272427	1.45661	0.19782
212712	Satb2	Satb2	SEG Amacrine Cells	Prenatal - Postnatal	late development	27.2333	66.8894	84.8862	4.70971	36.9195	0.787989	0.261418	0.127567	0.0018794	14.2025	0.000106149
14664	Slc6a9	Glyt1	SEG Amacrine Cells	Prenatal - Postnatal	late development	23.9775	185.33	343.479	537.957	1106.08	0.539566	0.0369373	0.486362	0.0061635	0.344507	0.074073
17172	Ascl1	Mash1	Bipolar Precursor Cells	E14.5 - P10	late development	4.46973	1460.19	902.677	3218.22	3570.15	1.61762	0.152307	0.901424	0.74153	0.453725	0.0775051
18012	Neurod1	Neurod1	Bipolar Precursor Cells	E14.5 - P10	late development	3.22145	1264.01	1010.76	1702.18	2045.07	1.25055	0.354239	0.832335	0.423634	0.742584	0.361284
11923	Neurod4	Math3	Bipolar Precursor Cells	E14.5 - P10	late development	2.96038	62.692	42.1538	66.3833	44.2843	1.48722	0.0821674	1.49903	0.0840924	0.944394	0.708193
11924	Neurog2	Neurog2	Bipolar Precursor Cells	E14.5 - P10	late development	1.23113	330.053	444.385	949.29	161.739	0.742718	0.226213	5.86928	0.202473	0.347684	0.385975
12677	Vsx2	Chx10	Bipolar Precursor Cells	E14.5 - P10	late development	2.81061	3783.66	6825.97	3306.11	6343.69	0.554304	0.131939	0.521164	0.074027	1.14445	0.704741
59058	Bhlhe22	Bhlhb5	Cone Bipolar Precursor Cells	Prenatal - Postnatal	late development	3.39067	1333.81	379.463	648.02	894.612	3.51499	0.0458835	0.724358	0.381804	2.05829	0.104593
12951	Crx	Crx	Cone Bipolar Precursor Cells	Prenatal - Postnatal	late development	4.24042	596.982	309.27	396.378	1590.13	1.93029	0.188549	0.249274	0.0520435	1.50609	0.268664
13591	Ebf1	Ebf	Cone Bipolar Precursor Cells	Prenatal - Postnatal	late development	46.6764	315.85	3003.17	54.4219	774.718	0.105172	0.00178673	0.0702474	0.00910094	5.80372	0.000728006
13592	Ebf2	Ebf2	Cone Bipolar Precursor Cells	Prenatal - Postnatal	late development	13.4464	503.306	116.557	119.743	106.366	4.3181	0.0311154	1.12577	0.498765	4.20321	0.0111129
13593	Ebf3	Ebf3	Cone Bipolar Precursor Cells	Prenatal - Postnatal	late development	6.03008	111.641	281.701	30.2977	78.9981	0.396312	0.168561	0.383524	0.0251164	3.68482	0.00050388
228598	Ebf4	Ebf4	Cone Bipolar Precursor Cells	Prenatal - Postnatal	late development	6.11506	82.8007	84.3131	116.126	203.725	0.982062	0.928541	0.570014	0.0630647	0.713024	0.151335
54352	Irx5	Irx5	Cone Bipolar Precursor Cells	Prenatal - Postnatal	late development	4.59274	35.3575	262.803	269.269	413.813	0.13454	0.00172819	0.650701	0.274282	0.131309	0.00747305
64379	Irx6	Irx6	Cone Bipolar Precursor Cells	Prenatal - Postnatal	late development	5.62118	29.8213	91.476	101.861	108.26	0.326002	0.00347881	0.940892	0.797702	0.292765	0.00314227
16392	Isl1	Isl1	Cone Bipolar Precursor Cells	Prenatal - Postnatal	late development	22.5148	824.673	4371	66.7248	707.7	0.188669	0.0165678	0.0942839	0.0287692	12.3593	0.0592764
18424	Otx2	Otx2	Cone Bipolar Precursor Cells	Prenatal - Postnatal	late development	19.8401	25621.7	7996.91	27791.1	37445.2	3.20395	0.00170301	0.742181	0.0651581	0.921938	0.378372
12677	Vsx2	Chx10	Cone Bipolar Precursor Cells	Prenatal - Postnatal	late development	2.81061	3783.66	6825.97	3306.11	6343.69	0.554304	0.131939	0.521164	0.074027	1.14445	0.704741
29866	Cabp2	Cabp2	Type1 Off Cone Bipolar Cells	Prenatal - Postnatal	late development	3.00677	61.1979	45.7012	85.3525	89.0671	1.33909	0.202698	0.958295	0.848097	0.717001	0.23168
29865	Cabp5	Cabp5	Type1 Off Cone Bipolar Cells	Prenatal - Postnatal	late development	16.0211	1.0543	0.906206	5.22939	134.665	1.16342	0.0106261	0.0388326	0.0045475	0.20161	0.257117
12293	Cacna2d1	Cacna2d1	Type1 Off Cone Bipolar Cells	Prenatal - Postnatal	late development	4.05164	236.161	156.193	178.097	144.613	1.51198	0.0625438	1.23154	0.223674	1.32603	0.140481
319734	Cacna2d4	Cacna2d4	Type1 Off Cone Bipolar Cells	Prenatal - Postnatal	late development	2.06269	27.3176	51.9399	128.554	293.564	0.525947	0.041018	0.437909	0.298156	0.212498	0.0306774
72605	Car10	Car10	Type1 Off Cone Bipolar Cells	Prenatal - Postnatal	late development	20.18	1.0543	61.21	2.41383	98.6335	0.0172242	0.000159373	0.0244727	0.00194817	0.436773	0.329626
13488	Drd1a	Drd1a	Type1 Off Cone Bipolar Cells	Prenatal - Postnatal	late development	0.530837	148.982	116.197	110.297	136.951	1.28215	0.520246	0.805381	0.335092	1.35073	0.416052
13837	Epha3	Epha3	Type1 Off Cone Bipolar Cells	Prenatal - Postnatal	late development	0.843646	152.038	84.0903	93.308	131.693	1.80803	0.330414	0.708527	0.34474	1.62942	0.315858
329274	Fam163a	Fam163a	Type1 Off Cone Bipolar Cells	Prenatal - Postnatal	late development	41.8911	110.599	830.146	90.2257	241.829	0.133228	0.000848875	0.373097	0.0613162	1.2258	0.549437
329731	Fam19a3	Fam19a3	Type1 Off Cone Bipolar Cells	Prenatal - Postnatal	late development	16.6427	1.0543	0.906206	17.1976	111.354	1.16342	0.0106261	0.154441	0.00629671	0.0613048	0.00100225
54713	Fezf2	Fezf2	Type1 Off Cone Bipolar Cells	Prenatal - Postnatal	late development	1.54607	1503.81	1608.55	987.862	903.575	0.934888	0.871113	1.09328	0.723443	1.52229	0.359876
14268	Fn1	Fn-1	Type1 Off Cone Bipolar Cells	Prenatal - Postnatal	late development	4.15684	764.975	297.863	460.153	426.129	2.56821	0.0174166	1.07985	0.800959	1.66243	0.128732
15958	Ifit2	Ifit2	Type1 Off Cone Bipolar Cells	Prenatal - Postnatal	late development	5.55831	65.7359	157.383	81.5612	115.93	0.417682	0.0508959	0.703539	0.0614781	0.80597	0.0519368
16000	Igf1	Igf1	Type1 Off Cone Bipolar Cells	Prenatal - Postnatal	late development	5.26105	19.0823	56.0605	38.5325	66.4466	0.340387	0.0245558	0.579902	0.0797145	0.495225	0.0441858
16412	Itgb1	CD29	Type1 Off Cone Bipolar Cells	Prenatal - Postnatal	late development	5.62948	289.253	210.61	131.427	115.826	1.3734	0.333922	1.1347	0.55245	2.20086	0.0256221
16493	Kcna5	Kcna5	Type1 Off Cone Bipolar Cells	Prenatal - Postnatal	late development	8.47731	40.3175	40.9919	11.0981	254.216	0.983548	0.957808	0.0436564	0.0124199	3.63282	0.0226067
16527	Kcnk3	TASK-1	Type1 Off Cone Bipolar Cells	Prenatal - Postnatal	late development	0.847513	137.077	103.796	180.808	184.727	1.32064	0.695057	0.978783	0.929467	0.758137	0.582827
16531	Kcnma1	Kcnma1	Type1 Off Cone Bipolar Cells	Prenatal - Postnatal	late development	7.42494	23.9856	37.181	48.4914	86.2931	0.645102	0.10923	0.561939	0.0609982	0.494635	0.0572396
71778	Klhl5	Klhl5	Type1 Off Cone Bipolar Cells	Prenatal - Postnatal	late development	18.8764	107.338	167.234	117.729	402.048	0.641843	0.19848	0.292823	0.00122374	0.911741	0.761611
77889	Lbh	Lbh	Type1 Off Cone Bipolar Cells	Prenatal - Postnatal	late development	4.54823	125.773	152.257	178.966	530.498	0.826058	0.64774	0.337355	0.0615157	0.702774	0.238782
17390	Mmp2	Mmp2	Type1 Off Cone Bipolar Cells	Prenatal - Postnatal	late development	2.67228	118.512	220.808	104.067	188.748	0.536722	0.24013	0.551354	0.0117404	1.13881	0.730894
107589	Mylk	smMLCK	Type1 Off Cone Bipolar Cells	Prenatal - Postnatal	late development	4.37002	497.765	545.975	192.595	746.727	0.911699	0.85006	0.257918	0.00197288	2.58452	0.194679
211712	Pcdh9	Pcdh9	Type1 Off Cone Bipolar Cells	Prenatal - Postnatal	late development	26.3105	25.4132	88.5752	45.8312	238.619	0.286911	0.00154502	0.192069	0.00107765	0.554495	0.0564248
18549	Pcsk2	Pcsk2	Type1 Off Cone Bipolar Cells	Prenatal - Postnatal	late development	6.01534	105.054	129.706	51.9397	100.481	0.809941	0.392049	0.51691	0.0135498	2.02262	0.0537379
19274	Ptprm	Ptprm	Type1 Off Cone Bipolar Cells	Prenatal - Postnatal	late development	3.13686	50.0542	55.6109	43.9157	39.3795	0.90008	0.376326	1.11519	0.440082	1.13978	0.336754
237847	Rtn4rl1	Rtn4rl1	Type1 Off Cone Bipolar Cells	Prenatal - Postnatal	late development	8.14206	1427.93	1591.21	1116.14	2464.24	0.897387	0.497916	0.452937	0.00668917	1.27935	0.309256
67742	Samsn1	Samsn1	Type1 Off Cone Bipolar Cells	Prenatal - Postnatal	late development	31.9325	30.9872	188.158	60.0122	413.701	0.164687	0.000538026	0.145062	0.000575918	0.516348	0.127505
239250	Slitrk6	Slitrk6	Type1 Off Cone Bipolar Cells	Prenatal - Postnatal	late development	8.47149	1.0543	41.8716	31.5307	63.6634	0.0251793	0.000530042	0.495273	0.0726078	0.033437	0.0976871
319880	Tmcc3	Tmcc3	Type1 Off Cone Bipolar Cells	Prenatal - Postnatal	late development	8.30257	206.188	271.662	582.109	963.476	0.758988	0.276768	0.604176	0.109628	0.354208	0.0209151
77220	Tmem200a	Tmem200a	Type1 Off Cone Bipolar Cells	Prenatal - Postnatal	late development	16.0604	61.1448	208.44	39.1349	92.5877	0.293345	0.0186292	0.42268	0.00956208	1.56241	0.143846
21924	Tnnc1	Tnnc1	Type1 Off Cone Bipolar Cells	Prenatal - Postnatal	late development	1.21911	66.7675	52.3887	73.1599	73.5645	1.27446	0.298413	0.994499	0.974428	0.912625	0.659894
12677	Vsx2	Chx10	Type1 Off Cone Bipolar Cells	Prenatal - Postnatal	late development	2.81061	3783.66	6825.97	3306.11	6343.69	0.554304	0.131939	0.521164	0.074027	1.14445	0.704741
67701	Wfdc2	Wfdc2	Type1 Off Cone Bipolar Cells	Prenatal - Postnatal	late development	4.29792	493.596	852.687	481.116	535.919	0.578872	0.125009	0.897739	0.230344	1.02594	0.852609
235320	Zbtb16	Zbtb16	Type1 Off Cone Bipolar Cells	Prenatal - Postnatal	late development	30.0309	69.8051	51.7225	22.1144	20.8169	1.34961	0.102559	1.06233	0.762317	3.15655	0.000735031
11906	Zfhx3	Zfhx3	Type1 Off Cone Bipolar Cells	Prenatal - Postnatal	late development	3.04803	1609.19	3224.36	356.319	2100.89	0.499071	0.254742	0.169604	0.0674952	4.51613	0.0163828
80892	Zfhx4	Zfhx4	Type1 Off Cone Bipolar Cells	Prenatal - Postnatal	late development	9.54257	303.34	475.77	43.9834	133.081	0.637578	0.300679	0.330501	0.00154417	6.89669	0.00137037
225207	Zfp521	Zfp521	Type1 Off Cone Bipolar Cells	Prenatal - Postnatal	late development	5.51453	315.726	742.402	247.291	443.222	0.425276	0.0260036	0.557939	0.170296	1.27674	0.31431
52856	Mtg2	Gtpbp5	Type1 Off Cone Bipolar Cells	Prenatal - Postnatal	late development	4.10676	249.177	269.474	384.133	248.626	0.92468	0.729133	1.54502	0.0184899	0.648674	0.059742
59058	Bhlhe22	Bhlhb5	Type2 Off Cone Bipolar Cells	Prenatal - Postnatal	late development	3.39067	1333.81	379.463	648.02	894.612	3.51499	0.0458835	0.724358	0.381804	2.05829	0.104593
29867	Cabp1	Cabp1	Type2 Off Cone Bipolar Cells	Prenatal - Postnatal	late development	13.7645	100.222	71.9929	166.818	354.564	1.39211	0.0373027	0.470487	0.019382	0.600789	0.338119
29865	Cabp5	Cabp5	Type2 Off Cone Bipolar Cells	Prenatal - Postnatal	late development	16.0211	1.0543	0.906206	5.22939	134.665	1.16342	0.0106261	0.0388326	0.0045475	0.20161	0.257117
54352	Irx5	Irx5	Type2 Off Cone Bipolar Cells	Prenatal - Postnatal	late development	4.59274	35.3575	262.803	269.269	413.813	0.13454	0.00172819	0.650701	0.274282	0.131309	0.00747305
64379	Irx6	Irx6	Type2 Off Cone Bipolar Cells	Prenatal - Postnatal	late development	5.62118	29.8213	91.476	101.861	108.26	0.326002	0.00347881	0.940892	0.797702	0.292765	0.00314227
19674	Rcvrn	Rcvrn	Type2 Off Cone Bipolar Cells	Prenatal - Postnatal	late development	284.785	1.0543	0.906206	9.1422	230.027	1.16342	0.0106261	0.0397441	1.59747e-06	0.115322	0.131929
12677	Vsx2	Chx10	Type2 Off Cone Bipolar Cells	Prenatal - Postnatal	late development	2.81061	3783.66	6825.97	3306.11	6343.69	0.554304	0.131939	0.521164	0.074027	1.14445	0.704741
29867	Cabp1	Cabp1	Type3a Off Cone Bipolar Cells	Prenatal - Postnatal	late development	13.7645	100.222	71.9929	166.818	354.564	1.39211	0.0373027	0.470487	0.019382	0.600789	0.338119
29865	Cabp5	Cabp5	Type3a Off Cone Bipolar Cells	Prenatal - Postnatal	late development	16.0211	1.0543	0.906206	5.22939	134.665	1.16342	0.0106261	0.0388326	0.0045475	0.20161	0.257117
54352	Irx5	Irx5	Type3a Off Cone Bipolar Cells	Prenatal - Postnatal	late development	4.59274	35.3575	262.803	269.269	413.813	0.13454	0.00172819	0.650701	0.274282	0.131309	0.00747305
64379	Irx6	Irx6	Type3a Off Cone Bipolar Cells	Prenatal - Postnatal	late development	5.62118	29.8213	91.476	101.861	108.26	0.326002	0.00347881	0.940892	0.797702	0.292765	0.00314227
12677	Vsx2	Chx10	Type3a Off Cone Bipolar Cells	Prenatal - Postnatal	late development	2.81061	3783.66	6825.97	3306.11	6343.69	0.554304	0.131939	0.521164	0.074027	1.14445	0.704741
29867	Cabp1	Cabp1	Type3b Off Cone Bipolar Cells	Prenatal - Postnatal	late development	13.7645	100.222	71.9929	166.818	354.564	1.39211	0.0373027	0.470487	0.019382	0.600789	0.338119
29865	Cabp5	Cabp5	Type3b Off Cone Bipolar Cells	Prenatal - Postnatal	late development	16.0211	1.0543	0.906206	5.22939	134.665	1.16342	0.0106261	0.0388326	0.0045475	0.20161	0.257117
54352	Irx5	Irx5	Type3b Off Cone Bipolar Cells	Prenatal - Postnatal	late development	4.59274	35.3575	262.803	269.269	413.813	0.13454	0.00172819	0.650701	0.274282	0.131309	0.00747305
19088	Prkar2b	Prkar2b	Type3b Off Cone Bipolar Cells	Prenatal - Postnatal	late development	5.44604	382.487	861.318	180.665	968.817	0.444072	0.093217	0.18648	0.0166767	2.11711	0.0577421
12677	Vsx2	Chx10	Type3b Off Cone Bipolar Cells	Prenatal - Postnatal	late development	2.81061	3783.66	6825.97	3306.11	6343.69	0.554304	0.131939	0.521164	0.074027	1.14445	0.704741
29865	Cabp5	Cabp5	Type4 Off Cone Bipolar Cells	Prenatal - Postnatal	late development	16.0211	1.0543	0.906206	5.22939	134.665	1.16342	0.0106261	0.0388326	0.0045475	0.20161	0.257117
56461	Kcnip3	Kcnip3	Type4 Off Cone Bipolar Cells	Prenatal - Postnatal	late development	90.5032	41.8363	91.2883	89.1117	790.208	0.458288	0.00148101	0.11277	4.42412e-05	0.469482	0.024713
12677	Vsx2	Chx10	Type4 Off Cone Bipolar Cells	Prenatal - Postnatal	late development	2.81061	3783.66	6825.97	3306.11	6343.69	0.554304	0.131939	0.521164	0.074027	1.14445	0.704741
29865	Cabp5	Cabp5	Type5 Off Cone Bipolar Cells	Prenatal - Postnatal	late development	16.0211	1.0543	0.906206	5.22939	134.665	1.16342	0.0106261	0.0388326	0.0045475	0.20161	0.257117
14681	Gnao1	Gnao1	Type5 Off Cone Bipolar Cells	Prenatal - Postnatal	late development	5.50176	462.973	3142.67	229.776	5422	0.147318	0.0396382	0.0423785	0.0248652	2.01489	0.00820522
16392	Isl1	Isl1	Type5 Off Cone Bipolar Cells	Prenatal - Postnatal	late development	22.5148	824.673	4371	66.7248	707.7	0.188669	0.0165678	0.0942839	0.0287692	12.3593	0.0592764
12677	Vsx2	Chx10	Type5 Off Cone Bipolar Cells	Prenatal - Postnatal	late development	2.81061	3783.66	6825.97	3306.11	6343.69	0.554304	0.131939	0.521164	0.074027	1.14445	0.704741
14681	Gnao1	Gnao1	Type6 On Cone Bipolar Cells	Prenatal - Postnatal	late development	5.50176	462.973	3142.67	229.776	5422	0.147318	0.0396382	0.0423785	0.0248652	2.01489	0.00820522
16392	Isl1	Isl1	Type6 On Cone Bipolar Cells	Prenatal - Postnatal	late development	22.5148	824.673	4371	66.7248	707.7	0.188669	0.0165678	0.0942839	0.0287692	12.3593	0.0592764
12677	Vsx2	Chx10	Type6 On Cone Bipolar Cells	Prenatal - Postnatal	late development	2.81061	3783.66	6825.97	3306.11	6343.69	0.554304	0.131939	0.521164	0.074027	1.14445	0.704741
14681	Gnao1	Gnao1	Type7 On Cone Bipolar Cells	Prenatal - Postnatal	late development	5.50176	462.973	3142.67	229.776	5422	0.147318	0.0396382	0.0423785	0.0248652	2.01489	0.00820522
16392	Isl1	Isl1	Type7 On Cone Bipolar Cells	Prenatal - Postnatal	late development	22.5148	824.673	4371	66.7248	707.7	0.188669	0.0165678	0.0942839	0.0287692	12.3593	0.0592764
12677	Vsx2	Chx10	Type7 On Cone Bipolar Cells	Prenatal - Postnatal	late development	2.81061	3783.66	6825.97	3306.11	6343.69	0.554304	0.131939	0.521164	0.074027	1.14445	0.704741
14681	Gnao1	Gnao1	Type8 On Cone Bipolar Cells	Prenatal - Postnatal	late development	5.50176	462.973	3142.67	229.776	5422	0.147318	0.0396382	0.0423785	0.0248652	2.01489	0.00820522
16392	Isl1	Isl1	Type8 On Cone Bipolar Cells	Prenatal - Postnatal	late development	22.5148	824.673	4371	66.7248	707.7	0.188669	0.0165678	0.0942839	0.0287692	12.3593	0.0592764
12677	Vsx2	Chx10	Type8 On Cone Bipolar Cells	Prenatal - Postnatal	late development	2.81061	3783.66	6825.97	3306.11	6343.69	0.554304	0.131939	0.521164	0.074027	1.14445	0.704741
14681	Gnao1	Gnao1	Type9 On Cone Bipolar Cells	Prenatal - Postnatal	late development	5.50176	462.973	3142.67	229.776	5422	0.147318	0.0396382	0.0423785	0.0248652	2.01489	0.00820522
16392	Isl1	Isl1	Type9 On Cone Bipolar Cells	Prenatal - Postnatal	late development	22.5148	824.673	4371	66.7248	707.7	0.188669	0.0165678	0.0942839	0.0287692	12.3593	0.0592764
12677	Vsx2	Chx10	Type9 On Cone Bipolar Cells	Prenatal - Postnatal	late development	2.81061	3783.66	6825.97	3306.11	6343.69	0.554304	0.131939	0.521164	0.074027	1.14445	0.704741
12951	Crx	Crx	Rod Bipolar Precursor Cells	Prenatal - Postnatal	late development	4.24042	596.982	309.27	396.378	1590.13	1.93029	0.188549	0.249274	0.0520435	1.50609	0.268664
16392	Isl1	Isl1	Rod Bipolar Precursor Cells	Prenatal - Postnatal	late development	22.5148	824.673	4371	66.7248	707.7	0.188669	0.0165678	0.0942839	0.0287692	12.3593	0.0592764
18424	Otx2	Otx2	Rod Bipolar Precursor Cells	Prenatal - Postnatal	late development	19.8401	25621.7	7996.91	27791.1	37445.2	3.20395	0.00170301	0.742181	0.0651581	0.921938	0.378372
12677	Vsx2	Chx10	Rod Bipolar Precursor Cells	Prenatal - Postnatal	late development	2.81061	3783.66	6825.97	3306.11	6343.69	0.554304	0.131939	0.521164	0.074027	1.14445	0.704741
268723	A830039N20Rik	A830039N20Rik	Mature Rod Bipolar Cells	Prenatal - Postnatal	late development	6.77512	6.9623	76.2957	7.48933	149.485	0.0912543	0.0247684	0.0501009	0.0181321	0.92963	0.92012
72482	Acbd6	Acbd6	Mature Rod Bipolar Cells	Prenatal - Postnatal	late development	0.711582	305.625	233.808	323.574	454.318	1.30716	0.531998	0.712219	0.477977	0.944529	0.921429
23794	Adamts5	Adamts5	Mature Rod Bipolar Cells	Prenatal - Postnatal	late development	18.9742	118.147	140.448	59.3116	47.8089	0.841218	0.359729	1.2406	0.218151	1.99198	0.00298857
19716	Bex1	Bex1	Mature Rod Bipolar Cells	Prenatal - Postnatal	late development	4.14547	1307.27	2372.54	754.013	2511.68	0.551	0.0397118	0.300203	0.0434951	1.73375	0.0832062
406217	Bex4	Bex4	Mature Rod Bipolar Cells	Prenatal - Postnatal	late development	5.13695	101.179	162.757	58.0205	121.837	0.621657	0.0754932	0.476213	0.057703	1.74385	0.0354953
29865	Cabp5	Cabp5	Mature Rod Bipolar Cells	Prenatal - Postnatal	late development	16.0211	1.0543	0.906206	5.22939	134.665	1.16342	0.0106261	0.0388326	0.0045475	0.20161	0.257117
27062	Cadps	Cadps	Mature Rod Bipolar Cells	Prenatal - Postnatal	late development	5.10562	87.4563	233.557	51.4147	106.262	0.374454	0.132598	0.483848	0.0204518	1.701	0.112303
74325	Cltb	Cltb	Mature Rod Bipolar Cells	Prenatal - Postnatal	late development	7.98159	144.3	136.115	360.127	998.439	1.06013	0.8494	0.36069	0.0429697	0.400691	0.0250792
54722	Dfna5	Dfna5	Mature Rod Bipolar Cells	Prenatal - Postnatal	late development	8.9613	51.0655	97.9383	41.7313	58.2271	0.521405	0.0391374	0.716699	0.0820649	1.22367	0.297539
71375	Foxn3	Foxn3	Mature Rod Bipolar Cells	Prenatal - Postnatal	late development	2.92225	260.52	162.18	195.852	140.072	1.60636	0.0883626	1.39823	0.215408	1.33018	0.158422
14406	Gabrg2	Gabrg2	Mature Rod Bipolar Cells	Prenatal - Postnatal	late development	5.77196	34.6684	79.2137	38.576	82.0483	0.437657	0.103331	0.470162	0.00514222	0.898705	0.608292
215472	Gm4792	Gm4792	Mature Rod Bipolar Cells	Prenatal - Postnatal	late development	28.7592	28.5316	55.1941	78.8216	342.465	0.516932	0.039311	0.23016	0.00144732	0.361977	0.00530662
14681	Gnao1	Gnao1	Mature Rod Bipolar Cells	Prenatal - Postnatal	late development	5.50176	462.973	3142.67	229.776	5422	0.147318	0.0396382	0.0423785	0.0248652	2.01489	0.00820522
14686	Gnat2	Gnat2	Mature Rod Bipolar Cells	Prenatal - Postnatal	late development	48.9164	33.8301	71.2197	115.732	562.793	0.47501	0.054862	0.205638	0.000345671	0.292315	0.0024836
14695	Gnb3	Gnb3	Mature Rod Bipolar Cells	Prenatal - Postnatal	late development	3.14985	67.0732	67.5307	414.62	756.644	0.993225	0.983242	0.547972	0.324631	0.16177	0.235499
14860	Gsta4	Gsta4	Mature Rod Bipolar Cells	Prenatal - Postnatal	late development	3.43109	92.7851	140.671	102.838	176.747	0.659591	0.256279	0.58184	0.027848	0.902242	0.630808
14866	Gstm5	Gstm5	Mature Rod Bipolar Cells	Prenatal - Postnatal	late development	7.28834	3344.87	3307.93	1257.97	7373.57	1.01116	0.964215	0.170605	0.00966795	2.65894	0.00249609
94353	Hmgn3	Hmgn3	Mature Rod Bipolar Cells	Prenatal - Postnatal	late development	6.07417	1086.81	410.504	1119.38	926.617	2.6475	0.0550371	1.20802	0.16433	0.970909	0.89935
230868	Igsf21	Igsf21	Mature Rod Bipolar Cells	Prenatal - Postnatal	late development	4.89488	85.7844	56.571	124.828	108.89	1.5164	0.0436469	1.14636	0.484186	0.687222	0.0379169
16322	Inha	Inha	Mature Rod Bipolar Cells	Prenatal - Postnatal	late development	5.03061	42.2185	39.3164	52.4897	71.7192	1.07382	0.691456	0.731878	0.10914	0.804321	0.214154
16392	Isl1	Isl1	Mature Rod Bipolar Cells	Prenatal - Postnatal	late development	22.5148	824.673	4371	66.7248	707.7	0.188669	0.0165678	0.0942839	0.0287692	12.3593	0.0592764
16493	Kcna5	Kcna5	Mature Rod Bipolar Cells	Prenatal - Postnatal	late development	8.47731	40.3175	40.9919	11.0981	254.216	0.983548	0.957808	0.0436564	0.0124199	3.63282	0.0226067
70082	Lysmd2	Lysmd2	Mature Rod Bipolar Cells	Prenatal - Postnatal	late development	2.41202	62.0924	70.419	62.3313	94.4628	0.881757	0.386187	0.65985	0.0989392	0.996168	0.986275
17263	Meg3	Meg3	Mature Rod Bipolar Cells	Prenatal - Postnatal	late development	26.1833	956.108	741.051	7601.34	1520.96	1.2902	0.493593	4.99771	0.00159061	0.125782	0.00333239
17750	Mt2	Mt2	Mature Rod Bipolar Cells	Prenatal - Postnatal	late development	1.3763	37.3597	314.576	392.93	523.897	0.118762	0.376703	0.750015	0.565737	0.0950796	0.12187
58243	Nap1l5	Nap1l5	Mature Rod Bipolar Cells	Prenatal - Postnatal	late development	25.4682	32.1298	64.5455	25.8285	112.633	0.497785	0.0275911	0.229316	0.000411064	1.24397	0.291076
66208	Nenf	Nenf	Mature Rod Bipolar Cells	Prenatal - Postnatal	late development	2.13952	863.298	982.488	628.132	1851.22	0.878685	0.744121	0.339308	0.0937425	1.37439	0.589175
18012	Neurod1	Neurod1	Mature Rod Bipolar Cells	Prenatal - Postnatal	late development	3.22145	1264.01	1010.76	1702.18	2045.07	1.25055	0.354239	0.832335	0.423634	0.742584	0.361284
11923	Neurod4	Neurod4	Mature Rod Bipolar Cells	Prenatal - Postnatal	late development	2.96038	62.692	42.1538	66.3833	44.2843	1.48722	0.0821674	1.49903	0.0840924	0.944394	0.708193
18103	Nme2	Nme2	Mature Rod Bipolar Cells	Prenatal - Postnatal	late development	2.17412	3763.89	3884.95	1090.69	3068.8	0.968839	0.931819	0.355414	0.15184	3.45092	0.014727
18546	Pcp4	Pcp4	Mature Rod Bipolar Cells	Prenatal - Postnatal	late development	6.86327	1.0543	12.9058	12.9406	182.056	0.0816915	0.0208352	0.0710803	0.02817	0.0814718	0.196794
53381	Prdx4	Prdx4	Mature Rod Bipolar Cells	Prenatal - Postnatal	late development	4.54125	9751.9	9646.28	9013.78	13203.6	1.01095	0.942398	0.682678	0.0166161	1.08189	0.503951
18750	Prkca	Prkca	Mature Rod Bipolar Cells	Prenatal - Postnatal	late development	18.8624	32.9573	44.8982	74.5951	79.8815	0.734043	0.0729338	0.933822	0.53899	0.441815	8.62098e-05
66353	Riiad1	Riiad1	Mature Rod Bipolar Cells	Prenatal - Postnatal	late development	8.72698	207.443	214.389	197.711	662.011	0.9676	0.870943	0.298653	0.0136977	1.04922	0.71008
19762	Rit2	Rit2	Mature Rod Bipolar Cells	Prenatal - Postnatal	late development	14.572	97.5265	292.049	183.982	1017.81	0.333938	0.0125554	0.180762	0.00501234	0.530086	0.08705
20254	Scg2	Scg2	Mature Rod Bipolar Cells	Prenatal - Postnatal	late development	15.5702	16.4363	23.2752	37.1329	118.61	0.706174	0.0778699	0.313068	0.00812166	0.442635	0.0149708
20255	Scg3	Scg3	Mature Rod Bipolar Cells	Prenatal - Postnatal	late development	17.7667	138.389	270.952	42.879	253.428	0.510751	0.0182731	0.169196	0.0012913	3.22744	0.00982395
69938	Scrn1	Scrn1	Mature Rod Bipolar Cells	Prenatal - Postnatal	late development	3.23216	2290.13	2531.51	1619.79	1613.21	0.904649	0.591833	1.00408	0.984647	1.41384	0.0558852
73723	Sh3bgrl3	Sh3bgrl3	Mature Rod Bipolar Cells	Prenatal - Postnatal	late development	3.89289	1228.94	549.78	472.467	1181.4	2.23532	0.176691	0.39992	0.00973838	2.60111	0.0602678
18412	Sqstm1	Sqstm1	Mature Rod Bipolar Cells	Prenatal - Postnatal	late development	3.06945	685.041	933.92	872.863	1287.94	0.733511	0.246373	0.677721	0.0997441	0.784821	0.456501
66104	Tceal6	Tceal6	Mature Rod Bipolar Cells	Prenatal - Postnatal	late development	10.2353	33.9138	39.6635	67.6145	66.2062	0.855037	0.592487	1.02127	0.824335	0.501575	0.00723609
21808	Tgfb2	Tgfb2	Mature Rod Bipolar Cells	Prenatal - Postnatal	late development	1.80612	360.746	192.277	201.159	196.041	1.87618	0.178396	1.0261	0.941126	1.79334	0.192315
30059	Timm10	Timm10	Mature Rod Bipolar Cells	Prenatal - Postnatal	late development	1.7592	250.692	377.08	432.28	430.489	0.664825	0.0764185	1.00416	0.986179	0.57993	0.106713
66109	Tspan13	Tspan13	Mature Rod Bipolar Cells	Prenatal - Postnatal	late development	0.918518	320.182	411.179	178.591	762.323	0.778692	0.493551	0.234272	0.253763	1.79282	0.105025
58188	Vstm2b	Vstm2b	Mature Rod Bipolar Cells	Prenatal - Postnatal	late development	1.75313	811.543	386.336	425.771	685.669	2.10061	0.0678426	0.620957	0.292518	1.90606	0.0838798
12677	Vsx2	Chx10	Mature Rod Bipolar Cells	Prenatal - Postnatal	late development	2.81061	3783.66	6825.97	3306.11	6343.69	0.554304	0.131939	0.521164	0.074027	1.14445	0.704741
12951	Crx	Crx	Late Photoreceptor Precursor Cells	Prenatal - P6	late development	4.24042	596.982	309.27	396.378	1590.13	1.93029	0.188549	0.249274	0.0520435	1.50609	0.268664
23959	Nt5e	CD73	Late Photoreceptor Precursor Cells	Prenatal - P6	late development	9.97793	26.4982	24.2682	42.388	69.7346	1.09189	0.745599	0.607848	0.0409723	0.625133	0.20461
18424	Otx2	Otx2	Late Photoreceptor Precursor Cells	Prenatal - P6	late development	19.8401	25621.7	7996.91	27791.1	37445.2	3.20395	0.00170301	0.742181	0.0651581	0.921938	0.378372
12142	Prdm1	Blimp1	Late Photoreceptor Precursor Cells	Prenatal - P6	late development	1.74533	431.563	347.643	380.787	481.092	1.2414	0.32883	0.791505	0.114977	1.13335	0.569905
17172	Ascl1	Mash1	Rod Precursor Cells	E12.5 - P7	late development	4.46973	1460.19	902.677	3218.22	3570.15	1.61762	0.152307	0.901424	0.74153	0.453725	0.0775051
12951	Crx	Crx	Rod Precursor Cells	E12.5 - P7	late development	4.24042	596.982	309.27	396.378	1590.13	1.93029	0.188549	0.249274	0.0520435	1.50609	0.268664
18012	Neurod1	Neurod1	Rod Precursor Cells	E12.5 - P7	late development	3.22145	1264.01	1010.76	1702.18	2045.07	1.25055	0.354239	0.832335	0.423634	0.742584	0.361284
217166	Nr1d1	Nr1d1	Rod Precursor Cells	E12.5 - P7	late development	8.14215	199.811	50.8265	313.774	102.678	3.93123	0.000124438	3.05592	0.0238	0.636798	0.223606
18185	Nrl	Nrl	Rod Precursor Cells	E12.5 - P7	late development	6.74342	74.6626	77.4966	1160.56	4333.1	0.96343	0.894863	0.267835	0.0577548	0.0643334	0.00967249
18424	Otx2	Otx2	Rod Precursor Cells	E12.5 - P7	late development	19.8401	25621.7	7996.91	27791.1	37445.2	3.20395	0.00170301	0.742181	0.0651581	0.921938	0.378372
18587	Pde6b	Pde6b	Rod Precursor Cells	E12.5 - P7	late development	16.9521	28.3427	26.9524	57.2903	445.779	1.05158	0.819237	0.128517	0.00449952	0.49472	0.00386435
229615	Pias3	Pias3	Rod Precursor Cells	E12.5 - P7	late development	8.29069	316.646	426.038	702.478	973.781	0.743233	0.258552	0.721392	0.150491	0.450755	0.101002
19645	Rb1	Rb1	Rod Precursor Cells	E12.5 - P7	late development	0.373485	530.948	387.195	551.647	471.683	1.37127	0.520928	1.16953	0.580021	0.962478	0.909984
212541	Rho	Rho	Rod Precursor Cells	E12.5 - P7	late development	5.34618	1.0543	0.906206	16.8855	97.3134	1.16342	0.0106261	0.173517	0.0619224	0.0624378	0.00936617
225998	Rorb	Rorb	Rod Precursor Cells	E12.5 - P7	late development	4.53197	6951.47	3471.26	1812.42	2703.02	2.00258	0.218691	0.670516	0.0894653	3.83547	0.0276253
69479	1700029J07Rik	1700029J07Rik	Mature Rod Cells	P2 - P20	late development	2.69353	110.593	97.3026	124.926	155.318	1.13659	0.605679	0.804323	0.178663	0.88527	0.614936
66276	1810009A15Rik	1810009A15Rik	Mature Rod Cells	P2 - P20	late development	53.7217	1284.31	1658.72	823.661	2868	0.774279	0.0491664	0.28719	4.34863e-05	1.55928	0.0339133
28169	Agpat3	Agpat3	Mature Rod Cells	P2 - P20	late development	8.69815	521.529	449.818	771.278	1239.88	1.15942	0.345727	0.62206	0.0613397	0.676188	0.060161
114230	Aipl1	Aipl1	Mature Rod Cells	P2 - P20	late development	5.52854	106.215	80.227	152.9	865.369	1.32393	0.180062	0.176688	0.0460571	0.694667	0.0732626
208258	Ankrd33	Ankrd33	Mature Rod Cells	P2 - P20	late development	29.1459	1.0543	0.906206	26.77	125.406	1.16342	0.0106261	0.213466	0.00215835	0.0393834	0.0345868
225004	BC027072	BC027072	Mature Rod Cells	P2 - P20	late development	132.605	2.08307	11.1841	64.0314	302.486	0.186253	0.000218484	0.211684	3.20082e-05	0.032532	0.00302965
227580	C1ql3	C1ql3	Mature Rod Cells	P2 - P20	late development	27.5416	1.0543	16.7683	13.6449	136.609	0.0628742	0.0557346	0.0998831	0.00110907	0.0772667	0.00181819
12716	Ckmt1	Ckmt1	Mature Rod Cells	P2 - P20	late development	9.28186	325.785	381.377	555.543	1207.43	0.854233	0.705611	0.460105	0.0216555	0.586427	0.273255
53867	Col5a3	Col5a3	Mature Rod Cells	P2 - P20	late development	1.13001	77.3842	63.8473	109.187	117.324	1.21202	0.352814	0.93065	0.843077	0.708728	0.113126
225644	Cplx4	Cplx4	Mature Rod Cells	P2 - P20	late development	15.7996	9.86341	10.3146	54.1834	66.9383	0.956253	0.858886	0.809453	0.347192	0.182037	0.000168475
170788	Crb1	Crb1	Mature Rod Cells	P2 - P20	late development	17.4274	68.0997	82.3756	370.336	447.288	0.826697	0.319738	0.827958	0.366	0.183886	0.003699
12951	Crx	Crx	Mature Rod Cells	P2 - P20	late development	4.24042	596.982	309.27	396.378	1590.13	1.93029	0.188549	0.249274	0.0520435	1.50609	0.268664
13385	Dlg4	Dlg4	Mature Rod Cells	P2 - P20	late development	92.559	295.15	472.127	257.71	1114.37	0.62515	0.035325	0.23126	9.21816e-06	1.14528	0.578407
75465	Dynlrb2	Dynlrb2	Mature Rod Cells	P2 - P20	late development	13.3502	27.0091	29.8876	65.0359	67.4288	0.90369	0.683496	0.964512	0.799018	0.415295	0.00754465
243312	Elfn1	Elfn1	Mature Rod Cells	P2 - P20	late development	1.20851	126.387	46.3877	105.649	146.542	2.72458	0.0357965	0.720949	0.536236	1.19629	0.403689
23873	Faim	Faim	Mature Rod Cells	P2 - P20	late development	5.07518	712.757	698.776	497.543	616.472	1.02001	0.738968	0.807082	0.141951	1.43255	0.0521727
212326	Fam149a	Fam149a	Mature Rod Cells	P2 - P20	late development	9.64292	52.7191	54.2699	24.5079	49.8803	0.971423	0.81344	0.491333	0.00893191	2.15111	0.00585042
73873	Fam161a	Fam161a	Mature Rod Cells	P2 - P20	late development	3.25453	61.0783	55.173	93.4921	83.2783	1.10703	0.552814	1.12265	0.541085	0.653299	0.0978677
77938	Fam53b	Fam53b	Mature Rod Cells	P2 - P20	late development	17.2552	163.254	116.436	426.148	524.243	1.40209	0.279123	0.812883	0.247673	0.383091	0.0259278
13197	Gadd45a	Gadd45a	Mature Rod Cells	P2 - P20	late development	25.6755	22064.1	8374.64	4094.78	4019.04	2.63463	0.0183332	1.01885	0.949866	5.38834	0.00186309
330217	Gal3st4	Gal3st4	Mature Rod Cells	P2 - P20	late development	6.70381	66.094	61.9512	28.8238	50.1986	1.06687	0.737329	0.574195	0.0308137	2.29304	0.0147253
14685	Gnat1	Gnat1	Mature Rod Cells	P2 - P20	late development	5.63506	47.8851	35.5117	80.7859	80.0739	1.34843	0.17897	1.00889	0.964539	0.592741	0.0079212
14688	Gnb1	Gnb1	Mature Rod Cells	P2 - P20	late development	10.0548	965.149	1511.68	586.917	968.66	0.638461	0.0406657	0.605906	0.0479255	1.64444	0.0304878
66790	Grtp1	Grtp1	Mature Rod Cells	P2 - P20	late development	0.443548	95.335	77.083	84.4105	89.7188	1.23678	0.205524	0.940834	0.760486	1.12942	0.226167
14913	Guca1a	Guca1a	Mature Rod Cells	P2 - P20	late development	9.23192	8.00054	37.6056	18.824	280.531	0.212749	0.107368	0.0671013	0.0134588	0.425019	0.145411
107477	Guca1b	Guca1b	Mature Rod Cells	P2 - P20	late development	6.54025	62.4081	56.4983	86.7261	69.237	1.1046	0.584233	1.2526	0.0172369	0.7196	0.0437246
73998	Herc3	Herc3	Mature Rod Cells	P2 - P20	late development	10.8189	177.584	488.113	111.103	439.064	0.363818	0.00106829	0.253046	0.0130671	1.59837	0.0628875
50708	Hist1h1c	Hist1h1c	Mature Rod Cells	P2 - P20	late development	13.6	265.498	320.643	169.067	4094.57	0.828018	0.754336	0.0412906	0.00537532	1.57037	0.419211
97165	Hmgb2	Hmgb2	Mature Rod Cells	P2 - P20	late development	1.01717	141.559	104.968	246.912	189.73	1.34859	0.138924	1.30139	0.598663	0.573317	0.393928
53602	Hpcal1	Hpcal1	Mature Rod Cells	P2 - P20	late development	3.93409	101.124	129.745	87.3634	164.842	0.779403	0.0219952	0.529984	0.0441316	1.15751	0.114869
73916	Ift57	Ift57	Mature Rod Cells	P2 - P20	late development	0.392486	183.744	220.662	162.114	175.623	0.832695	0.644473	0.923081	0.751228	1.13342	0.690126
16500	Kcnb1	Kcnb1	Mature Rod Cells	P2 - P20	late development	78.8924	30.4914	44.9436	16.4218	108.487	0.678437	0.0116529	0.151372	2.44832e-05	1.85676	0.0377206
16668	Krt18	Keratin 18	Mature Rod Cells	P2 - P20	late development	8.52171	41.8561	104.67	27.6006	203.279	0.399888	0.268151	0.135777	0.00232815	1.51649	0.0470237
239037	Lrit1	Lrit1	Mature Rod Cells	P2 - P20	late development	3.37754	1.0543	8.22544	38.7165	226.739	0.128175	0.124257	0.170754	0.11536	0.0272312	0.0031884
17089	Lyar	Lyar	Mature Rod Cells	P2 - P20	late development	4.41984	1948.09	1926.81	932.011	1506.37	1.01104	0.966514	0.618714	0.0273536	2.0902	0.0440155
17116	Mab21l1	Mab21l1	Mature Rod Cells	P2 - P20	late development	34.9627	342.126	1632.72	165.648	849.809	0.209544	0.00128693	0.194924	0.00315483	2.06538	0.0283498
17349	Mlf1	Mlf1	Mature Rod Cells	P2 - P20	late development	4.96497	136.424	141.851	56.7463	79.173	0.961747	0.904067	0.716739	0.103741	2.40411	0.0378896
227157	Mpp4	Mpp4	Mature Rod Cells	P2 - P20	late development	18.8401	1.0543	6.27855	31.697	272.974	0.16792	0.0882205	0.116117	0.00395824	0.0332617	0.010963
75739	Mpp7	Mpp7	Mature Rod Cells	P2 - P20	late development	2.5474	204.23	240.392	383.631	178.652	0.849574	0.537524	2.14736	0.0768268	0.532361	0.179601
68646	Nadkd1	Nadkd1	Mature Rod Cells	P2 - P20	late development	14.3669	112.335	105.587	94.308	231.619	1.06391	0.877307	0.407169	5.27291e-06	1.19115	0.618824
380684	Nefh	Nefh	Mature Rod Cells	P2 - P20	late development	1.50656	82.787	72.2103	101.431	82.18	1.14647	0.470205	1.23426	0.231229	0.816186	0.294155
18012	Neurod1	Neurod1	Mature Rod Cells	P2 - P20	late development	3.22145	1264.01	1010.76	1702.18	2045.07	1.25055	0.354239	0.832335	0.423634	0.742584	0.361284
75533	Nme5	Nme5	Mature Rod Cells	P2 - P20	late development	4.77514	43.1458	37.0153	84.5194	92.2992	1.16562	0.541249	0.915711	0.721637	0.510484	0.104332
18185	Nrl	Nrl	Mature Rod Cells	P2 - P20	late development	6.74342	74.6626	77.4966	1160.56	4333.1	0.96343	0.894863	0.267835	0.0577548	0.0643334	0.00967249
75124	Nxnl2	Nxnl2	Mature Rod Cells	P2 - P20	late development	6.28017	21.0939	32.5757	96.2778	461.328	0.647535	0.00286116	0.208697	0.0469041	0.219094	0.0131365
20028	Pdc	Pdc	Mature Rod Cells	P2 - P20	late development	2.64426	11.4172	90.0029	77.0763	708.633	0.126853	0.000103831	0.108768	0.126645	0.148128	0.00140791
18587	Pde6b	Pde6b	Mature Rod Cells	P2 - P20	late development	16.9521	28.3427	26.9524	57.2903	445.779	1.05158	0.819237	0.128517	0.00449952	0.49472	0.00386435
18588	Pde6g	Pde6g	Mature Rod Cells	P2 - P20	late development	6.81679	17.9675	12.0606	77.0067	995.04	1.48977	0.405517	0.0773906	0.0306803	0.233323	0.000567369
78600	Pde6h	Pde6h	Mature Rod Cells	P2 - P20	late development	10.7492	3.04475	3.01339	39.1847	223.494	1.01041	0.991825	0.175327	0.0174014	0.0777027	0.00585428
218461	Pde8b	Pde8b	Mature Rod Cells	P2 - P20	late development	21.472	48.4758	74.857	93.0032	179.073	0.647579	0.200991	0.51936	0.00256369	0.521227	0.0375773
58869	Pex5l	Pex5l	Mature Rod Cells	P2 - P20	late development	47.1693	38.0151	17.0264	25.2544	60.392	2.23272	0.0187354	0.418174	1.71452e-05	1.50529	0.00992819
83436	Plekha2	Plekha2	Mature Rod Cells	P2 - P20	late development	14.612	7.95897	46.4581	29.2591	122.622	0.171315	0.000153842	0.238612	0.00653088	0.272017	0.0452151
71801	Plekhf2	Plekhf2	Mature Rod Cells	P2 - P20	late development	1.67909	580.678	590.759	842.259	1197.84	0.982936	0.969071	0.703147	0.342396	0.689429	0.0354259
50776	Polg2	Polg2	Mature Rod Cells	P2 - P20	late development	6.13281	110.516	70.3095	129.819	177.707	1.57185	0.0316762	0.730525	0.154359	0.851309	0.344252
50784	Ppap2c	Ppap2c	Mature Rod Cells	P2 - P20	late development	5.84728	121.287	405.811	100.179	176.026	0.298876	0.0686537	0.569116	0.162118	1.2107	0.564757
19017	Ppargc1a	Pgc-1alpha	Mature Rod Cells	P2 - P20	late development	26.7151	18.1323	38.2366	30.9799	68.1095	0.474214	0.0596012	0.454855	0.00020255	0.585293	0.0955846
232941	Ppm1n	Ppm1n	Mature Rod Cells	P2 - P20	late development	26.4327	1.0543	0.906206	17.8437	76.3284	1.16342	0.0106261	0.233776	0.00300195	0.059085	0.0426776
72930	Ppp2r2b	Ppp2r2b	Mature Rod Cells	P2 - P20	late development	6.64994	24.8234	72.5528	35.427	72.5857	0.342142	0.015324	0.488072	0.03683	0.700691	0.213528
19057	Ppp3cc	Ppp3cc	Mature Rod Cells	P2 - P20	late development	11.0781	65.9395	53.5467	106.568	199.812	1.23144	0.230332	0.533339	0.0335237	0.618757	0.0025479
19133	Prph2	Prph2	Mature Rod Cells	P2 - P20	late development	8.21838	1.0543	0.906206	117.424	937.147	1.16342	0.0106261	0.1253	0.0258098	0.00897852	0.000665344
231858	Radil	Radil	Mature Rod Cells	P2 - P20	late development	4.93432	48.4319	67.2985	58.6881	123.217	0.719658	0.106489	0.476298	0.0468421	0.825242	0.257266
19434	Rax	Rx	Mature Rod Cells	P2 - P20	late development	3.35077	435.363	663.656	1186.99	705.956	0.656008	0.362031	1.68139	0.108087	0.36678	0.0719099
19661	Rbp3	Rbp3	Mature Rod Cells	P2 - P20	late development	29.979	100.081	129.843	654.226	5737.15	0.770788	0.237398	0.114033	0.001199	0.152977	0.0031937
19674	Rcvrn	Rcvrn	Mature Rod Cells	P2 - P20	late development	284.785	1.0543	0.906206	9.1422	230.027	1.16342	0.0106261	0.0397441	1.59747e-06	0.115322	0.131929
70335	Reep6	Reep6	Mature Rod Cells	P2 - P20	late development	1.48388	92.6372	95.9562	64.1505	263.059	0.965411	0.801285	0.243864	0.186825	1.44406	0.00542454
212541	Rho	Rho	Mature Rod Cells	P2 - P20	late development	5.34618	1.0543	0.906206	16.8855	97.3134	1.16342	0.0106261	0.173517	0.0619224	0.0624378	0.00936617
19881	Rom1	Rom1	Mature Rod Cells	P2 - P20	late development	99.8543	72.8616	70.8326	263.15	1538.98	1.02864	0.872732	0.17099	5.07754e-05	0.276882	0.014106
271209	Rp1l1	Rp1l1	Mature Rod Cells	P2 - P20	late development	22.1197	1.0543	4.17371	9.23105	66.3654	0.252604	0.203624	0.139094	0.00258438	0.114212	0.000364922
77945	Rpgrip1	Rpgrip1	Mature Rod Cells	P2 - P20	late development	4.53566	1215.71	1381.74	1086.58	2278.22	0.879839	0.617102	0.476942	0.0247587	1.11884	0.691601
234542	Rtbdn	Rtbdn	Mature Rod Cells	P2 - P20	late development	32.4534	3.3765	2.97508	10.7105	81.2603	1.13493	0.902646	0.131805	0.000892591	0.31525	0.0354276
20215	Sag	Sag	Mature Rod Cells	P2 - P20	late development	11.6042	6.35932	13.0982	110.472	969.37	0.485512	0.195643	0.113963	0.0120034	0.057565	4.49429e-05
60406	Sap30	Sap30	Mature Rod Cells	P2 - P20	late development	1.58437	490.629	491.663	229.444	503.848	0.997897	0.995024	0.455383	0.12417	2.13834	0.0614702
72961	Slc17a7	Slc17a7	Mature Rod Cells	P2 - P20	late development	29.0141	11.6767	5.18703	35.6355	63.4355	2.25113	0.24442	0.561759	0.0113259	0.32767	0.0112696
20510	Slc1a1	Slc1a1	Mature Rod Cells	P2 - P20	late development	5.66316	1.0543	38.0958	32.8707	253.186	0.0276748	0.00128399	0.129828	0.0429953	0.032074	0.00177217
26458	Slc27a2	Slc27a2	Mature Rod Cells	P2 - P20	late development	4.45567	21.7465	74.5169	36.7893	109.341	0.291834	0.27372	0.336465	0.00172318	0.59111	0.0761738
329557	Svs3b	Svs3b	Mature Rod Cells	P2 - P20	late development	2.46827	59.973	43.5769	82.9931	84.0429	1.37626	0.0899976	0.987509	0.960205	0.722626	0.247822
54610	Tbc1d8	Tbc1d8	Mature Rod Cells	P2 - P20	late development	1.25773	63.4641	50.4872	69.9568	71.3873	1.25704	0.248975	0.979961	0.911529	0.907191	0.643988
226122	Ubtd1	Ubtd1	Mature Rod Cells	P2 - P20	late development	0.4512	120.273	114.999	86.2925	106.574	1.04586	0.912766	0.809694	0.380376	1.39378	0.350085
22248	Unc119	Unc119	Mature Rod Cells	P2 - P20	late development	18.8079	846.336	855.304	834.79	4308.81	0.989515	0.958827	0.19374	0.00258564	1.01383	0.780342
22370	Vtn	Vitronectin	Mature Rod Cells	P2 - P20	late development	16.0259	135.321	344.418	58.4801	199.726	0.392899	0.0259746	0.292801	0.00192363	2.31397	0.004266
56449	Ybx3	Csda	Mature Rod Cells	P2 - P20	late development	6.70042	4421.61	3426.28	1906.17	4079.66	1.2905	0.253255	0.467237	0.00726607	2.31963	0.0182611
236537	Zfp352	Zfp352	Mature Rod Cells	P2 - P20	late development	1.29127	59.9876	74.6388	70.9519	53.2401	0.803705	0.439911	1.33268	0.0918366	0.845468	0.236676
15205	Hes1	Hes1	Muller Glia Precursor Cells	P5 - P12	late development	3.94613	1062.46	3807.5	1574.33	2573.24	0.279045	0.0256862	0.611809	0.262895	0.674866	0.118932
15208	Hes5	Hes5	Muller Glia Precursor Cells	P5 - P12	late development	17.9138	4074.77	832.695	6203.61	1213.23	4.89348	0.0487104	5.1133	0.000270118	0.656839	0.140312
15214	Hey2	Hesr2	Muller Glia Precursor Cells	P5 - P12	late development	65.3755	14.6609	22.9804	92.3093	239.446	0.637975	0.216982	0.385511	0.000539669	0.158824	0.000536084
19206	Ptch1	Ptch1	Muller Glia Precursor Cells	P5 - P12	late development	0.193832	741.595	544.274	727.556	580.051	1.36254	0.331034	1.2543	0.697431	1.01929	0.974014
19434	Rax	Rx	Muller Glia Precursor Cells	P5 - P12	late development	3.35077	435.363	663.656	1186.99	705.956	0.656008	0.362031	1.68139	0.108087	0.36678	0.0719099
20674	Sox2	Sox2	Muller Glia Precursor Cells	P5 - P12	late development	4.76054	485.14	1112.79	264.466	873.159	0.435967	0.048794	0.302884	0.0517718	1.83441	0.128333
20681	Sox8	Sox8	Muller Glia Precursor Cells	P5 - P12	late development	11.4318	100.205	301.67	1719.94	1532.59	0.332167	0.0748158	1.12225	0.664507	0.0582605	0.00857037
20682	Sox9	Sox9	Muller Glia Precursor Cells	P5 - P12	late development	1.78645	2285.71	3049.39	1601.48	3415.79	0.749565	0.560131	0.468848	0.0352498	1.42725	0.451908
11816	Apoe	Apoe	Mature Muller Glia Cells	P7 - P21	late development	25.5547	142.68	277.491	570.471	1140.02	0.514178	0.0460118	0.500402	0.00834228	0.250109	0.0228391
12445	Ccnd3	Ccnd3	Mature Muller Glia Cells	P7 - P21	late development	10.5757	865.884	1753.04	468.108	770.451	0.493934	0.0551934	0.607577	0.0985199	1.84975	0.0742916
12576	Cdkn1b	p27Kip1	Mature Muller Glia Cells	P7 - P21	late development	3.73845	70.5787	91.1155	103.413	133.515	0.774607	0.265882	0.77454	0.190364	0.682495	0.0190463
14645	Glul	GS	Mature Muller Glia Cells	P7 - P21	late development	1.1154	492.846	605.743	419.857	1060.05	0.813622	0.0952661	0.396071	0.237906	1.17384	0.446884
16870	Lhx2	Lim2	Mature Muller Glia Cells	P7 - P21	late development	2.08384	140.915	184.879	363.427	342.871	0.762201	0.418685	1.05995	0.875663	0.38774	0.156985
70417	Megf10	Megf10	Mature Muller Glia Cells	P7 - P21	late development	13.0648	38.7268	53.4724	73.7535	68.8404	0.724239	0.0117963	1.07137	0.507376	0.525084	0.00172052
19206	Ptch1	Ptch1	Mature Muller Glia Cells	P7 - P21	late development	0.193832	741.595	544.274	727.556	580.051	1.36254	0.331034	1.2543	0.697431	1.01929	0.974014
19771	Rlbp1	CRALBP	Mature Muller Glia Cells	P7 - P21	late development	8.84781	13.1714	33.4342	153.354	311.665	0.393949	0.0101031	0.492046	0.0930144	0.0858889	0.00638948
20512	Slc1a3	Slc1a3	Mature Muller Glia Cells	P7 - P21	late development	4.6023	481.599	1052.28	604.682	1486.32	0.457674	0.125085	0.406831	0.0292888	0.796451	0.513707
20682	Sox9	Sox9	Mature Muller Glia Cells	P7 - P21	late development	1.78645	2285.71	3049.39	1601.48	3415.79	0.749565	0.560131	0.468848	0.0352498	1.42725	0.451908
