# Supplementary material for: Molecular Characterization of Notch1 Positive Progenitor Cells in the Developing Retina
Source: PLoS One. 2015 Jun 19;10(6):e0131054. doi: 10.1371/journal.pone.0131054 (PMC4474692; doi:10.1371/journal.pone.0131054)
Supplement: S4 Table — We chose a group of genes that satisfied the following selection criteria: 1) expression in either E14 Notch1+ cells or P0 Notch1+ cells that was ten times greater than the threshold level; 2) expression in either E14 Notch1+ cells or P0 Notch1+ cells that was two times greater than expression levels in whole retina samples of the same developmental stage. We used the milder conditions and selected transcription factors (TFs) with statistically significantly higher expression in either E14 Notch1+ cells or P0 Notch1+ cells than in whole retinas of the same developmental stage. (XLSX) [file pone.0131054.s004.xlsx]

## Sheet: signal more 500
Oligo_ID	Locus_Link_ID	Gene_Symbol	Gene_Description	F>F crit (3.70826481904684)	avE14_Notch1+	avE14_Retina	avP0_Notch1+	avP0_Retina	Ratio E14_N/R	p-value E14_N/R	Ratio P0_N/R	p-value P0_N/R	Ratio E14_N/P0_N	p-value E14_N/P0_N	stage
mMC008957	53404	Atoh7	atonal homolog 7 (Drosophila)	224.163	34524.2	5546.35	1037.36	485.134	6.22468	0.000309183	2.13831	0.0520753	33.2807	8.41276e-06	E14
mMC005685	13390	Dlx1	distal-less homeobox 1	163.177	4193.84	1648.43	265.784	379.924	2.54413	0.00130518	0.699571	0.182991	15.7791	7.01143e-06	E14
mMR031077	67055	2610042L04Rik	RIKEN cDNA 2610042L04 gene	5.06399	1301.49	455.037	187.308	1097.03	2.86018	0.0462342	0.17074	0.0371059	6.94839	0.00412346	E14
mMC000780	18619	Penk1	preproenkephalin 1	56.9141	508.903	143.951	84.255	60.5968	3.53524	0.00429801	1.39042	0.0599246	6.04004	0.000181119	E14
mMR027565	11438	Chrna4	cholinergic receptor	16.2544	4357.85	1052.48	758.142	532.17	4.14054	0.0298185	1.42462	0.240326	5.74806	0.00488542	E14
mMC007222	13197	Gadd45a	growth arrest and DNA-damage-inducible 45 alpha	25.6755	22064.1	8374.64	4094.78	4019.04	2.63463	0.0183332	1.01885	0.949866	5.38834	0.00186309	E14
mMR028027	69635	Dapk1	death associated protein kinase 1	18.9875	600.088	204.523	113.151	152.9	2.93408	0.0169321	0.740036	0.41719	5.30341	0.00201176	E14
mMC005521	14783	Grb10	growth factor receptor bound protein 10	23.1953	16640.6	8317.34	3421.72	5172.96	2.00071	0.0233284	0.661461	0.182748	4.86323	0.00064377	E14
mMC018607	13389	Dll3	delta-like 3 (Drosophila)	8.87723	2815.53	348.327	620.296	371.223	8.08301	0.0497823	1.67095	0.148239	4.53901	0.033131	E14
mMC025450	69952	2810011L19Rik	RIKEN cDNA 2810011L19 gene	10.6887	800.98	317.055	179.811	897.147	2.52631	0.000781061	0.200425	0.00835539	4.45458	7.94259e-05	E14
mMC024559	328694	Pcnp	PEST-containing nuclear protein	17.2109	1650.31	680.429	372.563	533.748	2.42539	0.0111751	0.698013	0.372753	4.42961	0.00140754	E14
mMC013203	13592	Ebf2	early B-cell factor 2	13.4464	503.306	116.557	119.743	106.366	4.3181	0.0311154	1.12577	0.498765	4.20321	0.0111129	E14
mMC025300	50926	Hnrpdl	heterogeneous nuclear ribonucleoprotein D-like	8.84408	1367.52	408.854	345.95	484.85	3.34477	0.031702	0.713521	0.411548	3.95294	0.00572655	E14
mMC010207	192678	Rassf3	Ras association (RalGDS/AF-6) domain family 3	24.4068	837.673	281.516	217.537	164.64	2.97558	0.0129163	1.32129	0.299864	3.85071	0.00239021	E14
mMC006521	52036	D19Ertd703e	DNA segment	5.4622	1677.14	508.062	443.437	1045.35	3.30106	0.0310073	0.4242	0.102938	3.78214	0.0095663	E14
mMC024466	12417	Cbx3	chromobox homolog 3 (Drosophila HP1 gamma)	5.5187	2374.76	1165.12	704.153	2239.23	2.03821	0.0279991	0.314462	0.0308053	3.37251	0.00451377	E14
mMC021729	56149	Grasp	GRP1 (general receptor for phosphoinositides 1)-associated scaffold protein	9.7653	2734.8	726.833	828.696	518.092	3.76263	0.0473026	1.59952	0.148001	3.30013	0.0276405	E14
mMC015117	15505	Hsp105	heat shock protein 105	10.5285	3402.93	1473.99	1091.24	1102.27	2.30864	0.0421096	0.989987	0.972716	3.11842	0.00630369	E14
mMC020853	213391	Rassf4	Ras association (RalGDS/AF-6) domain family 4	83.1951	3180.19	556.026	1031.81	416.117	5.7195	0.000972467	2.47961	0.000234553	3.08215	0.000358539	E14
mMC022060	381626	3200001K10Rik	RIKEN cDNA 3200001K10 gene	5.32233	1655.92	429.61	605.123	978.632	3.85446	0.0085418	0.618336	0.305402	2.7365	0.00830877	E14
mMC013831	102162	Taf5l	TAF5-like RNA polymerase II	7.62954	3447.07	1372.25	1311.98	1885.01	2.51198	0.00640346	0.696007	0.305993	2.62737	0.0013734	E14
mMC019733	15387	Hnrpk	heterogeneous nuclear ribonucleoprotein K	24.0766	980.515	395.236	379.12	210.869	2.48084	0.0094953	1.79789	0.0520531	2.58629	0.00185753	E14
mMR029047	14391	Gabpb1	GA repeat binding protein	22.985	513.514	231.919	199.207	144.92	2.21419	0.0169057	1.3746	0.0734034	2.57778	0.00393214	E14
mMC001999	233876	C86302	expressed sequence C86302	1.34241	2685.96	1213.24	1053.64	1897.72	2.21387	0.00469364	0.555212	0.450454	2.54923	0.00280603	E14
mMC013263	74255	Smu1	smu-1 suppressor of mec-8 and unc-52 homolog (C. elegans)	5.58555	536.624	203.001	216.671	320.143	2.64345	0.0477243	0.676794	0.158662	2.47668	0.0415959	E14
mMC009289	26965	Cul1	cullin 1	6.26205	2714.26	1041.33	1100	1520.98	2.60654	0.0186002	0.723218	0.326847	2.4675	0.011842	E14
mMC018611	11911	Atf4	activating transcription factor 4	12.9808	5686.89	2795.76	2367.13	3653.89	2.03411	0.022176	0.64784	0.0123921	2.40244	0.00601962	E14
mMC021745	77283	9430022A07Rik	RIKEN cDNA 9430022A07 gene	19.1981	575.207	116.281	241.06	66.8132	4.94669	0.0144801	3.60796	0.00193249	2.38616	0.0116216	E14
mMC016125	320368	A730063M14Rik	RIKEN cDNA A730063M14 gene	8.3294	2600.95	941.746	1091.44	1849.06	2.76184	0.0171076	0.590268	0.0511809	2.38305	0.0142735	E14
mMC003886	217684	4933426M11Rik	RIKEN cDNA 4933426M11 gene	10.7365	1154.06	292.851	490.106	129.048	3.94077	0.043116	3.79785	0.00555831	2.35471	0.0524853	both
mMC017180	20807	Srf	serum response factor	18.6761	6116.95	688.318	2615.05	743.679	8.88681	0.00964789	3.51637	0.00813516	2.33913	0.0258941	E14
mMC009952	20606	Sstr2	somatostatin receptor 2	12.7647	8729.08	1977.23	3785.42	700.939	4.41481	0.0332924	5.40051	0.00245095	2.30597	0.0459786	E14
mMA032993	20383	Sfrs3	splicing factor	8.5801	1855.15	363.787	819.468	357.614	5.09956	0.0486849	2.29149	0.00393724	2.26385	0.0673998	both
mMC020355	68763	1110038B12Rik	RIKEN cDNA 1110038B12 gene	8.57804	4446.18	2085.7	1967.37	3185.51	2.13175	0.0184573	0.617598	0.0442816	2.25997	0.00548811	E14
mMC014019	30843	Fbxl12	F-box and leucine-rich repeat protein 12	10.6323	1823.76	618.338	808.198	679.822	2.94945	0.0249022	1.18884	0.386108	2.25657	0.0229612	E14
mMC014683	66682	Trappc5	trafficking protein particle complex 5	11.8593	753.11	245.113	334.272	257.602	3.0725	0.00143383	1.29763	0.483701	2.25299	0.0119641	E14
mMC008716	18442	P2ry2	purinergic receptor P2Y	46.1754	637.804	96.6372	286.469	57.7031	6.59999	0.000611444	4.96453	0.00389267	2.22644	0.00546039	E14
mMC023215	99167	Ssx2ip	synovial sarcoma	11.0033	602.289	204.737	274.515	254.695	2.94177	0.00784225	1.07782	0.775916	2.19401	0.00808387	E14
mMC025667	70380	Mospd1	motile sperm domain containing 1	7.63103	523.716	224.567	240.125	250.511	2.33212	0.0349462	0.958541	0.839734	2.18101	0.0137717	E14
mMC010515	14187	Akr1b8	aldo-keto reductase family 1	9.75352	783.875	266.111	369.928	198.131	2.94567	0.0446898	1.86709	0.0165656	2.11899	0.0459822	E14
mMC012269	72655	2810026P18Rik	RIKEN cDNA 2810026P18 gene	10.0686	749.224	241.816	357.288	1073.45	3.09832	0.00655959	0.332842	0.0108578	2.09697	0.0373922	E14
mMC004177	29806	Limd1	LIM domains containing 1	11.3436	902.999	257.486	430.879	435.062	3.50698	7.72914e-05	0.990387	0.974984	2.09571	0.0215076	E14
mMC009673	67064	Chmp1b	chromatin modifying protein 1B	7.06434	654.365	237.471	317.753	280.158	2.75556	0.0417181	1.13419	0.538809	2.05935	0.0415209	E14
mMC013591	59058	Bhlhb5	basic helix-loop-helix domain containing	3.39067	1333.81	379.463	648.02	894.612	3.51499	0.0458835	0.724358	0.381804	2.05829	0.104593	both
mMC013779	238799	Tnpo1	transportin 1	8.53381	794.284	145.738	388.775	137.865	5.45008	0.0341056	2.81998	0.0336484	2.04304	0.0981093	both
mMC011605	21973	Top2a	topoisomerase (DNA) II alpha	7.53943	841.085	416.616	412.149	373.791	2.01885	0.0101923	1.10262	0.746108	2.04073	0.0184152	E14
mMC018072	76982	3110035E14Rik	RIKEN cDNA 3110035E14 gene	17.1425	2759.41	525.324	1357.58	826.72	5.25278	0.00779815	1.64212	0.0466224	2.0326	0.0251961	E14
mMC020659	66923	2610016F04Rik	RIKEN cDNA 2610016F04 gene	6.21837	2203.89	871.427	1097.8	1020.09	2.52906	0.0217318	1.07619	0.802143	2.00755	0.0377821	E14
mMC002112	223775	Pim3	proviral integration site 3	11.7279	1347.35	604.102	675.815	1204.91	2.23034	0.0134907	0.560884	0.00709449	1.99368	0.00547538	E14
mMC024721	13831	Epc1	enhancer of polycomb homolog 1 (Drosophila)	7.50279	2124.81	661.819	1068.67	1319.38	3.21056	0.00831353	0.80998	0.418013	1.98828	0.0250033	E14
mMC021831	22289	Utx	ubiquitously transcribed tetratricopeptide repeat gene	9.97604	1064.51	446.496	537.264	459.475	2.38414	0.019356	1.1693	0.449954	1.98136	0.00933072	E14
mMC013999	320790	Chd7	chromodomain helicase DNA binding protein 7	15.1974	17538.4	8562.03	8924.71	7359.36	2.04839	0.0296459	1.2127	0.00503472	1.96515	0.0125004	E14
mMC020380	245386	6430550H21Rik	RIKEN cDNA 6430550H21 gene	16.012	2380.48	1019.62	1212.12	577.264	2.33467	0.0188113	2.09977	0.0166084	1.96389	0.0216245	E14
mMR001368	50926	Hnrpdl	heterogeneous nuclear ribonucleoprotein D-like	8.31932	2579.39	722.023	1313.98	327.234	3.57246	0.0252032	4.0154	0.056266	1.96304	0.110343	both
mMC018997	72033	Tsc22d2	TSC22 domain family 2	7.91627	1332	416.939	681.524	844.603	3.19471	0.00385434	0.806916	0.422146	1.95444	0.0175584	E14
mMC025489	68505	1110014N23Rik	RIKEN cDNA 1110014N23 gene	3.83658	1268.16	532.589	667.708	693.236	2.38113	0.00540001	0.963176	0.921589	1.89928	0.0733087	both
mMC023092	69806	Slc39a11	solute carrier family 39 (metal ion transporter)	6.94442	1268.04	384.621	669.37	555.372	3.29687	0.0304969	1.20526	0.426588	1.89439	0.0468155	E14
mMC012093	72505	2610319H10Rik	RIKEN cDNA 2610319H10 gene	4.75836	1539.05	237.414	815.435	279.219	6.48254	0.0908935	2.92042	0.0253599	1.88739	0.227703	both
mMC013644	78889	Wsb1	WD repeat and SOCS box-containing 1	4.02712	2792.25	1358.08	1489.38	1519.24	2.05603	0.0318067	0.980347	0.947857	1.87477	0.0472504	E14
mMR028628	53607	Snrpa	small nuclear ribonucleoprotein polypeptide A	13.3885	1547.25	755.324	825.644	1478.5	2.04846	0.0158446	0.558435	0.0027346	1.87399	0.00383748	E14
mMC003375	14231	Fkbp7	FK506 binding protein 7	13.1554	671.196	121.134	364.009	461.402	5.54091	0.00047609	0.788921	0.334451	1.8439	0.00297979	E14
mMC016805	77891	Ube2s	ubiquitin-conjugating enzyme E2S	14.4936	12969.6	5084.54	7090.34	5783.53	2.55078	7.80013e-05	1.22595	0.410197	1.82919	0.00926509	E14
mMC022411	399569	C230071H18Rik	RIKEN cDNA C230071H18 gene	11.9111	518.629	142.095	284.712	86.5157	3.64989	0.00335718	3.29087	0.0511017	1.82159	0.0696636	both
mMC024379	71175	Nipbl	Nipped-B homolog (Drosophila)	1.86462	531.775	232.599	292.423	346.162	2.28623	0.0299826	0.844755	0.708413	1.81852	0.0844362	both
mMA033590	17245	Mdm1	transformed mouse 3T3 cell double minute 1	7.10597	2531.61	875.184	1394.1	1826.89	2.89266	0.0194586	0.763097	0.178236	1.81595	0.0350768	E14
mMC009748	75296	Fgfr1op	Fgfr1 oncogene partner	6.76413	678.271	216.487	377.461	197.871	3.13308	0.0346236	1.90762	0.10105	1.79693	0.102225	both
mMR029519	72147	Btbd4	BTB (POZ) domain containing 4	15.0526	754.371	194.947	423.231	483.105	3.86962	0.00085168	0.876065	0.497641	1.78241	0.0115036	E14
mMC024860	66845	Mrpl33	mitochondrial ribosomal protein L33	4.57896	959.339	361.675	545.677	786.017	2.65249	0.0273583	0.69423	0.172088	1.75807	0.11968	both
mMC025273	320968	Nmt2	N-myristoyltransferase 2	12.979	504.927	181.963	288.32	69.6821	2.77489	0.0435783	4.13765	0.000788133	1.75127	0.0474364	E14
mMC020660	54673	Sh3glb1	SH3-domain GRB2-like B1 (endophilin)	9.18002	1232.22	584.447	704.659	482.372	2.10835	0.0497375	1.46082	0.0216057	1.74867	0.044702	E14
mMR029829	226747	Elys	embryonic large molecule derived from yolk sac	3.27603	582.648	244.18	333.497	365.657	2.38614	0.032172	0.912048	0.763371	1.74709	0.0354943	E14
mMC014258	64209	Herpud1	homocysteine-inducible	2.28595	576.652	259.37	332.875	342.583	2.22328	0.0225669	0.971662	0.943389	1.73234	0.121531	both
mMC025574	22278	Usf1	upstream transcription factor 1	6.36733	652.598	323.003	382.808	451.359	2.02041	0.0226179	0.848123	0.325073	1.70477	0.0285353	E14
mMA033013	14268	Fn1	fibronectin 1	4.15684	764.975	297.863	460.153	426.129	2.56821	0.0174166	1.07985	0.800959	1.66243	0.128732	both
mMC004596	78434	A930009K04Rik	RIKEN cDNA A930009K04 gene	7.07182	1185.66	497.048	724.088	244.806	2.38539	0.106491	2.95781	0.00180434	1.63745	0.108642	both
mMA034874	67760	Slc38a2	solute carrier family 38	8.31934	2074.72	966.833	1277.7	406.347	2.1459	0.093799	3.14437	0.00393349	1.62379	0.129364	both
mMC008260	212127	2810046L04Rik	RIKEN cDNA 2810046L04 gene	24.6056	1656.45	792.425	1029.2	414.902	2.09036	0.0149588	2.48059	0.000576055	1.60946	0.00858684	E14
mMA035491	228880	Prkcbp1	protein kinase C binding protein 1	5.64004	514.446	221.92	320.812	337.997	2.31817	0.0196407	0.949157	0.783932	1.60358	0.0689235	both
mMC002991	56453	Mbtps1	membrane-bound transcription factor protease	3.11341	7381	2524.05	4667.24	3305.71	2.92427	0.00457895	1.41187	0.489039	1.58145	0.277693	both
mMC002193	269209	Stk36	serine/threonine kinase 36 (fused homolog	5.75041	1019.88	230.893	645.103	129.849	4.41712	0.0898295	4.96809	0.00794434	1.58096	0.311991	both
mMC016030	104383	Rcor2	REST corepressor 2	18.5899	4398.52	1841.95	2793.39	1584.15	2.38797	0.00249313	1.76334	0.0242162	1.57462	0.031449	E14
mMC003403	67712	Mscp	mitochondrial solute carrier protein	4.00202	609.654	279.294	388.547	386.357	2.18284	0.00733933	1.00567	0.983217	1.56906	0.0973004	both
mMC003203	19655	Rbmx	RNA binding motif protein	8.3069	812.423	362.1	522.826	166.02	2.24364	0.0712873	3.14918	0.00805206	1.55391	0.17666	both
mMC010288	268697	Ccnb1	cyclin B1	7.82221	6455.67	4384.61	4193.55	2068.75	1.47235	0.201962	2.02709	0.00615306	1.53943	0.013105	E14
mMC006383	104880	D930046M13Rik	RIKEN cDNA D930046M13 gene	9.50029	9036.63	2273.09	5945.6	3811.65	3.97549	0.0136608	1.55985	0.0811274	1.51989	0.0921722	both
mMR029263	67590	4930521E07Rik	RIKEN cDNA 4930521E07 gene	6.7459	1259.29	551.588	833.05	367.336	2.28304	0.0484454	2.26782	0.0364942	1.51167	0.133977	both
mMR027523	54473	Tollip	toll interacting protein	2.24616	1446.52	625.794	961.633	1086.67	2.3115	0.0174008	0.884935	0.715254	1.50424	0.021879	E14
mMC017013	330940	C230027N18Rik	RIKEN cDNA C230027N18 gene	49.1276	5761.27	1025.34	3849.25	1118.32	5.61891	0.000648006	3.44199	0.000569683	1.49673	0.0298478	E14
mMC023131	56378	Arpc3	actin related protein 2/3 complex	1.64575	1799	682.866	1206.16	1988.99	2.63448	0.0215027	0.606422	0.331595	1.4915	0.32561	both
mMC017598	71393	Kctd6	potassium channel tetramerisation domain containing 6	17.988	610.156	298.048	414.353	661.367	2.04717	0.00424142	0.626511	0.00436654	1.47255	0.0278641	E14
mMC026105	116701	Fgfrl1	fibroblast growth factor receptor-like 1	9.99163	745.194	409.937	508.276	243.959	1.81783	0.0423628	2.08344	0.0139837	1.46612	0.0744937	both
mMR027311	23807	Arih2	ariadne homolog 2 (Drosophila)	2.7897	2779.14	1372.69	1965.6	1866.11	2.02459	0.00125188	1.05332	0.859784	1.41389	0.244622	both
mMC017993	101333	5133400D11Rik	RIKEN cDNA 5133400D11 gene	5.03158	781.148	304.9	557.623	657.278	2.56198	0.0301978	0.848382	0.36169	1.40085	0.171395	both
mMC018868	382034	Gse1	genetic suppressor element 1	5.7754	965.366	470.31	703.238	362.816	2.05262	0.00370588	1.93828	0.10198	1.37274	0.194876	both
mMC017882	54402	Stk19	serine/threonine kinase 19	6.47253	560.988	222.723	417.637	397.652	2.51878	0.00504385	1.05026	0.798397	1.34324	0.147781	both
mMC015797	19252	Dusp1	dual specificity phosphatase 1	8.18758	3170.76	1032.58	2401.85	913.882	3.07072	0.0190593	2.62818	0.0243335	1.32014	0.278295	both
mMA035669	14114	Fbln1	fibulin 1	7.90092	1177.31	1422.49	896.921	336.081	0.827638	0.538808	2.66876	0.00370327	1.31261	0.326326	both
mMA034846	12651	Chkb	choline kinase beta	5.60914	1025.96	332.09	783.108	690.081	3.08941	0.0074306	1.13481	0.595771	1.31012	0.23299	both
mMC010602	330940	C230027N18Rik	RIKEN cDNA C230027N18 gene	6.44517	848.994	311.803	648.158	215.509	2.72285	0.0540525	3.00757	0.0185809	1.30986	0.404453	both
mMC002549	226747	Elys	embryonic large molecule derived from yolk sac	4.86661	1282.37	1430.7	979.773	296.255	0.89632	0.796182	3.3072	0.000764445	1.30884	0.507911	both
mMA033793	66978	Luc7l	Luc7 homolog (S. cerevisiae)-like	4.50083	796.126	253.784	609.355	596.1	3.13702	0.00362624	1.02224	0.935395	1.30651	0.284362	both
mMC001889	19387	Rangap1	RAN GTPase activating protein 1	4.17467	2285.67	2097.51	1753.23	808.967	1.08971	0.821024	2.16725	4.02191e-05	1.30369	0.389799	both
mMC014927	211007	Trim41	tripartite motif-containing 41	2.78968	2244.72	1075.23	1757.54	1804.82	2.08766	0.0276089	0.973803	0.906863	1.2772	0.244962	both
mMC012277	17427	Mns1	meiosis-specific nuclear structural protein 1	1.55195	875.864	420.061	691.453	629.673	2.08509	0.0358103	1.09811	0.784164	1.2667	0.41452	both
mMC013738	66176	1110028N05Rik	RIKEN cDNA 1110028N05 gene	6.27555	841.697	376.871	666.914	952.933	2.23338	0.00713099	0.699854	0.111291	1.26208	0.0885931	both
mMC019601	22146	Tuba6	tubulin	11.4678	1347	574.922	1074.56	628.222	2.34292	0.0134182	1.71048	0.0117557	1.25353	0.186029	both
mMC002071	15161	Hcfc1	host cell factor C1	2.81138	2383.08	2693.82	1915.22	944.062	0.884647	0.771605	2.02871	0.0294947	1.24428	0.598675	both
mMA035582	94090	Trim9	tripartite motif protein 9	1.79433	1679.72	733.22	1357.1	1191.28	2.29088	0.012993	1.13919	0.719774	1.23773	0.578751	both
mMC012929	328162	6720458F09Rik	RIKEN cDNA 6720458F09 gene	11.5258	1965.73	1253.97	1600.07	658.302	1.5676	0.135084	2.4306	3.7151e-05	1.22853	0.262239	both
mMA034165	18746	Pkm2	pyruvate kinase	12.4788	597.45	239.374	486.38	1204.51	2.49588	0.0374287	0.403797	0.00821521	1.22836	0.42068	both
mMC010421	17245	Mdm1	transformed mouse 3T3 cell double minute 1	6.72794	1844.6	646.234	1503.11	1180.73	2.85439	0.00800312	1.27303	0.265742	1.22719	0.1551	both
mMC005033	319589	9930031P18Rik	RIKEN cDNA 9930031P18 gene	2.96858	845.376	361.625	691.375	170.606	2.33771	0.23061	4.05248	0.0310428	1.22275	0.666328	both
mMC020662	59287	Ncstn	nicastrin	7.4838	9545.38	4762.82	7916.34	7385.21	2.00415	0.00915999	1.07192	0.577275	1.20578	0.146289	both
mMR028843	269061	5730453I16Rik	RIKEN cDNA 5730453I16 gene	3.9287	654.975	446.727	556.025	263.297	1.46616	0.344435	2.11178	0.00127598	1.17796	0.580175	both
mMC018094	109880	Braf	Braf transforming gene	7.63459	847.28	502.63	719.349	248.664	1.68569	0.132468	2.89285	0.00366899	1.17784	0.381191	both
mMC022790	12455	Ccnt1	cyclin T1	4.78988	884.547	842.932	752.455	332.28	1.04937	0.837593	2.26452	0.0325486	1.17555	0.447545	both
mMC023969	338522	9230115A19Rik	RIKEN cDNA 9230115A19 gene	12.1751	1249.71	1061.15	1072.02	374.555	1.1777	0.445838	2.86211	0.000890219	1.16575	0.354313	both
mMR028481	19822	Rnf4	ring finger protein 4	5.91968	938.928	460.474	810.19	476.476	2.03905	0.0496057	1.70038	0.0237678	1.1589	0.488882	both
mMA031490	12928	Crk	v-crk sarcoma virus CT10 oncogene homolog (avian)	14.84	559.322	127.654	484.533	337.804	4.38155	8.56308e-05	1.43436	0.106439	1.15435	0.412812	both
mMA032266	67434	5730557B15Rik	RIKEN cDNA 5730557B15 gene	7.59373	541.816	52.8219	469.5	442.658	10.2574	0.0164351	1.06064	0.784121	1.15403	0.581891	both
mMC019013	224090	Tmem44	transmembrane protein 44	20.6669	757.462	210.519	659.449	125.072	3.59807	0.0118874	5.27255	0.000521344	1.14863	0.481014	both
mMR027545	72108	Ddhd2	DDHD domain containing 2	1.96774	662.98	452.137	579.438	231.202	1.46633	0.519931	2.50619	0.013368	1.14418	0.754515	both
mMC021783	19153	Prx	periaxin	7.46407	578.376	271.116	507.626	400.52	2.13332	0.0424347	1.26742	0.00832903	1.13937	0.431908	both
mMC018872	78783	Brpf1	bromodomain and PHD finger containing	8.51838	2478.49	1241.62	2191.97	929.29	1.99617	0.0957815	2.35875	0.00023977	1.13071	0.575577	both
mMC006094	74213	1700009P03Rik	RIKEN cDNA 1700009P03 gene	18.7633	2240.68	775.753	1984.39	656.954	2.88839	0.0205164	3.02059	0.000138376	1.12916	0.506272	both
mMC013543	107566	Arl2bp	ADP-ribosylation factor-like 2 binding protein	2.43073	2961.8	1418.55	2662.16	3453.24	2.08791	0.0192838	0.770917	0.400091	1.11256	0.654302	both
mMR030005	12166	Bmpr1a	bone morphogenetic protein receptor	3.49345	1953.06	1192.74	1771.34	756.742	1.63746	0.289796	2.34074	0.00707357	1.10259	0.765368	both
mMC004808	103135	Usp52	ubiquitin specific protease 52	2.663	552.101	262.56	501.691	297.286	2.10276	0.0166695	1.68757	0.190451	1.10048	0.735926	both
mMC004529	231868	E130309D02Rik	RIKEN cDNA E130309D02 gene	1.68157	506.655	210.546	473.97	265.522	2.40639	0.0329431	1.78505	0.287227	1.06896	0.885778	both
mMR028693	58235	Pvrl1	poliovirus receptor-related 1	10.8582	3081.83	1242.97	2904.71	2918.3	2.47941	0.00635039	0.995344	0.969648	1.06098	0.6497	both
mMC018414	26992	Brd7	bromodomain containing 7	9.14854	1910.84	634.836	1804.14	854.145	3.00998	0.0412806	2.11222	0.0025707	1.05914	0.781269	both
mMR027509	22690	Zfp28	zinc finger protein 28	7.42246	745.398	354.16	705.757	423.841	2.10469	0.0144518	1.66515	0.0309014	1.05617	0.758998	both
mMC023362	109037	6230415M23Rik	RIKEN cDNA 6230415M23 gene	8.41422	560.03	269.834	536.752	179.646	2.07546	0.0608206	2.98783	0.00470115	1.04337	0.845072	both
mMA032417	71177	4933424B01Rik	RIKEN cDNA 4933424B01 gene	9.74054	789.594	388.986	762.224	368.117	2.02988	0.00106253	2.0706	0.0173663	1.03591	0.853796	both
mMC015869	320910	Itgb8	integrin beta 8	20.8054	843.714	199.705	815.701	242.821	4.22481	0.0120878	3.35927	0.000335626	1.03434	0.856998	both
mMC018531	54169	Myst4	MYST histone acetyltransferase monocytic leukemia 4	3.023	530.258	228.049	513.825	321.688	2.32519	0.0299737	1.59728	0.17542	1.03198	0.920122	both
mMC013967	18286	Odf2	outer dense fiber of sperm tails 2	12.4302	1139.05	442.717	1109.94	339.872	2.57287	0.000395384	3.26577	0.00896842	1.02622	0.906853	both
mMC013827	18128	Notch1	Notch gene homolog 1 (Drosophila)	7.66695	28131.3	9360.2	27451.1	15025	3.00542	0.00755135	1.82703	0.0443855	1.02478	0.919558	both
mMC015233	21376	Tbrg1	transforming growth factor beta regulated gene 1	6.6495	1487.81	1497.54	1462.62	412.012	0.993499	0.984927	3.54994	0.00026975	1.01722	0.952029	both
mMA032533	13870	Ercc1	excision repair cross-complementing rodent repair deficiency	6.47035	1086.81	679.02	1071.85	533.444	1.60056	0.0933087	2.0093	0.00818294	1.01396	0.934295	both
mMC015820	252870	Usp7	ubiquitin specific protease 7	19.6778	723.016	165.932	718.647	403.108	4.3573	0.00873235	1.78277	0.00148492	1.00608	0.971338	both
mMR028838	22221	Ubp1	upstream binding protein 1	5.65725	2050.3	1650.76	2038.66	830.972	1.24204	0.390286	2.45334	0.00837008	1.00571	0.981011	both
mMC019553	380608	Tagap	T-cell activation Rho GTPase-activating protein	11.7326	512.351	230.997	513.626	202.113	2.218	0.00981166	2.54128	0.00586461	0.997518	0.989863	both
mMC022950	320303	Cnot3	CCR4-NOT transcription complex	6.95817	601.632	278.678	606.686	153.908	2.15888	0.157432	3.94187	0.001019	0.991669	0.975496	both
mMR029411	99061	C130057N11Rik	RIKEN cDNA C130057N11 gene	12.2175	837.151	337.009	849.765	915.179	2.48406	0.00583401	0.928524	0.558865	0.985156	0.92473	both
mMC025676	67374	Jam2	junction adhesion molecule 2	6.35811	1398.15	418.364	1421.29	1577.67	3.34194	0.00370385	0.900881	0.645578	0.983716	0.929944	both
mMC009647	72549	2700029E10Rik	RIKEN cDNA 2700029E10 gene	4.43649	678.779	459.163	695.219	342.944	1.47829	0.139928	2.02721	0.0229263	0.976353	0.913068	both
mMC023194	56399	Akap8	A kinase (PRKA) anchor protein 8	12.398	2152.14	1672.71	2237.14	958.316	1.28662	0.192635	2.33445	0.000769162	0.962004	0.743455	both
mMR028846	233900	Rnf40	ring finger protein 40	7.5232	1455.01	1484.51	1541.59	762.091	0.980132	0.915058	2.02285	0.00237315	0.943839	0.704492	both
mMC015982	103207	AI426953	expressed sequence AI426953	8.16407	538.684	62.7643	573.132	407.878	8.58265	0.00155	1.40516	0.235269	0.939896	0.773803	both
mMR028565	74011	Slc25a27	solute carrier family 25	4.73122	1699.72	803.148	1829.66	1312.82	2.11632	0.00806489	1.39369	0.163476	0.92898	0.720869	both
mMC021812	18424	Otx2	orthodenticle homolog 2 (Drosophila)	19.8401	25621.7	7996.91	27791.1	37445.2	3.20395	0.00170301	0.742181	0.0651581	0.921938	0.378372	both
mMC013882	74122	Tmem43	transmembrane protein 43	3.89362	477.457	594.562	518.821	204.061	0.803039	0.520477	2.54248	0.0168161	0.920272	0.804282	both
mMC007662	80986	Ckap2	cytoskeleton associated protein 2	4.97564	453.981	301.43	500.353	202.084	1.50609	0.0144233	2.47597	0.0311067	0.90732	0.729588	both
mMC019157	215194	BC021438	cDNA sequence BC021438	2.12608	693.722	493.098	766.844	276.127	1.40686	0.516506	2.77714	0.0360684	0.904645	0.820759	both
mMC002263	78596	A930005G04Rik	RIKEN cDNA A930005G04 gene	1.31714	779.51	571.477	862.274	374.157	1.36403	0.639271	2.30458	0.0345309	0.904016	0.838091	both
mMC014446	16319	Incenp	inner centromere protein	2.9016	962.487	1235.33	1074.32	442.516	0.779132	0.477051	2.42776	0.0473797	0.895901	0.673166	both
mMC016334	64602	Ireb2	iron responsive element binding protein 2	7.81995	536.902	1206.51	600.142	276.719	0.445004	0.0800059	2.16877	0.0296522	0.894625	0.525936	both
mMR029068	14897	Trip12	thyroid hormone receptor interactor 12	4.82291	1288.41	1322.08	1441.69	523.598	0.974536	0.939123	2.75343	0.00214641	0.893683	0.655831	both
mMC024942	319211	Nol4	nucleolar protein 4	0.558381	966.033	374.17	1081.08	700.086	2.5818	0.0191316	1.54421	0.600966	0.893582	0.889414	both
mMC011137	208266	Dot1l	DOT1-like	7.80069	503.654	170.866	570.501	185.192	2.94766	0.0120761	3.08059	0.016761	0.882827	0.649396	both
mMC006118	12915	Crebl1	cAMP responsive element binding protein-like 1	15.1328	1664.21	2793.78	1889.58	831.542	0.595682	0.0187922	2.27239	0.00960183	0.880727	0.580717	both
mMC022054	67534	Ttll4	tubulin tyrosine ligase-like family	4.483	1283.22	1293.16	1457.01	337.045	0.992308	0.986945	4.32291	0.000384553	0.880718	0.664117	both
mMC001638	75410	2610014H22Rik	RIKEN cDNA 2610014H22 gene	5.08887	591.938	621.151	674.463	279.67	0.95297	0.779408	2.41164	0.0192158	0.877644	0.603727	both
mMC007102	330166	A230057G18Rik	RIKEN cDNA A230057G18 gene	5.03236	19246.1	3044.35	21951.4	4535.53	6.32189	0.085656	4.83987	0.0198535	0.876761	0.769736	both
mMR027308	242705	E2f2	E2F transcription factor 2	3.81479	1728.79	1082.02	1994.63	788.227	1.59774	0.227896	2.53053	0.0219253	0.866724	0.649055	both
mMC014608	246104	Rhbdl4	rhomboid	12.6451	3081.61	1274.8	3565.37	3824.16	2.41734	0.00795938	0.932328	0.597922	0.864318	0.395267	both
mMC023617	15444	Hpca	hippocalcin	12.3312	1280.09	480.434	1482.14	4069	2.66445	0.00752327	0.364251	0.0149616	0.863679	0.596048	both
mMR001460	242705	E2f2	E2F transcription factor 2	18.0508	2535.01	1409.62	2971.27	1441.05	1.79836	0.00321554	2.06188	0.00211665	0.853176	0.256313	both
mMC001091	71752	Gtf3c2	general transcription factor IIIC	14.7816	613.386	505.79	720.969	258.985	1.21273	0.139978	2.78383	0.00145528	0.85078	0.264132	both
mMC006827	84035	Kremen1	kringle containing transmembrane protein 1	13.2447	635.448	228.748	747.953	557.705	2.77794	0.00269558	1.34113	0.0823621	0.849583	0.342651	both
mMR029389	54485	Dll4	delta-like 4 (Drosophila)	2.57879	540.662	320.642	636.799	205.206	1.68618	0.43337	3.10322	0.0143029	0.84903	0.666881	both
mMC022973	320706	9830001H06Rik	RIKEN cDNA 9830001H06 gene	10.057	2466.17	949.334	2911.25	2919.31	2.59779	0.000176577	0.99724	0.987056	0.847115	0.427599	both
mMC001893	57315	Bing4	BING4 protein	7.56636	1719.53	1668.13	2031.78	959.831	1.03081	0.871817	2.11681	0.00229809	0.846318	0.406029	both
mMR028085	320808	Wdr22	WD repeat domain 22	6.65889	711.118	939.546	841.377	281.12	0.756874	0.429751	2.99294	0.000285754	0.845183	0.530272	both
mMC002369	230761	BC039093	cDNA sequence BC039093	3.04162	906.223	1003.36	1079.4	302.706	0.903188	0.852686	3.56583	0.000484649	0.839564	0.665734	both
mMC004873	73826	Poldip3	polymerase (DNA-directed)	3.02995	1490.7	1416.74	1779.62	749.826	1.05221	0.896211	2.37337	0.00674274	0.837654	0.464935	both
mMC023489	73751	Trip12	thyroid hormone receptor interactor 12	5.40319	476.224	308.99	573.423	168.136	1.54123	0.252729	3.41046	0.00881188	0.830494	0.513635	both
mMC025493	14114	Fbln1	fibulin 1	6.84042	881.436	1303.12	1069.03	429.227	0.676402	0.175052	2.49058	0.00849419	0.824522	0.455898	both
mMR028757	18432	Mybbp1a	MYB binding protein (P160) 1a	19.2597	4452.38	3593.35	5436.67	2628.97	1.23906	0.206584	2.06798	6.17786e-05	0.818954	0.129622	both
mMC020405	22666	Zfp161	zinc finger protein 161	5.00257	689.268	1068.73	844.477	240.934	0.644942	0.355897	3.50501	0.000478301	0.816208	0.551834	both
mMC014933	16881	Lig1	ligase I	11.6505	1663.06	2769.6	2040.07	772.671	0.60047	0.0961605	2.64028	0.000908368	0.815199	0.377141	both
mMC021312	75435	1700001O02Rik	RIKEN cDNA 1700001O02 gene	16.312	649.677	257.645	804.875	628.04	2.5216	0.0217432	1.28157	0.0211889	0.807178	0.207268	both
mMC025507	60595	Actn4	actinin alpha 4	1.73044	1279.75	1554.62	1595.35	784.564	0.823193	0.664047	2.03342	0.0321596	0.802176	0.577723	both
mMC016130	18739	Pitpnm1	phosphatidylinositol membrane-associated 1	4.94578	12604.4	5453.52	16019.7	6907.3	2.31124	0.0583353	2.31925	0.0338085	0.786805	0.462773	both
mMC011578	104009	Qscn6	quiescin Q6	4.31687	501.239	181.702	640.878	208.552	2.75858	0.0910312	3.07299	0.0340917	0.782113	0.55447	both
mMC016843	24044	Scamp2	secretory carrier membrane protein 2	1.67391	558.638	714.169	729.273	356.409	0.782221	0.602348	2.04617	0.0361287	0.76602	0.510966	both
mMC007229	76457	2310042L06Rik	RIKEN cDNA 2310042L06 gene	3.02244	570.548	362.382	746.273	190.669	1.57444	0.347508	3.91396	0.0374186	0.76453	0.571996	both
mMC022994	67762	Tcf4	transcription factor 4	2.64943	438.668	245.627	575.125	287.562	1.78591	0.309172	2.00001	0.0410812	0.762735	0.425678	both
mMC012919	22221	Ubp1	upstream binding protein 1	3.93965	690.287	444.351	912.413	292.644	1.55347	0.458663	3.11782	0.00262885	0.75655	0.446256	both
mMC021653	67956	2410195B05Rik	RIKEN cDNA 2410195B05 gene	4.14232	470.551	681.19	630.882	241.392	0.690778	0.400966	2.61351	0.000914472	0.745863	0.382164	both
mMC005146	69597	Afg3l2	AFG3(ATPase family gene 3)-like 2 (yeast)	4.22894	445.3	474.33	602.584	224.514	0.938796	0.820452	2.68394	0.0140114	0.738984	0.315269	both
mMR026618	107995	Cdc20	cell division cycle 20 homolog (S. cerevisiae)	14.9378	1113.14	541.743	1515.52	641.762	2.05473	0.0667701	2.3615	0.00041054	0.734491	0.0829295	both
mMC018996	68712	1110036D12Rik	RIKEN cDNA 1110036D12 gene	11.132	1156.77	345.427	1578.21	1546.45	3.34882	0.0192891	1.02054	0.899448	0.732966	0.224709	both
mMR029291	104009	Qscn6	quiescin Q6	7.88797	1004.67	278.864	1380.36	677.398	3.60274	0.0338672	2.03773	0.0236715	0.727835	0.298501	both
mMR028428	57330	Perq1	PERQ amino acid rich	18.2058	489.192	351.624	683.044	307.614	1.39123	0.0571375	2.22045	0.000817992	0.716194	0.0603708	both
mMA033730	269400	Rtel1	regulator of telomere elongation helicase 1	19.3032	657.603	552.729	921.001	236.537	1.18974	0.497065	3.89368	3.36694e-05	0.714009	0.0736618	both
mMC015905	77989	E130105L11Rik	RIKEN cDNA E130105L11 gene	12.0445	6742	4163.32	9465.16	3242	1.61938	0.0115137	2.91954	0.0040929	0.712297	0.148309	both
mMC019221	12696	Cirbp	cold inducible RNA binding protein	17.4338	2202.65	750.474	3123.07	4224.58	2.93501	0.014122	0.739263	0.0876099	0.705282	0.144804	both
mMC014152	74343	4632407F12Rik	RIKEN cDNA 4632407F12 gene	15.5316	755.028	426.215	1073.46	432.386	1.77147	0.0240034	2.48264	0.00191743	0.70336	0.0964643	both
mMC024201	54343	Atf7ip	activating transcription factor 7 interacting protein	4.99646	624.042	653.953	888.19	411.419	0.954262	0.865314	2.15884	0.00451864	0.7026	0.0915783	both
mMC003557	13870	Ercc1	excision repair cross-complementing rodent repair deficiency	6.25907	1293.6	1307.98	1846.57	862.946	0.989005	0.932242	2.13985	0.0110566	0.70054	0.151041	both
mMC006175	233064	2310038K02Rik	RIKEN cDNA 2310038K02 gene	3.23348	593.304	217	850.215	389.893	2.73412	0.00175192	2.18064	0.125598	0.697828	0.438854	both
mMC004415	16977	Lrpb7	leucine rich protein	27.3065	1303.89	489.185	1885.87	599.634	2.66542	0.0116697	3.14504	0.000331016	0.691397	0.0705384	both
mMR030209	50907	Preb	prolactin regulatory element binding	6.59792	675.499	436.568	998.754	244.354	1.54729	0.371399	4.08732	0.00277603	0.676341	0.233586	both
mMC017284	14297	Fxn	frataxin	5.5748	476.965	388.415	706.92	350.735	1.22798	0.398554	2.01554	0.0129672	0.674708	0.0794001	both
mMR026607	233977	Ppfia1	protein tyrosine phosphatase	10.2	538.533	362.615	810.926	386.547	1.48514	0.0709709	2.09787	0.00610933	0.664096	0.0561054	both
mMC016217	15208	Hes5	hairy and enhancer of split 5 (Drosophila)	17.9138	4074.77	832.695	6203.61	1213.23	4.89348	0.0487104	5.1133	0.000270118	0.656839	0.140312	both
mMC012747	73848	5430406J06Rik	RIKEN cDNA 5430406J06 gene	5.91788	371.066	173.649	565.821	205.673	2.13687	0.126911	2.75107	0.015863	0.655801	0.191902	both
mMC008611	13388	Dll1	delta-like 1 (Drosophila)	4.19309	1365.15	528.933	2147.36	874.636	2.58095	0.201256	2.45515	0.0311536	0.635733	0.280319	both
mMC014404	100959	Mphosph9	M-phase phosphoprotein 9	7.41963	671.397	685.342	1061.22	318.241	0.979652	0.949329	3.33463	0.00193704	0.632667	0.114898	both
mMC018197	320441	A130022F02Rik	RIKEN cDNA A130022F02 gene	19.3591	724.908	238.91	1148.1	184.986	3.03423	0.0274933	6.20643	0.000723866	0.631396	0.0999652	both
mMA034433	67203	Nde1	nuclear distribution gene E homolog 1 (A nidulans)	6.60413	435.773	335.109	692.784	213.723	1.30039	0.566413	3.2415	0.00152112	0.629017	0.17056	both
mMC011468	74886	F730014I05Rik	RIKEN cDNA F730014I05 gene	16.485	1750.78	1021.73	2784.2	849.733	1.71354	0.0909577	3.27655	0.000785852	0.628827	0.0706352	both
mMR029625	94116	Kifc5a	kinesin family member C5A	4.03898	1917.56	920.131	3100.17	737.368	2.08401	0.364278	4.20437	0.0127131	0.618535	0.336158	both
mMR029542	102115	1110033C18Rik	RIKEN cDNA 1110033C18 gene	27.1203	384.552	735.926	622.149	234.943	0.522541	0.0246123	2.64809	3.57102e-06	0.618102	0.00193641	P0
mMC023277	319601	Zfp653	zinc finger protein 653	3.50941	988.913	797.934	1606.14	650.335	1.23934	0.579695	2.46972	0.0297181	0.615706	0.239069	both
mMC021518	380921	Dgkh	diacylglycerol kinase	11.1601	309.243	95.0062	505.826	58.6547	3.25498	0.115486	8.62378	0.0014541	0.611363	0.178278	both
mMC020014	15441	Hp1bp3	heterochromatin protein 1	3.08121	1319.97	1257.66	2164.6	839.023	1.04955	0.907529	2.5799	0.0262365	0.609798	0.191158	both
mMC022910	106967	4732423E21Rik	RIKEN cDNA 4732423E21 gene	4.68178	310.266	208.649	510.815	154.609	1.48703	0.58151	3.30391	0.00046112	0.607394	0.168029	both
mMR030374	380715	RP23-96I9.2	Unknown (protein for MGC:58818)	9.3898	696.988	253.821	1149.98	312.91	2.74598	0.00203456	3.67513	0.011746	0.606085	0.158757	both
mMA031841	17305	Mfng	manic fringe homolog (Drosophila)	17.2531	1249.76	388.983	2062.41	254.181	3.21288	0.110816	8.11393	0.000106907	0.605969	0.113413	both
mMC004902	208084	AI449441	expressed sequence AI449441	3.30647	461.037	317.258	772.507	137.597	1.45319	0.443113	5.61428	0.0378934	0.596806	0.364508	both
mMC021651	75765	4833424O12Rik	RIKEN cDNA 4833424O12 gene	19.7729	318.14	69.1023	533.149	109.446	4.6039	0.00813328	4.87136	0.00145135	0.59672	0.071339	both
mMC005670	17305	Mfng	manic fringe homolog (Drosophila)	4.63167	743.782	395.807	1250.73	595.454	1.87915	0.208183	2.10046	0.0380101	0.594678	0.192078	both
mMA033784	83701	Ars2	arsenate resistance protein 2	5.66143	1836.25	1960.37	3102.38	1136.15	0.936686	0.826713	2.73061	0.00752847	0.591886	0.0987251	both
mMC006401	12039	Bckdha	branched chain ketoacid dehydrogenase E1	5.54483	1078.06	954.248	1861.35	601.462	1.12975	0.786223	3.09472	0.00393377	0.579181	0.115529	both
mMR031225	142682	Zcchc14	zinc finger	6.32037	624.316	634.191	1087.43	513.602	0.984429	0.948269	2.11726	0.0092652	0.574121	0.0356984	P0
mMC001095	229707	6330569M22Rik	RIKEN cDNA 6330569M22 gene	1.99946	673.137	749.523	1191.79	476.465	0.898087	0.871428	2.50131	0.0205476	0.564813	0.19436	both
mMC016191	80909	Gats	opposite strand transcription unit to Stag3	14.2949	423.752	191.281	751.613	411.963	2.21533	0.00047637	1.82447	0.017143	0.56379	0.0229675	P0
mMR026884	328468	C330046E03	hypothetical protein C330046E03	16.8467	1071.45	712.258	1902.62	487.711	1.50431	0.372249	3.90111	8.71637e-06	0.563148	0.0440058	P0
mMA032666	16977	Lrpb7	leucine rich protein	10.7787	322.953	109.057	579.69	181.837	2.96131	0.104068	3.18797	0.00327565	0.557114	0.106199	both
mMC011969	17150	Mfap2	microfibrillar-associated protein 2	8.39487	295.209	163.21	544.559	237.279	1.80877	0.0508451	2.29502	0.0174552	0.542106	0.0571835	both
mMR029516	79199	Birc1cl	baculoviral IAP repeat-containing 1c-like	7.14747	832.833	498.456	1540.21	617.454	1.67082	0.208375	2.49445	0.0132392	0.540727	0.0551451	both
mMR027869	17761	Mtap7	microtubule-associated protein 7	4.91815	526.18	528.533	977.671	488.297	0.995548	0.988836	2.00221	0.0175779	0.538197	0.0735712	both
mMR027077	347709	Pramel4	preferentially expressed antigen in melanoma like 4	4.06741	1802.99	1915.53	3362.11	1604.88	0.941249	0.655992	2.09493	0.0453857	0.536268	0.103815	both
mMC005333	104732	4930427A07Rik	RIKEN cDNA 4930427A07 gene	15.6864	552.644	280.974	1037.55	350.907	1.96689	0.0474916	2.95676	0.00240547	0.532644	0.0232099	P0
mMC018626	103836	AI839920	expressed sequence AI839920	4.17015	514.98	347.668	972.383	471.722	1.48124	0.448145	2.06135	0.0379664	0.529606	0.100992	both
mMR030190	12651	Chkb	choline kinase beta	8.28947	570.58	257.255	1084.82	300.992	2.21795	0.11034	3.60414	0.0093295	0.525969	0.106445	both
mMR031073	76142	Ppp1r14c	protein phosphatase 1	10.8966	346.627	189.313	661.618	327.39	1.83098	0.122783	2.02089	0.00933388	0.523908	0.0213122	P0
mMC007649	252838	Tox	thymocyte selection-associated HMG box gene	2.23092	327.166	463.342	636.251	261.379	0.706101	0.494385	2.43421	0.0492069	0.51421	0.178459	both
mMC006278	224650	Anks1	ankyrin repeat and SAM domain containing 1	8.81538	1452.86	482.9	3045.35	823.54	3.00862	0.0146256	3.69788	0.0146202	0.477075	0.0842031	both
mMC009543	11993	Aup1	ancient ubiquitous protein	5.33844	602.627	475.721	1284.21	589.522	1.26677	0.583848	2.17839	0.0269465	0.469259	0.0740212	both
mMR027989	69878	Snrpf	small nuclear ribonucleoprotein polypeptide F	3.7451	2471.38	3524.96	5343.92	1793.72	0.701109	0.470107	2.97923	0.0177315	0.462466	0.0837631	both
mMC013536	14281	Fos	FBJ osteosarcoma oncogene	17.9428	3945.47	3.92898	8553.87	106.894	1004.2	3.45861e-07	80.0219	0.00247083	0.46125	0.069661	both
mMC022886	22695	Zfp36	zinc finger protein 36	10.1519	409.546	199.691	888.174	166.449	2.05089	0.149075	5.33602	0.00503821	0.46111	0.0808614	both
mMR028256	80708	Pacsin3	protein kinase C and casein kinase substrate in neurons 3	13.0681	238.506	281.592	520.477	197.288	0.846991	0.583342	2.63816	0.000719982	0.458244	0.00591845	P0
mMC013505	50913	Olig2	oligodendrocyte transcription factor 2	11.2267	596.067	253.28	1302.56	309.721	2.35339	0.00287561	4.20561	0.00778803	0.457611	0.0626638	both
mMC008609	320678	A930037G23Rik	RIKEN cDNA A930037G23 gene	15.3897	264.5	240.077	599.378	196.459	1.10173	0.446618	3.05091	0.00271883	0.44129	0.0111576	P0
mMC010825	242417	Frmpd1	FERM and PDZ domain containing 1	7.19232	274.215	75.4168	660.205	207.911	3.63599	0.0658685	3.17543	0.0263532	0.415348	0.101077	both
mMC008715	246696	Slc25a28	solute carrier family 25	12.4318	485.775	341.69	1222.72	439.621	1.42168	0.467599	2.7813	0.00264888	0.39729	0.0268836	P0
mMC024245	16001	Igf1r	insulin-like growth factor I receptor	10.2551	421.857	570.142	1102.23	225.687	0.739915	0.581987	4.88388	0.000335996	0.382732	0.00982197	P0
mMC001871	16476	Jun	Jun oncogene	9.58602	1526.31	1221.97	4071.53	1579.43	1.24906	0.322806	2.57785	0.0144685	0.374874	0.0226862	P0
mMC006305	75302	Asxl2	additional sex combs like 2 (Drosophila)	4.90663	245.864	281.904	684.112	160.341	0.872156	0.807782	4.2666	0.0180876	0.359391	0.0954077	both
mMA033536	-	-	MCC Details: [^scl000^scl0001830^scl0001830.1_107^exon_9999999^-22.4^91]	6.25282	236.67	308.695	661.546	272.972	0.766678	0.598623	2.4235	0.0111946	0.357752	0.0210692	P0
mMC004566	77481	C030048H21Rik	RIKEN cDNA C030048H21 gene	19.9525	768.193	91.5956	2262.98	600.67	8.38679	0.0584183	3.76742	0.0019673	0.339461	0.0141573	P0
mMC022945	94116	Kifc5a	kinesin family member C5A	15.084	340.103	136.835	1031.42	192.832	2.4855	0.100287	5.3488	0.00319169	0.329743	0.0257418	P0
mMC021089	15932	Idua	iduronidase	15.9544	170.699	177.039	518.864	218.757	0.964189	0.920195	2.37187	0.00251463	0.328987	0.00550265	P0
mMC021918	16477	Junb	Jun-B oncogene	14.9492	196.652	82.177	640.998	292.83	2.39303	0.115635	2.18898	0.0133142	0.306791	0.00850577	P0
mMC003373	67013	Oma1	OMA1 homolog	5.43443	395.311	349.566	1358.07	494.548	1.13086	0.756454	2.74609	0.0474264	0.291082	0.0539009	both
mMC008447	16601	Bteb1	basic transcription element binding protein 1	36.4575	1030.67	457.127	4187.25	4761.26	2.25466	0.00641551	0.879442	0.379514	0.246145	0.00126954	P0
mMC017441	17263	Gtl2	GTL2	26.1833	956.108	741.051	7601.34	1520.96	1.2902	0.493593	4.99771	0.00159061	0.125782	0.00333239	P0
mMC010986	13653	Egr1	early growth response 1	17.4919	3648.21	26.0274	30917.2	707.814	140.168	0.0151801	43.6799	0.00298714	0.117999	0.0147925	P0
mMC001822	97031	C430004E15Rik	RIKEN cDNA C430004E15 gene	17.1953	161.824	114.007	2013.39	982.061	1.41943	0.278052	2.05017	0.0313498	0.0803741	0.00454584	P0
mMC010349	14537	Gcnt1	glucosaminyl (N-acetyl) transferase 1	33.2314	78.0614	59.0996	1914.36	144.669	1.32084	0.566705	13.2327	0.00073199	0.0407768	0.00263874	P0
mMC021869	12517	Cd72	CD72 antigen	49.2127	3.3765	1.20723	588.383	215.516	2.79689	0.401265	2.73012	0.00156766	0.0057386	0.000660997	P0

## Sheet: transcription factors
Entrez Gene ID	Gene Symbol	Full Name	Family	F>F crit (3.70826481904684)	avE14_Notch1+	avE14_Retina	avP0_Notch1+	avP0_Retina	Ratio E14_N/R	p-value E14_N/R	Ratio P0_N/R	p-value P0_N/R	Ratio E14_N/P0_N	p-value E14_N/P0_N	stage
53404	Atoh7	atonal homolog 7 (Drosophila)	bHLH	224.163	34524.2	5546.35	1037.36	485.134	6.22468	0.000309183	2.13831	0.0520753	33.2807	8.41276e-06	E14
18424	Otx2	orthodenticle homolog 2	TF_Otx	19.8401	25621.7	7996.91	27791.1	37445.2	3.20395	0.00170301	0.742181	0.0651581	0.921938	0.378372	both
55927	Hes6	hairy and enhancer of split 6	bHLH	1.76298	22175.9	11441.6	27196.3	19803.3	1.93817	0.0198165	1.37332	0.393008	0.8154	0.581938	both
320790	Chd7	chromodomain helicase DNA binding protein 7	Trancription Co-factors	15.1974	17538.4	8562.03	8924.71	7359.36	2.04839	0.0296459	1.2127	0.00503472	1.96515	0.0125004	E14
20666	Sox11	SRY (sex determining region Y)-box 11	HMG	37.7224	17303.1	12444.1	6527.7	5335.26	1.39047	0.0309441	1.2235	0.316819	2.65072	0.000981331	E14
268697	Ccnb1	cyclin B1	Trancription Co-factors	7.82221	6455.67	4384.61	4193.55	2068.75	1.47235	0.201962	2.02709	0.00615306	1.53943	0.013105	E14
20807	Srf	serum response factor	SRF	18.6761	6116.95	688.318	2615.05	743.679	8.88681	0.00964789	3.51637	0.00813516	2.33913	0.0258941	E14
11911	Atf4	activating transcription factor 4	TF_bZIP	12.9808	5686.89	2795.76	2367.13	3653.89	2.03411	0.022176	0.64784	0.0123921	2.40244	0.00601962	E14
22668	Sf1	splicing factor 1	Trancription Co-factors	11.7227	4748.27	2559.45	2785.2	3368.25	1.8552	0.00164045	0.826899	0.208861	1.70482	0.000165281	E14
26754	Cops5	COP9 (constitutive photomorphogenic) homolog, subunit 5 (Arabidopsis thaliana)	Trancription Co-factors	9.10327	4502.85	3074.95	2584.42	4294.65	1.46437	0.011028	0.601776	0.012252	1.74231	0.00501244	E14
18432	Mybbp1a	MYB binding protein (P160) 1a	Trancription Co-factors	19.2597	4452.38	3593.35	5436.67	2628.97	1.23906	0.206584	2.06798	6.17786e-05	0.818954	0.129622	both
104383	Rcor2	REST corepressor 2	MYB	18.5899	4398.52	1841.95	2793.39	1584.15	2.38797	0.00249313	1.76334	0.0242162	1.57462	0.031449	E14
13390	Dlx1	distal-less homeobox 1	Homeobox	163.177	4193.84	1648.43	265.784	379.924	2.54413	0.00130518	0.699571	0.182991	15.7791	7.01143e-06	E14
15208	Hes5	hairy and enhancer of split 5 (Drosophila)	bHLH	17.9138	4074.77	832.695	6203.61	1213.23	4.89348	0.0487104	5.1133	0.000270118	0.656839	0.140312	both
14281	Fos	FBJ osteosarcoma oncogene	TF_bZIP	17.9428	3945.47	3.92898	8553.87	106.894	1004.2	3.45861e-07	80.0219	0.00247083	0.46125	0.069661	both
214162	Kmt2a	lysine (K)-specific methyltransferase 2A	Chromatin Remodeling Factors	5.51809	3816.97	4589.22	4017.77	2495.87	0.831724	0.109507	1.60976	0.0446929	0.950022	0.799028	both
13653	Egr1	early growth response 1	zf-C2H2	17.4919	3648.21	26.0274	30917.2	707.814	140.168	0.0151801	43.6799	0.00298714	0.117999	0.0147925	P0
102162	Taf5l	TAF5-like RNA polymerase II, p300/CBP-associated factor (PCAF)-associated factor	Trancription Co-factors	7.62954	3447.07	1372.25	1311.98	1885.01	2.51198	0.00640346	0.696007	0.305993	2.62737	0.0013734	E14
13392	Dlx2	distal-less homeobox 2	Homeobox	11.5108	3253.46	1700.91	868.661	982.401	1.91278	0.106581	0.884222	0.230354	3.74537	0.0126956	E14
107566	Arl2bp	ADP-ribosylation factor-like 2 binding protein	Trancription Co-factors	2.43073	2961.8	1418.55	2662.16	3453.24	2.08791	0.0192838	0.770917	0.400091	1.11256	0.654302	both
74322	Cxxc1	CXXC finger 1 (PHD domain)	Chromatin Remodeling Factors	3.51582	2551.59	1290.25	1396.62	1181.05	1.9776	0.0382307	1.18253	0.660771	1.82697	0.0539286	both
233904	Setd1a	Setd1a	Chromatin Remodeling Factors	7.56345	2545.55	1820.43	3323.37	2295.5	1.39832	0.062647	1.44778	0.0234064	0.765956	0.120235	both
242705	E2f2	E2F transcription factor 2	E2F	18.0508	2535.01	1409.62	2971.27	1441.05	1.79836	0.00321554	2.06188	0.00211665	0.853176	0.256313	both
23942	Mta2	metastasis-associated gene family, member 2	zf-GATA	5.91436	2523.78	1893.01	1573.24	1777.89	1.33321	0.00534261	0.884895	0.471895	1.60419	0.0137571	E14
78783	Brpf1	bromodomain and PHD finger containing, 1	Trancription Co-factors	8.51838	2478.49	1241.62	2191.97	929.29	1.99617	0.0957815	2.35875	0.00023977	1.13071	0.575577	both
14235	Foxm1	forkhead box M1	Fork head	12.2734	2418.24	1303.08	1519.59	1214.57	1.8558	0.000229953	1.25114	0.264407	1.59138	0.0238647	E14
15161	Hcfc1	host cell factor C1	Trancription Co-factors	2.81138	2383.08	2693.82	1915.22	944.062	0.884647	0.771605	2.02871	0.0294947	1.24428	0.598675	both
73389	Hbp1	high mobility group box transcription factor 1	HMG	1.54052	2370.24	1623.73	2496.22	2539.51	1.45974	0.0229795	0.982953	0.93932	0.949529	0.817991	both
78656	Brd8	bromodomain containing 8	Chromatin Remodeling Factors	14.6644	2270.16	1706.6	1221.13	961.134	1.33022	0.0417667	1.27051	0.269498	1.85907	0.0160864	E14
66923	Pbrm1	polybromo 1	HMG	6.21837	2203.89	871.427	1097.8	1020.09	2.52906	0.0217318	1.07619	0.802143	2.00755	0.0377821	E14
50927	Nasp	Nasp	Chromatin Remodeling Factors	5.44561	2134.29	2916.22	1629.94	869.941	0.73187	0.382506	1.87362	0.029823	1.30943	0.366867	both
13831	Epc1	enhancer of polycomb homolog 1 (Drosophila)	Trancription Co-factors	7.50279	2124.81	661.819	1068.67	1319.38	3.21056	0.00831353	0.80998	0.418013	1.98828	0.0250033	E14
22221	Ubp1	upstream binding protein 1	CP2	5.65725	2050.3	1650.76	2038.66	830.972	1.24204	0.390286	2.45334	0.00837008	1.00571	0.981011	both
21341	Taf1c	TATA box binding protein (Tbp)-associated factor, RNA polymerase I, C	Trancription Co-factors	10.6508	2049.07	1998.21	1660.27	874.296	1.02545	0.86616	1.89897	0.00926214	1.23418	0.236709	both
26992	Brd7	bromodomain containing 7	Chromatin Remodeling Factors	9.14854	1910.84	634.836	1804.14	854.145	3.00998	0.0412806	2.11222	0.0025707	1.05914	0.781269	both
66556	Drap1	Dr1 associated protein 1 (negative cofactor 2 alpha)	Trancription Co-factors	2.49189	1767.18	2772.37	2979.84	1564.46	0.637428	0.343631	1.90471	0.0151339	0.593046	0.119041	both
53975	Ddx20	DEAD (Asp-Glu-Ala-Asp) box polypeptide 20	Trancription Co-factors	8.01551	1713.37	2358.46	1385.78	710.333	0.726478	0.246569	1.95089	0.0290745	1.23639	0.490368	both
12915	Atf6b	activating transcription factor 6 beta	TF_bZIP	15.1328	1664.21	2793.78	1889.58	831.542	0.595682	0.0187922	2.27239	0.00960183	0.880727	0.580717	both
16476	Jun	jun proto-oncogene	TF_bZIP	9.58602	1526.31	1221.97	4071.53	1579.43	1.24906	0.322806	2.57785	0.0144685	0.374874	0.0226862	P0
27081	Zfp275	zinc finger protein 275	zf-C2H2	10.8326	1377.49	1513.78	1234.07	874.325	0.909962	0.285559	1.41146	0.025047	1.11621	0.332766	both
320683	Zfp629	zinc finger protein 629	zf-C2H2	13.8784	1353.65	1585.99	1135.94	694.927	0.853504	0.0616973	1.63462	0.0349652	1.19165	0.313492	both
59058	Bhlhe22	basic helix-loop-helix family, member e22	bHLH	3.39067	1333.81	379.463	648.02	894.612	3.51499	0.0458835	0.724358	0.381804	2.05829	0.104593	both
72033	Tsc22d2	TSC22 domain family, member 2	TSC22	7.91627	1332	416.939	681.524	844.603	3.19471	0.00385434	0.806916	0.422146	1.95444	0.0175584	E14
208727	Hdac4	histone deacetylase 4	Chromatin Remodeling Factors	2.90038	1306.52	1305.53	1113.07	684.377	1.00076	0.99787	1.6264	0.0451293	1.1738	0.382997	both
22654	Zfp13	zinc finger protein 13	zf-C2H2	14.1986	1256.04	1361.64	1776.1	908.59	0.922444	0.469357	1.95478	0.000988468	0.70719	0.0418878	P0
233410	Zfp592	zinc finger protein 592	zf-C2H2	17.8074	1177.49	612.77	773.082	453.614	1.92158	0.000387518	1.70427	0.0336527	1.52311	0.0347357	E14
12416	Cbx2	chromobox 2	Chromatin Remodeling Factors	1.58014	1146.45	1051.08	1067.76	636.297	1.09074	0.830222	1.67808	0.0175901	1.0737	0.834353	both
16601	Klf9	Kruppel-like factor 9	zf-C2H2	36.4575	1030.67	457.127	4187.25	4761.26	2.25466	0.00641551	0.879442	0.379514	0.246145	0.00126954	P0
23808	Ash2l	ash2 (absent, small, or homeotic)-like (Drosophila)	Chromatin Remodeling Factors	5.55513	1007.23	631.457	1049.11	664.582	1.59509	0.0573612	1.57861	0.0214738	0.960077	0.750622	both
319601	Zfp653	zinc finger protein 653	zf-C2H2	3.50941	988.913	797.934	1606.14	650.335	1.23934	0.579695	2.46972	0.0297181	0.615706	0.239069	both
19822	Rnf4	ring finger protein 4	Trancription Co-factors	5.91968	938.928	460.474	810.19	476.476	2.03905	0.0496057	1.70038	0.0237678	1.1589	0.488882	both
14049	Eya2	eyes absent 2 homolog (Drosophila)	Trancription Co-factors	15.1504	933.12	318.479	66.9172	66.8405	2.92993	0.0657516	1.00115	0.995182	13.9444	0.00806985	E14
230761	Zfp362	zinc finger protein 362	zf-C2H2	3.04162	906.223	1003.36	1079.4	302.706	0.903188	0.852686	3.56583	0.000484649	0.839564	0.665734	both
29806	Limd1	LIM domains containing 1	Trancription Co-factors	11.3436	902.999	257.486	430.879	435.062	3.50698	7.72914e-05	0.990387	0.974984	2.09571	0.0215076	E14
12455	Ccnt1	cyclin T1	Trancription Co-factors	4.78988	884.547	842.932	752.455	332.28	1.04937	0.837593	2.26452	0.0325486	1.17555	0.447545	both
72147	Zbtb46	zinc finger and BTB domain containing 46	ZBTB	15.0526	754.371	194.947	423.231	483.105	3.86962	0.00085168	0.876065	0.497641	1.78241	0.0115036	E14
21372	Tbl1x	transducin (beta)-like 1 X-linked	Trancription Co-factors	4.10282	748.057	994.2	922.527	598.767	0.752421	0.0990824	1.54071	0.045564	0.810879	0.310506	both
22690	Zfp28	zinc finger protein 28	zf-C2H2	7.42246	745.398	354.16	705.757	423.841	2.10469	0.0144518	1.66515	0.0309014	1.05617	0.758998	both
22666	Zbtb14	zinc finger and BTB domain containing 14	ZBTB	5.00257	689.268	1068.73	844.477	240.934	0.644942	0.355897	3.50501	0.000478301	0.816208	0.551834	both
50907	Preb	Preb	Others	6.59792	675.499	436.568	998.754	244.354	1.54729	0.371399	4.08732	0.00277603	0.676341	0.233586	both
217578	Baz1a	bromodomain adjacent to zinc finger domain 1A	Chromatin Remodeling Factors	111.472	647.268	481.464	169.643	124.399	1.34438	0.00888439	1.3637	0.201521	3.81547	6.63892e-05	E14
70208	Med23	mediator complex subunit 23	Trancription Co-factors	5.00906	633.847	672.213	582.746	310.509	0.942926	0.803786	1.87674	0.0125898	1.08769	0.699849	both
50913	Olig2	oligodendrocyte transcription factor 2	bHLH	11.2267	596.067	253.28	1302.56	309.721	2.35339	0.00287561	4.20561	0.00778803	0.457611	0.0626638	both
83815	Cenpq	Cenpq	Chromatin Remodeling Factors	1.9789	595.321	462.055	252.536	149.465	1.28842	0.713492	1.6896	0.0279517	2.35737	0.264186	both
75410	Kmt2b	lysine (K)-specific methyltransferase 2B	Chromatin Remodeling Factors	5.08887	591.938	621.151	674.463	279.67	0.95297	0.779408	2.41164	0.0192158	0.877644	0.603727	both
30928	Zbtb18	zinc finger and BTB domain containing 18	Trancription Co-factors	5.32503	581.131	294.751	544.33	467.625	1.9716	0.00287319	1.16403	0.391143	1.06761	0.593552	both
268448	Phf12	PHD finger protein 12	Trancription Co-factors	6.8911	571.417	395.451	928.359	524.17	1.44498	0.00621157	1.7711	0.0362186	0.615513	0.087842	both
15353	Hmg20b	high mobility group 20B	HMG	1.60608	560.055	476.761	644.178	376.11	1.17471	0.686606	1.71274	0.0258009	0.86941	0.651586	both
12928	Crk	v-crk sarcoma virus CT10 oncogene homolog (avian)	Trancription Co-factors	14.84	559.322	127.654	484.533	337.804	4.38155	8.56308e-05	1.43436	0.106439	1.15435	0.412812	both
54169	Kat6b	K(lysine) acetyltransferase 6B	Chromatin Remodeling Factors	3.023	530.258	228.049	513.825	321.688	2.32519	0.0299737	1.59728	0.17542	1.03198	0.920122	both
103836	Zfp692	zinc finger protein 692	zf-C2H2	4.17015	514.98	347.668	972.383	471.722	1.48124	0.448145	2.06135	0.0379664	0.529606	0.100992	both
14391	Gabpb1	GA repeat binding protein, beta 1	ETS	22.985	513.514	231.919	199.207	144.92	2.21419	0.0169057	1.3746	0.0734034	2.57778	0.00393214	E14
208266	Dot1l	DOT1-like, histone H3 methyltransferase (S. cerevisiae)	Chromatin Remodeling Factors	7.80069	503.654	170.866	570.501	185.192	2.94766	0.0120761	3.08059	0.016761	0.882827	0.649396	both
13592	Ebf2	early B cell factor 2	COE	13.4464	503.306	116.557	119.743	106.366	4.3181	0.0311154	1.12577	0.498765	4.20321	0.0111129	E14
22643	Zfp101	zinc finger protein 101	zf-C2H2	6.24708	497.43	665.57	442.49	130.398	0.747374	0.407336	3.39337	0.0106637	1.12416	0.735292	both
13198	Ddit3	DNA-damage inducible transcript 3	TF_bZIP	6.27437	471.818	234.445	155.384	323.914	2.01249	0.0241923	0.479708	0.0716329	3.03646	0.00308102	E14
74044	Ttf2	transcription termination factor, RNA polymerase II	Trancription Co-factors	2.77784	433.285	246.87	250.674	256.793	1.75512	0.0398693	0.976171	0.938825	1.72848	0.0415265	E14
17134	Mafg	v-maf musculoaponeurotic fibrosarcoma oncogene family, protein G (avian)	TF_bZIP	1.64185	421.391	337.066	428.049	293.363	1.25018	0.457571	1.45911	0.0456952	0.984447	0.928213	both
64898	Lpin2	lipin 2	Trancription Co-factors	26.8358	417.359	160.423	203.386	109.623	2.60162	0.00380365	1.85533	0.0214589	2.05206	0.00452025	E14
21374	Tbp	TATA box binding protein	Trancription Co-factors	4.58354	417.178	473.058	274.409	120.56	0.881876	0.743505	2.27612	0.03466	1.52028	0.11921	both
69256	Zfp397	zinc finger protein 397	zf-C2H2	3.50016	413.226	265.625	238.794	149.931	1.55568	0.324825	1.59269	0.0259131	1.73047	0.1187	both
12396	Cbfa2t2	core-binding factor, runt domain, alpha subunit 2, translocated to, 2 (human)	Trancription Co-factors	2.1134	410.003	287.989	307.149	156.879	1.42368	0.490567	1.95787	0.0166475	1.33487	0.471398	both
13207	Ddx5	DEAD (Asp-Glu-Ala-Asp) box polypeptide 5	Trancription Co-factors	11.2452	355.577	181.748	203.022	125.688	1.95643	0.0250371	1.61528	0.0584028	1.75142	0.0290655	E14
13436	Dnmt3b	DNA methyltransferase 3B	Trancription Co-factors	1.70037	350.17	103.08	87.7102	44.6357	3.39708	0.369314	1.96503	0.00571947	3.99236	0.25528	both
252838	Tox	thymocyte selection-associated high mobility group box	HMG	2.23092	327.166	463.342	636.251	261.379	0.706101	0.494385	2.43421	0.0492069	0.51421	0.178459	both
223227	Sox21	SRY (sex determining region Y)-box 21	HMG	14.8681	311.398	57.3584	75.7668	84.0927	5.42899	0.0170488	0.900991	0.700228	4.10995	0.00952286	E14
330409	Cecr2	cat eye syndrome chromosome region, candidate 2	Chromatin Remodeling Factors	12.3829	308.292	163.624	401.725	174.314	1.88415	0.00246681	2.3046	0.00602332	0.767421	0.210897	both
18676	Phf2	PHD finger protein 2	Trancription Co-factors	0.983707	292.847	298.604	356.989	211.034	0.980722	0.969323	1.69161	0.0223488	0.820326	0.550926	both
68776	Taf11	TAF11 RNA polymerase II, TATA box binding protein (TBP)-associated factor	Trancription Co-factors	2.23296	292.077	157.19	150.57	213.138	1.85812	0.0106364	0.706445	0.396846	1.9398	0.00299942	E14
16871	Lhx3	LIM homeobox protein 3	Homeobox	12.0197	283.971	82.023	99.0388	94.66	3.46209	0.0291489	1.04626	0.742564	2.86727	0.0153382	E14
93871	Brwd1	bromodomain and WD repeat domain containing 1	Chromatin Remodeling Factors	8.79607	281.125	148.744	177.219	66.2781	1.88999	0.0907661	2.67387	0.00707853	1.58631	0.112221	both
104394	E2f4	E2F transcription factor 4	E2F	2.467	276.284	194.844	328.48	260.106	1.41797	0.0303134	1.26287	0.272075	0.841098	0.478602	both
12753	Clock	circadian locomotor output cycles kaput	bHLH	9.49786	275.592	106.615	359.435	144.997	2.58493	0.0251922	2.47891	0.0087078	0.766737	0.314338	both
69944	2810021J22Rik	RIKEN cDNA 2810021J22 gene	zf-C2H2	8.52676	254.468	131.623	264.632	207.218	1.93332	0.000889016	1.27707	0.128554	0.961592	0.76159	both
18021	Nfatc3	nuclear factor of activated T cells, cytoplasmic, calcineurin dependent 3	RHD	1.1345	242.92	132.932	220.652	231.868	1.8274	0.0353072	0.951628	0.880579	1.10092	0.76114	both
226169	Pprc1	peroxisome proliferative activated receptor, gamma, coactivator-related 1	Trancription Co-factors	12.4058	242.111	335.024	172.593	81.4163	0.722667	0.253818	2.11989	0.000972494	1.40278	0.00761199	E14
94246	Arid4b	AT rich interactive domain 4B (RBP1-like)	ARID	12.1272	240.273	81.0574	120.504	83.4928	2.96424	0.0110714	1.44329	0.171988	1.9939	0.0185491	E14
56463	Snd1	staphylococcal nuclease and tudor domain containing 1	Trancription Co-factors	3.22379	227.518	319.325	253.032	101.724	0.712495	0.420406	2.48743	0.0236218	0.899166	0.767886	both
12418	Cbx4	chromobox 4	Chromatin Remodeling Factors	10.3097	221.369	84.4437	119.25	174.697	2.62149	0.0139371	0.68261	0.0308061	1.85634	0.0268689	E14
238693	Zfp58	zinc finger protein 58	zf-C2H2	14.6139	219.121	477.692	272.054	141.043	0.458709	0.027638	1.92888	0.00543023	0.805435	0.259908	both
17135	Mafk	v-maf musculoaponeurotic fibrosarcoma oncogene family, protein K (avian)	TF_bZIP	15.1187	215.813	74.2276	73.9202	81.7212	2.90744	0.0199638	0.904542	0.513152	2.91953	0.00763039	E14
244879	Npat	nuclear protein in the AT region	Trancription Co-factors	11.2662	204.899	110.222	100.983	101.835	1.85897	0.00335974	0.991633	0.970332	2.02904	0.0074777	E14
217166	Nr1d1	nuclear receptor subfamily 1, group D, member 1	THR-like	8.14215	199.811	50.8265	313.774	102.678	3.93123	0.000124438	3.05592	0.0238	0.636798	0.223606	both
17425	Foxk1	forkhead box K1	Fork head	5.19898	197.935	300.225	241.567	126.276	0.659291	0.12755	1.91302	0.0284595	0.81938	0.431365	both
16477	Junb	jun B proto-oncogene	TF_bZIP	14.9492	196.652	82.177	640.998	292.83	2.39303	0.115635	2.18898	0.0133142	0.306791	0.00850577	P0
19664	Rbpj	recombination signal binding protein for immunoglobulin kappa J region	CSL	27.533	185.415	227.979	92.8459	44.3806	0.813298	0.239359	2.09204	0.0237488	1.99702	0.0043935	E14
79233	Zfp319	zinc finger protein 319	zf-C2H2	2.94689	183.054	86.6181	96.3359	158.187	2.11334	0.0368094	0.609001	0.169041	1.90016	0.0177278	E14
12916	Crem	cAMP responsive element modulator	TF_bZIP	5.4328	181.448	88.5893	210.433	180.177	2.04819	0.0151956	1.16793	0.403165	0.862259	0.438909	both
109889	Mzf1	myeloid zinc finger 1	zf-C2H2	6.20683	178.485	46.3737	261.767	97.825	3.84885	0.0132084	2.67587	0.0373647	0.681847	0.31446	both
54650	Sfmbt1	Scm-like with four mbt domains 1	Trancription Co-factors	3.53955	167.47	126.93	153.737	101.417	1.31939	0.188767	1.51588	0.0395313	1.08933	0.605683	both
225888	Suv420h1	Suv420h1	Chromatin Remodeling Factors	5.09954	159.839	78.0416	111.453	85.1798	2.04813	0.0179904	1.30844	0.274747	1.43414	0.117219	both
110521	Hivep1	human immunodeficiency virus type I enhancer binding protein 1	zf-C2H2	1.45327	149.437	182.618	203.048	149.366	0.818305	0.522726	1.3594	0.0300579	0.73597	0.0682386	both
18193	Nsd1	nuclear receptor-binding SET-domain protein 1	Trancription Co-factors	2.41066	148.984	69.5933	125.517	101.688	2.14079	0.0371593	1.23434	0.455855	1.18696	0.359927	both
22698	Zfp39	zinc finger protein 39	zf-C2H2	0.875769	148.375	144.782	148.165	99.8243	1.02482	0.954432	1.48426	0.0309583	1.00142	0.996287	both
13871	Ercc2	excision repair cross-complementing rodent repair deficiency, complementation group 2	Trancription Co-factors	3.65137	119.572	87.4946	106.936	86.4437	1.36662	0.00736253	1.23706	0.170399	1.11817	0.16629	both
66816	Thap2	THAP domain containing, apoptosis associated protein 2	THAP	44.5628	118.352	244.709	140.198	80.67	0.483642	0.00483066	1.73792	0.000166383	0.844177	0.152865	both
209707	Lcorl	ligand dependent nuclear receptor corepressor-like	HTH	9.14473	117.212	87.1568	129.23	75.1109	1.34484	0.0297145	1.72053	0.0066616	0.907	0.436107	both
83925	Trps1	trichorhinophalangeal syndrome I (human)	zf-GATA	8.23912	114.675	68.9178	194.952	126.729	1.66394	0.180812	1.53834	0.0290133	0.588221	0.0395816	P0
67933	Hcfc2	host cell factor C2	Trancription Co-factors	4.68514	113.704	138.262	148.59	89.331	0.822379	0.209131	1.66337	0.0188506	0.765217	0.169563	both
18033	Nfkb1	nuclear factor of kappa light polypeptide gene enhancer in B cells 1, p105	RHD	10.1131	112.233	157.061	163.037	93.7858	0.714584	0.0623011	1.73839	0.00262637	0.688391	0.0108559	P0
54446	Nfat5	nuclear factor of activated T cells 5	RHD	1.50959	108.416	178.132	125.82	85.8311	0.608626	0.387803	1.4659	0.0363352	0.861678	0.360102	both
21886	Tle2	transducin-like enhancer of split 2, homolog of Drosophila E(spl)	Trancription Co-factors	17.051	104.749	143.845	333.357	181.766	0.728205	0.243422	1.83399	0.00637875	0.314224	0.00430553	P0
29861	Dpf1	Dpf1	zf-C2H2	22.6708	97.5887	76.6585	162.044	99.9678	1.27303	0.0437161	1.62096	0.00258721	0.602237	0.00186215	P0
12608	Cebpb	CCAAT/enhancer binding protein (C/EBP), beta	C/EBP	1.78974	95.3648	64.1944	90.2006	193.897	1.48556	0.0482538	0.465199	0.213922	1.05725	0.749863	both
30951	Cbx8	chromobox 8	Chromatin Remodeling Factors	1.89428	95.0735	63.2632	96.5164	60.5354	1.50283	0.367014	1.59438	0.0146342	0.98505	0.956053	both
78266	Zfp687	zinc finger protein 687	zf-C2H2	3.17495	94.9499	136.918	123.733	79.2289	0.693478	0.186402	1.56171	0.0407365	0.767378	0.220787	both
16362	Irf1	interferon regulatory factor 1	IRF	4.32452	93.0096	63.5759	173.062	61.7942	1.46297	0.530016	2.80061	0.015114	0.537436	0.182304	both
15260	Hira	histone cell cycle regulation defective homolog A (S. cerevisiae)	Trancription Co-factors	5.38556	83.8077	91.8466	111.834	79.0513	0.912475	0.364052	1.4147	0.0152499	0.749396	0.0682865	both
218772	Rarb	retinoic acid receptor, beta	THR-like	5.09576	81.7223	88.0842	172.248	81.5961	0.927776	0.702127	2.11098	0.0345684	0.474446	0.0569623	both
19724	Rfx1	regulatory factor X, 1 (influences HLA class II expression)	RFX	3.69918	79.842	100.136	138.068	91.3966	0.797334	0.484272	1.51065	0.0137567	0.578281	0.0178328	P0
17190	Mbd1	methyl-CpG binding domain protein 1	MBD	1.67395	75.7527	58.9354	77.7602	59.574	1.28535	0.360641	1.30527	0.0396457	0.974183	0.896519	both
244349	Kat6a	K(lysine) acetyltransferase 6A	Chromatin Remodeling Factors	0.734158	73.8451	79.664	79.4484	62.82	0.926957	0.797467	1.2647	0.0467249	0.929473	0.351938	both
21389	Tbx6	T-box 6	T-box	12.0267	73.3333	57.6492	172.203	82.4655	1.27206	0.151868	2.08819	0.0122763	0.425853	0.0227377	P0
66262	Ing5	inhibitor of growth family, member 5	Chromatin Remodeling Factors	8.22945	71.1765	51.8961	103.662	71.6182	1.37152	0.00338038	1.44743	0.0455334	0.686618	0.0348898	P0
15407	Hoxb1	homeobox B1	Homeobox	11.9986	69.5221	42.2273	224.006	170.969	1.64638	0.0275926	1.31022	0.247629	0.310358	0.00994309	P0
15372	Hmx2	H6 homeobox 2	Homeobox	10.323	58.4857	54.8673	170.222	68.8928	1.06595	0.845441	2.47082	0.0105789	0.343586	0.0205161	P0
18027	Nfia	nuclear factor I/A	CTF/NFI	335.93	57.6625	49.4215	654.255	477.24	1.16675	0.46342	1.37091	0.000636435	0.0881346	5.80865e-06	P0
13048	Cux2	cut-like homeobox 2	CUT	2.43473	52.297	66.9381	74.8699	51.6678	0.781274	0.334445	1.44906	0.037093	0.698505	0.0927883	both
